# Supplementary material for: Eukaryotic-like gephyrin and cognate membrane receptor coordinate corynebacterial cell division and polar elongation
Source: Nat Microbiol. 2023 Sep 7;8(10):1896–910. doi: 10.1038/s41564-023-01473-0 (PMC10522489; doi:10.1038/s41564-023-01473-0)
Supplement: Supplementary file 4 — Supplementary Tables 1a–c, 3 and 4. [file 41564_2023_1473_MOESM4_ESM.xlsx]

## Sheet: Table_1a_SepF_Interactome
Table 1a.	SepF Interactome
n=4 biologically independent samples per condition for interactomes and n=3 biologically independent samples for total proteome used for the Enrichment Factor calculation.
Proteins in common to the three SepF interactomes
gene name	Replicate Count	Description	NSAF* (total proteome)	NSAF* (interactome)	Enrichment Factor
Cgl0883	8	Molybdopterin molybdenumtransferase	4.86e-05	0.0040475	83.2819
Cgl0827	6	Uncharacterized protein	2.86e-05	0.0016855	58.9336
ftsZ	8	Cell division protein FtsZ	0.0004111	0.0097666	23.7572
Cgl0885	5	Hypothetical membrane protein	4.86e-05	0.0002721	5.59877
Cgl2642	7	Phosphotransferase system IIC components, glucose/maltose/N-acetylglucosamine-specific	0.0002749	0.0006531	2.37577
Cgl0590	7	Uncharacterized transporter Cgl0590/cg0683	0.0004291	0.0006364	1.4831
Cgl0400	7	Acyl-CoA synthetases (AMP-forming)/AMP-acid ligases II	0.0005413	0.0006514	1.2034
Cgl1231	4	Electron transfer flavoprotein alpha-subunit	0.000505	0.0005836	1.15564
Cgl2836	6	Membrane protease subunits, stomatin/prohibitin homologs	0.0008288	0.0006641	0.801279
Cgl0344	5	ATPases involved in chromosome partitioning	0.0002552	0.0001935	0.758229
Cgl1202	5	Putative translation factor (SUA5)	0.0007529	0.0002855	0.3792
Cgl1805	6	Uncharacterized protein	nd**	0.0017987	nd
* values from proteome of wt strain
** this proteins was not detected in the proteome of wt strain
Proteins exclusively detected in one condition were identified by comparison with control and using the probability mode (p value <0.05) of Patternlab Venn diagram module. Patternlab´s analysis relies on a Bayesian strategy to combine parametric statistics with an empirical distribution built from the reproducibility quality of the technical replicates.68https://doi.org/10.1093/bioinformatics/btq…
Proteins enriched in each interactome were identified using Patternlab for Proteomics Pairwise comparison and XIC browser. This PatternlabV module performs peptide centric statistical analysis based single-sample t-test on the fold change of the peptides and then information is consolidated at the protein level to compute an average fold change across all peptides that pertain to a protein set fo…
SepF Co-IP using antiSepF; wt vs control strain
Proteins exclusively detected in wt***
Locus	Total Signal	Replicate Count	Description
sp|P0C1D6|CSP1_CORGL	7956684	4	Protein PS1 OS=Corynebacterium glutamicum (strain ATCC 13032 / DSM 20300 / BCRC 11384 / JCM 1318 / LMG 3730 / NCIMB 10025) OX=196627 GN=csp1 PE=1 SV=1
tr|Q8NS03|Q8NS03_CORGL	5.27135e+06	4	Molybdopterin molybdenumtransferase OS=Corynebacterium glutamicum (strain ATCC 13032 / DSM 20300 / BCRC 11384 / JCM 1318 / LMG 3730 / NCIMB 10025) OX=196627 GN=Cgl0883 PE=3 SV=1
tr|Q8NS52|Q8NS52_CORGL	1.55723e+06	4	Uncharacterized protein OS=Corynebacterium glutamicum (strain ATCC 13032 / DSM 20300 / BCRC 11384 / JCM 1318 / LMG 3730 / NCIMB 10025) OX=196627 GN=Cgl0827 PE=4 SV=1
sp|Q8NSS8|Y590_CORGL	971646	4	Uncharacterized transporter Cgl0590/cg0683 OS=Corynebacterium glutamicum (strain ATCC 13032 / DSM 20300 / BCRC 11384 / JCM 1318 / LMG 3730 / NCIMB 10025) OX=196627 GN=Cgl0590 PE=3 SV=1
tr|Q8NMD6|Q8NMD6_CORGL	950894	4	Phosphotransferase system IIC components, glucose/maltose/N-acetylglucosamine-specific OS=Corynebacterium glutamicum (strain ATCC 13032 / DSM 20300 / BCRC 11384 / JCM 1318 / LMG 3730 / NCIMB 10025) OX=196627 GN=Cgl2642 PE=4 SV=1
tr|Q8NTA7|Q8NTA7_CORGL	628340	4	Acyl-CoA synthetases (AMP-forming)/AMP-acid ligases II OS=Corynebacterium glutamicum (strain ATCC 13032 / DSM 20300 / BCRC 11384 / JCM 1318 / LMG 3730 / NCIMB 10025) OX=196627 GN=Cgl0400 PE=4 SV=1
tr|Q8NLV0|Q8NLV0_CORGL	491497	4	Membrane protease subunits, stomatin/prohibitin homologs OS=Corynebacterium glutamicum (strain ATCC 13032 / DSM 20300 / BCRC 11384 / JCM 1318 / LMG 3730 / NCIMB 10025) OX=196627 GN=Cgl2836 PE=4 SV=1
tr|Q8NPK7|Q8NPK7_CORGL	381829	4	Uncharacterized protein OS=Corynebacterium glutamicum (strain ATCC 13032 / DSM 20300 / BCRC 11384 / JCM 1318 / LMG 3730 / NCIMB 10025) OX=196627 GN=Cgl1805 PE=4 SV=1
tr|Q8NMI7|Q8NMI7_CORGL	890871	3	Acyl-CoA hydrolase OS=Corynebacterium glutamicum (strain ATCC 13032 / DSM 20300 / BCRC 11384 / JCM 1318 / LMG 3730 / NCIMB 10025) OX=196627 GN=Cgl2586 PE=3 SV=1
tr|Q8NMS7|Q8NMS7_CORGL	236497	3	Uncharacterized protein OS=Corynebacterium glutamicum (strain ATCC 13032 / DSM 20300 / BCRC 11384 / JCM 1318 / LMG 3730 / NCIMB 10025) OX=196627 GN=Cgl2488 PE=4 SV=1
tr|Q8NS01|Q8NS01_CORGL	423965	2	Hypothetical membrane protein OS=Corynebacterium glutamicum (strain ATCC 13032 / DSM 20300 / BCRC 11384 / JCM 1318 / LMG 3730 / NCIMB 10025) OX=196627 GN=Cgl0885 PE=4 SV=1
tr|Q8NTG4|Q8NTG4_CORGL	286175	2	Cmt1 OS=Corynebacterium glutamicum (strain ATCC 13032 / DSM 20300 / BCRC 11384 / JCM 1318 / LMG 3730 / NCIMB 10025) OX=196627 GN=cmt1 PE=1 SV=1
tr|Q8NR33|Q8NR33_CORGL	242085	2	Electron transfer flavoprotein alpha-subunit OS=Corynebacterium glutamicum (strain ATCC 13032 / DSM 20300 / BCRC 11384 / JCM 1318 / LMG 3730 / NCIMB 10025) OX=196627 GN=Cgl1231 PE=3 SV=1
sp|Q8NP95|DTXR_CORGL	221822	2	Diphtheria toxin repressor OS=Corynebacterium glutamicum (strain ATCC 13032 / DSM 20300 / BCRC 11384 / JCM 1318 / LMG 3730 / NCIMB 10025) OX=196627 GN=dtxR PE=3 SV=1
tr|Q8NNA8|Q8NNA8_CORGL	187191	2	Long-chain acyl-CoA synthetases (AMP-forming) OS=Corynebacterium glutamicum (strain ATCC 13032 / DSM 20300 / BCRC 11384 / JCM 1318 / LMG 3730 / NCIMB 10025) OX=196627 GN=Cgl2296 PE=4 SV=1
tr|Q8NTG3|Q8NTG3_CORGL	168250	2	ATPases involved in chromosome partitioning OS=Corynebacterium glutamicum (strain ATCC 13032 / DSM 20300 / BCRC 11384 / JCM 1318 / LMG 3730 / NCIMB 10025) OX=196627 GN=Cgl0344 PE=3 SV=1
tr|Q8NNG4|Q8NNG4_CORGL	144950	2	Protein-tyrosine-phosphatase OS=Corynebacterium glutamicum (strain ATCC 13032 / DSM 20300 / BCRC 11384 / JCM 1318 / LMG 3730 / NCIMB 10025) OX=196627 GN=Cgl2240 PE=3 SV=1
sp|Q04513|ILVA_CORGL	129346	2	L-threonine dehydratase biosynthetic IlvA OS=Corynebacterium glutamicum (strain ATCC 13032 / DSM 20300 / BCRC 11384 / JCM 1318 / LMG 3730 / NCIMB 10025) OX=196627 GN=ilvA PE=3 SV=2
tr|Q8NR55|Q8NR55_CORGL	83916.8	2	Putative translation factor (SUA5) OS=Corynebacterium glutamicum (strain ATCC 13032 / DSM 20300 / BCRC 11384 / JCM 1318 / LMG 3730 / NCIMB 10025) OX=196627 GN=Cgl1202 PE=4 SV=1
Proteins enriched in wt****
Locus	Log2 (Fold change)	p value	Description
sp|P94337|FTSZ_CORGL	3.01	1.76946e-06	Cell division protein FtsZ OS=Corynebacterium glutamicum (strain ATCC 13032 / DSM 20300 / BCRC 11384 / JCM 1318 / LMG 3730 / NCIMB 10025) OX=196627 GN=ftsZ PE=1 SV=2
SepF Co-IP using anti-SepF; SepF_Scarlet vs control strain
Proteins exclusively detected in SepF_Scarlet***
Locus	Total Signal	Replicate Count	Description
tr|Q8NS03|Q8NS03_CORGL	6.49195e+06	4	Molybdopterin molybdenumtransferase OS=Corynebacterium glutamicum (strain ATCC 13032 / DSM 20300 / BCRC 11384 / JCM 1318 / LMG 3730 / NCIMB 10025) OX=196627 GN=Cgl0883 PE=3 SV=1
sp|P19808|DAPA_CORGL	1.26501e+06	3	4-hydroxy-tetrahydrodipicolinate synthase OS=Corynebacterium glutamicum (strain ATCC 13032 / DSM 20300 / BCRC 11384 / JCM 1318 / LMG 3730 / NCIMB 10025) OX=196627 GN=dapA PE=1 SV=2
sp|Q8NSS8|Y590_CORGL	893414	3	Uncharacterized transporter Cgl0590/cg0683 OS=Corynebacterium glutamicum (strain ATCC 13032 / DSM 20300 / BCRC 11384 / JCM 1318 / LMG 3730 / NCIMB 10025) OX=196627 GN=Cgl0590 PE=3 SV=1
tr|Q8NML0|Q8NML0_CORGL	752799	3	Serine acetyltransferase OS=Corynebacterium glutamicum (strain ATCC 13032 / DSM 20300 / BCRC 11384 / JCM 1318 / LMG 3730 / NCIMB 10025) OX=196627 GN=Cgl2563 PE=3 SV=1
tr|Q8NNC9|Q8NNC9_CORGL	689281	3	Chromosome segregation ATPases OS=Corynebacterium glutamicum (strain ATCC 13032 / DSM 20300 / BCRC 11384 / JCM 1318 / LMG 3730 / NCIMB 10025) OX=196627 GN=Cgl2275 PE=4 SV=1
tr|Q8NMD6|Q8NMD6_CORGL	592751	3	Phosphotransferase system IIC components, glucose/maltose/N-acetylglucosamine-specific OS=Corynebacterium glutamicum (strain ATCC 13032 / DSM 20300 / BCRC 11384 / JCM 1318 / LMG 3730 / NCIMB 10025) OX=196627 GN=Cgl2642 PE=4 SV=1
tr|Q8NS01|Q8NS01_CORGL	591616	3	Hypothetical membrane protein OS=Corynebacterium glutamicum (strain ATCC 13032 / DSM 20300 / BCRC 11384 / JCM 1318 / LMG 3730 / NCIMB 10025) OX=196627 GN=Cgl0885 PE=4 SV=1
tr|Q8NTA7|Q8NTA7_CORGL	551547	3	Acyl-CoA synthetases (AMP-forming)/AMP-acid ligases II OS=Corynebacterium glutamicum (strain ATCC 13032 / DSM 20300 / BCRC 11384 / JCM 1318 / LMG 3730 / NCIMB 10025) OX=196627 GN=Cgl0400 PE=4 SV=1
tr|Q8NTG3|Q8NTG3_CORGL	430514	3	ATPases involved in chromosome partitioning OS=Corynebacterium glutamicum (strain ATCC 13032 / DSM 20300 / BCRC 11384 / JCM 1318 / LMG 3730 / NCIMB 10025) OX=196627 GN=Cgl0344 PE=3 SV=1
tr|Q8NR55|Q8NR55_CORGL	308310	3	Putative translation factor (SUA5) OS=Corynebacterium glutamicum (strain ATCC 13032 / DSM 20300 / BCRC 11384 / JCM 1318 / LMG 3730 / NCIMB 10025) OX=196627 GN=Cgl1202 PE=4 SV=1
tr|Q8NPK7|Q8NPK7_CORGL	538608	2	Uncharacterized protein OS=Corynebacterium glutamicum (strain ATCC 13032 / DSM 20300 / BCRC 11384 / JCM 1318 / LMG 3730 / NCIMB 10025) OX=196627 GN=Cgl1805 PE=4 SV=1
tr|Q8NS52|Q8NS52_CORGL	446933	2	Uncharacterized protein OS=Corynebacterium glutamicum (strain ATCC 13032 / DSM 20300 / BCRC 11384 / JCM 1318 / LMG 3730 / NCIMB 10025) OX=196627 GN=Cgl0827 PE=4 SV=1
tr|Q8NMA5|Q8NMA5_CORGL	385943	2	DUF4236 domain-containing protein OS=Corynebacterium glutamicum (strain ATCC 13032 / DSM 20300 / BCRC 11384 / JCM 1318 / LMG 3730 / NCIMB 10025) OX=196627 GN=Cgl2673 PE=4 SV=1
tr|Q8NTZ7|Q8NTZ7_CORGL	367961	2	Predicted metalloendopeptidase OS=Corynebacterium glutamicum (strain ATCC 13032 / DSM 20300 / BCRC 11384 / JCM 1318 / LMG 3730 / NCIMB 10025) OX=196627 GN=Cgl0155 PE=4 SV=1
sp|P48243|GLUA_CORGL	319394	2	Glutamate transport ATP-binding protein GluA OS=Corynebacterium glutamicum (strain ATCC 13032 / DSM 20300 / BCRC 11384 / JCM 1318 / LMG 3730 / NCIMB 10025) OX=196627 GN=gluA PE=3 SV=2
tr|Q8NM27|Q8NM27_CORGL	312399	2	Predicted acyltransferases OS=Corynebacterium glutamicum (strain ATCC 13032 / DSM 20300 / BCRC 11384 / JCM 1318 / LMG 3730 / NCIMB 10025) OX=196627 GN=Cgl2755 PE=4 SV=1
tr|Q8NNB6|Q8NNB6_CORGL	282459	2	Phosphate starvation-inducible protein PhoH, predicted ATPase OS=Corynebacterium glutamicum (strain ATCC 13032 / DSM 20300 / BCRC 11384 / JCM 1318 / LMG 3730 / NCIMB 10025) OX=196627 GN=Cgl2288 PE=1 SV=1
tr|Q8NR33|Q8NR33_CORGL	270134	2	Electron transfer flavoprotein alpha-subunit OS=Corynebacterium glutamicum (strain ATCC 13032 / DSM 20300 / BCRC 11384 / JCM 1318 / LMG 3730 / NCIMB 10025) OX=196627 GN=Cgl1231 PE=3 SV=1
tr|Q8NLV0|Q8NLV0_CORGL	204536	2	Membrane protease subunits, stomatin/prohibitin homologs OS=Corynebacterium glutamicum (strain ATCC 13032 / DSM 20300 / BCRC 11384 / JCM 1318 / LMG 3730 / NCIMB 10025) OX=196627 GN=Cgl2836 PE=4 SV=1
tr|Q8NSD1|Q8NSD1_CORGL	160202	2	Uncharacterized protein OS=Corynebacterium glutamicum (strain ATCC 13032 / DSM 20300 / BCRC 11384 / JCM 1318 / LMG 3730 / NCIMB 10025) OX=196627 GN=Cgl0745 PE=4 SV=1
tr|Q8NTV2|Q8NTV2_CORGL	142031	2	ABC-type transporter, ATPase component OS=Corynebacterium glutamicum (strain ATCC 13032 / DSM 20300 / BCRC 11384 / JCM 1318 / LMG 3730 / NCIMB 10025) OX=196627 GN=Cgl0200 PE=4 SV=1
Proteins enriched in SepF_Scarlet****
Locus	Log2 (Fold change)	p value	Description
sp|P94337|FTSZ_CORGL	2.65	2.20739e-06	Cell division protein FtsZ OS=Corynebacterium glutamicum (strain ATCC 13032 / DSM 20300 / BCRC 11384 / JCM 1318 / LMG 3730 / NCIMB 10025) OX=196627 GN=ftsZ PE=1 SV=2
SepF Co-IP using anti-Scarlet; strain SepF_Scarlet vs control strain
Proteins exclusively detected in SepF_Scarlet***
Locus	Total Signal	Replicate Count	Description
tr|Q8NTG2|Q8NTG2_CORGL	34655726	4	Protein-tyrosine-phosphatase OS=Corynebacterium glutamicum (strain ATCC 13032 / DSM 20300 / BCRC 11384 / JCM 1318 / LMG 3730 / NCIMB 10025) OX=196627 GN=Cgl0345 PE=3 SV=1
tr|Q8NS03|Q8NS03_CORGL	2.07493e+07	4	Molybdopterin molybdenumtransferase OS=Corynebacterium glutamicum (strain ATCC 13032 / DSM 20300 / BCRC 11384 / JCM 1318 / LMG 3730 / NCIMB 10025) OX=196627 GN=Cgl0883 PE=3 SV=1
sp|Q8NSS8|Y590_CORGL	4.51736e+06	4	Uncharacterized transporter Cgl0590/cg0683 OS=Corynebacterium glutamicum (strain ATCC 13032 / DSM 20300 / BCRC 11384 / JCM 1318 / LMG 3730 / NCIMB 10025) OX=196627 GN=Cgl0590 PE=3 SV=1
tr|Q8NMD6|Q8NMD6_CORGL	3.71167e+06	4	Phosphotransferase system IIC components, glucose/maltose/N-acetylglucosamine-specific OS=Corynebacterium glutamicum (strain ATCC 13032 / DSM 20300 / BCRC 11384 / JCM 1318 / LMG 3730 / NCIMB 10025) OX=196627 GN=Cgl2642 PE=4 SV=1
tr|Q8NMI7|Q8NMI7_CORGL	3.40952e+06	4	Acyl-CoA hydrolase OS=Corynebacterium glutamicum (strain ATCC 13032 / DSM 20300 / BCRC 11384 / JCM 1318 / LMG 3730 / NCIMB 10025) OX=196627 GN=Cgl2586 PE=3 SV=1
tr|Q8NPK7|Q8NPK7_CORGL	3.06665e+06	4	Uncharacterized protein OS=Corynebacterium glutamicum (strain ATCC 13032 / DSM 20300 / BCRC 11384 / JCM 1318 / LMG 3730 / NCIMB 10025) OX=196627 GN=Cgl1805 PE=4 SV=1
tr|Q8NS01|Q8NS01_CORGL	2.78717e+06	4	Hypothetical membrane protein OS=Corynebacterium glutamicum (strain ATCC 13032 / DSM 20300 / BCRC 11384 / JCM 1318 / LMG 3730 / NCIMB 10025) OX=196627 GN=Cgl0885 PE=4 SV=1
tr|Q8NS52|Q8NS52_CORGL	2.75161e+06	4	Uncharacterized protein OS=Corynebacterium glutamicum (strain ATCC 13032 / DSM 20300 / BCRC 11384 / JCM 1318 / LMG 3730 / NCIMB 10025) OX=196627 GN=Cgl0827 PE=4 SV=1
tr|Q8NNI9|Q8NNI9_CORGL	2.48007e+06	4	Hypothetical membrane protein OS=Corynebacterium glutamicum (strain ATCC 13032 / DSM 20300 / BCRC 11384 / JCM 1318 / LMG 3730 / NCIMB 10025) OX=196627 GN=Cgl2210 PE=4 SV=1
tr|Q8NTZ7|Q8NTZ7_CORGL	1.89138e+06	4	Predicted metalloendopeptidase OS=Corynebacterium glutamicum (strain ATCC 13032 / DSM 20300 / BCRC 11384 / JCM 1318 / LMG 3730 / NCIMB 10025) OX=196627 GN=Cgl0155 PE=4 SV=1
tr|Q8NSD4|Q8NSD4_CORGL	1.81938e+06	4	Nucleoside-diphosphate-sugar pyrophosphorylases involved in lipopolysaccharide biosynthesis/translation initiation factor eIF2B subunits OS=Corynebacterium glutamicum (strain ATCC 13032 / DSM 20300 / BCRC 11384 / JCM 1318 / LMG 3730 / NCIMB 10025) OX=196627 GN=Cgl0742 PE=4 SV=1
tr|Q8NML0|Q8NML0_CORGL	1.75442e+06	4	Serine acetyltransferase OS=Corynebacterium glutamicum (strain ATCC 13032 / DSM 20300 / BCRC 11384 / JCM 1318 / LMG 3730 / NCIMB 10025) OX=196627 GN=Cgl2563 PE=3 SV=1
tr|Q8NM27|Q8NM27_CORGL	1.48665e+06	4	Predicted acyltransferases OS=Corynebacterium glutamicum (strain ATCC 13032 / DSM 20300 / BCRC 11384 / JCM 1318 / LMG 3730 / NCIMB 10025) OX=196627 GN=Cgl2755 PE=4 SV=1
tr|Q8NR69|Q8NR69_CORGL	1.36781e+06	4	Nitrate reductase beta chain OS=Corynebacterium glutamicum (strain ATCC 13032 / DSM 20300 / BCRC 11384 / JCM 1318 / LMG 3730 / NCIMB 10025) OX=196627 GN=Cgl1188 PE=4 SV=1
tr|Q79VF6|Q79VF6_CORGL	1.225e+06	4	Preprotein translocase subunit YajC OS=Corynebacterium glutamicum (strain ATCC 13032 / DSM 20300 / BCRC 11384 / JCM 1318 / LMG 3730 / NCIMB 10025) OX=196627 GN=Cgl1659 PE=3 SV=1
tr|Q8NLV0|Q8NLV0_CORGL	1.20614e+06	4	Membrane protease subunits, stomatin/prohibitin homologs OS=Corynebacterium glutamicum (strain ATCC 13032 / DSM 20300 / BCRC 11384 / JCM 1318 / LMG 3730 / NCIMB 10025) OX=196627 GN=Cgl2836 PE=4 SV=1
tr|Q8NNG4|Q8NNG4_CORGL	1.20395e+06	4	Protein-tyrosine-phosphatase OS=Corynebacterium glutamicum (strain ATCC 13032 / DSM 20300 / BCRC 11384 / JCM 1318 / LMG 3730 / NCIMB 10025) OX=196627 GN=Cgl2240 PE=3 SV=1
tr|Q8NUA6|Q8NUA6_CORGL	1.07993e+06	4	Uncharacterized protein OS=Corynebacterium glutamicum (strain ATCC 13032 / DSM 20300 / BCRC 11384 / JCM 1318 / LMG 3730 / NCIMB 10025) OX=196627 GN=Cgl0033 PE=4 SV=1
tr|Q8NMN1|Q8NMN1_CORGL	953331	4	Thioredoxin-like_fold domain-containing protein OS=Corynebacterium glutamicum (strain ATCC 13032 / DSM 20300 / BCRC 11384 / JCM 1318 / LMG 3730 / NCIMB 10025) OX=196627 GN=Cgl2540 PE=4 SV=1
tr|Q8NR33|Q8NR33_CORGL	751081	4	Electron transfer flavoprotein alpha-subunit OS=Corynebacterium glutamicum (strain ATCC 13032 / DSM 20300 / BCRC 11384 / JCM 1318 / LMG 3730 / NCIMB 10025) OX=196627 GN=Cgl1231 PE=3 SV=1
tr|Q8NMZ5|Q8NMZ5_CORGL	698672	4	Uncharacterized protein OS=Corynebacterium glutamicum (strain ATCC 13032 / DSM 20300 / BCRC 11384 / JCM 1318 / LMG 3730 / NCIMB 10025) OX=196627 GN=Cgl2418 PE=4 SV=1
tr|Q8NS09|Q8NS09_CORGL	540834	4	Molybdopterin biosynthesis enzymes OS=Corynebacterium glutamicum (strain ATCC 13032 / DSM 20300 / BCRC 11384 / JCM 1318 / LMG 3730 / NCIMB 10025) OX=196627 GN=Cgl0877 PE=4 SV=1
tr|Q8NR51|Q8NR51_CORGL	535901	4	ATP synthase subunit a OS=Corynebacterium glutamicum (strain ATCC 13032 / DSM 20300 / BCRC 11384 / JCM 1318 / LMG 3730 / NCIMB 10025) OX=196627 GN=atpB PE=3 SV=1
tr|Q8NNZ5|Q8NNZ5_CORGL	437320	4	Uncharacterized protein OS=Corynebacterium glutamicum (strain ATCC 13032 / DSM 20300 / BCRC 11384 / JCM 1318 / LMG 3730 / NCIMB 10025) OX=196627 GN=Cgl2032 PE=4 SV=1
sp|P0C1D6|CSP1_CORGL	3.25929e+06	3	Protein PS1 OS=Corynebacterium glutamicum (strain ATCC 13032 / DSM 20300 / BCRC 11384 / JCM 1318 / LMG 3730 / NCIMB 10025) OX=196627 GN=csp1 PE=1 SV=1
sp|Q8NQJ4|SECA2_CORGL	2.67192e+06	3	Protein translocase subunit SecA 2 OS=Corynebacterium glutamicum (strain ATCC 13032 / DSM 20300 / BCRC 11384 / JCM 1318 / LMG 3730 / NCIMB 10025) OX=196627 GN=secA2 PE=3 SV=1
tr|Q8NTA7|Q8NTA7_CORGL	2.36634e+06	3	Acyl-CoA synthetases (AMP-forming)/AMP-acid ligases II OS=Corynebacterium glutamicum (strain ATCC 13032 / DSM 20300 / BCRC 11384 / JCM 1318 / LMG 3730 / NCIMB 10025) OX=196627 GN=Cgl0400 PE=4 SV=1
sp|Q8NPZ8|Y1663_CORGL	2.3253e+06	3	Probable transcriptional regulatory protein Cgl1663/cg1872 OS=Corynebacterium glutamicum (strain ATCC 13032 / DSM 20300 / BCRC 11384 / JCM 1318 / LMG 3730 / NCIMB 10025) OX=196627 GN=Cgl1663 PE=3 SV=1
tr|Q8NTE4|Q8NTE4_CORGL	1.81867e+06	3	Glycosyltransferases involved in cell wall biogenesis OS=Corynebacterium glutamicum (strain ATCC 13032 / DSM 20300 / BCRC 11384 / JCM 1318 / LMG 3730 / NCIMB 10025) OX=196627 GN=Cgl0363 PE=4 SV=1
tr|Q8NNC9|Q8NNC9_CORGL	1.78963e+06	3	Chromosome segregation ATPases OS=Corynebacterium glutamicum (strain ATCC 13032 / DSM 20300 / BCRC 11384 / JCM 1318 / LMG 3730 / NCIMB 10025) OX=196627 GN=Cgl2275 PE=4 SV=1
tr|Q8NP79|Q8NP79_CORGL	1.73531e+06	3	HPr domain-containing protein OS=Corynebacterium glutamicum (strain ATCC 13032 / DSM 20300 / BCRC 11384 / JCM 1318 / LMG 3730 / NCIMB 10025) OX=196627 GN=Cgl1937 PE=4 SV=1
tr|Q8NNW8|Q8NNW8_CORGL	1.68884e+06	3	Signal recognition particle receptor FtsY OS=Corynebacterium glutamicum (strain ATCC 13032 / DSM 20300 / BCRC 11384 / JCM 1318 / LMG 3730 / NCIMB 10025) OX=196627 GN=ftsY PE=3 SV=1
tr|Q8NRQ7|Q8NRQ7_CORGL	1.58717e+06	3	Mycothiol S-conjugate amidase OS=Corynebacterium glutamicum (strain ATCC 13032 / DSM 20300 / BCRC 11384 / JCM 1318 / LMG 3730 / NCIMB 10025) OX=196627 GN=mca PE=3 SV=1
sp|Q79VE9|QCRB_CORGL	1.36276e+06	3	Cytochrome bc1 complex cytochrome b subunit OS=Corynebacterium glutamicum (strain ATCC 13032 / DSM 20300 / BCRC 11384 / JCM 1318 / LMG 3730 / NCIMB 10025) OX=196627 GN=qcrB PE=1 SV=1
sp|P48243|GLUA_CORGL	1.36237e+06	3	Glutamate transport ATP-binding protein GluA OS=Corynebacterium glutamicum (strain ATCC 13032 / DSM 20300 / BCRC 11384 / JCM 1318 / LMG 3730 / NCIMB 10025) OX=196627 GN=gluA PE=3 SV=2
tr|Q8NNB6|Q8NNB6_CORGL	1.34046e+06	3	Phosphate starvation-inducible protein PhoH, predicted ATPase OS=Corynebacterium glutamicum (strain ATCC 13032 / DSM 20300 / BCRC 11384 / JCM 1318 / LMG 3730 / NCIMB 10025) OX=196627 GN=Cgl2288 PE=1 SV=1
tr|Q8NSE2|Q8NSE2_CORGL	1.26117e+06	3	Uncharacterized ACR OS=Corynebacterium glutamicum (strain ATCC 13032 / DSM 20300 / BCRC 11384 / JCM 1318 / LMG 3730 / NCIMB 10025) OX=196627 GN=Cgl0734 PE=4 SV=1
sp|Q8NN26|CLPX_CORGL	1.25567e+06	3	ATP-dependent Clp protease ATP-binding subunit ClpX OS=Corynebacterium glutamicum (strain ATCC 13032 / DSM 20300 / BCRC 11384 / JCM 1318 / LMG 3730 / NCIMB 10025) OX=196627 GN=clpX PE=3 SV=1
tr|Q8NNT2|Q8NNT2_CORGL	1.17145e+06	3	Uncharacterized protein OS=Corynebacterium glutamicum (strain ATCC 13032 / DSM 20300 / BCRC 11384 / JCM 1318 / LMG 3730 / NCIMB 10025) OX=196627 GN=Cgl2105 PE=4 SV=1
tr|Q8NU28|Q8NU28_CORGL	1.15431e+06	3	Transcriptional regulators OS=Corynebacterium glutamicum (strain ATCC 13032 / DSM 20300 / BCRC 11384 / JCM 1318 / LMG 3730 / NCIMB 10025) OX=196627 GN=Cgl0121 PE=3 SV=1
sp|Q8NLY8|DNAJ2_CORGL	1.12324e+06	3	Chaperone protein DnaJ 2 OS=Corynebacterium glutamicum (strain ATCC 13032 / DSM 20300 / BCRC 11384 / JCM 1318 / LMG 3730 / NCIMB 10025) OX=196627 GN=dnaJ2 PE=3 SV=1
tr|Q8NS97|Q8NS97_CORGL	1.12176e+06	3	Uncharacterized protein OS=Corynebacterium glutamicum (strain ATCC 13032 / DSM 20300 / BCRC 11384 / JCM 1318 / LMG 3730 / NCIMB 10025) OX=196627 GN=Cgl0782 PE=4 SV=1
tr|Q8NNY5|Q8NNY5_CORGL	1.01243e+06	3	Dinucleotide-utilizing enzymes involved in molybdopterin and thiamine biosynthesis family 2 OS=Corynebacterium glutamicum (strain ATCC 13032 / DSM 20300 / BCRC 11384 / JCM 1318 / LMG 3730 / NCIMB 10025) OX=196627 GN=Cgl2042 PE=4 SV=1
tr|Q8NSD1|Q8NSD1_CORGL	1.00108e+06	3	Uncharacterized protein OS=Corynebacterium glutamicum (strain ATCC 13032 / DSM 20300 / BCRC 11384 / JCM 1318 / LMG 3730 / NCIMB 10025) OX=196627 GN=Cgl0745 PE=4 SV=1
tr|Q8NSA7|Q8NSA7_CORGL	982448	3	Uncharacterized protein OS=Corynebacterium glutamicum (strain ATCC 13032 / DSM 20300 / BCRC 11384 / JCM 1318 / LMG 3730 / NCIMB 10025) OX=196627 GN=Cgl0772 PE=4 SV=1
tr|Q8NM57|Q8NM57_CORGL	939005	3	Uncharacterized protein OS=Corynebacterium glutamicum (strain ATCC 13032 / DSM 20300 / BCRC 11384 / JCM 1318 / LMG 3730 / NCIMB 10025) OX=196627 GN=Cgl2723 PE=4 SV=1
tr|Q8NTQ6|Q8NTQ6_CORGL	920894	3	Lipid II isoglutaminyl synthase (glutamine-hydrolyzing) subunit MurT OS=Corynebacterium glutamicum (strain ATCC 13032 / DSM 20300 / BCRC 11384 / JCM 1318 / LMG 3730 / NCIMB 10025) OX=196627 GN=murT PE=3 SV=1
sp|Q8NP95|DTXR_CORGL	864731	3	Diphtheria toxin repressor OS=Corynebacterium glutamicum (strain ATCC 13032 / DSM 20300 / BCRC 11384 / JCM 1318 / LMG 3730 / NCIMB 10025) OX=196627 GN=dtxR PE=3 SV=1
tr|Q8NTG3|Q8NTG3_CORGL	801321	3	ATPases involved in chromosome partitioning OS=Corynebacterium glutamicum (strain ATCC 13032 / DSM 20300 / BCRC 11384 / JCM 1318 / LMG 3730 / NCIMB 10025) OX=196627 GN=Cgl0344 PE=3 SV=1
tr|Q8NQV8|Q8NQV8_CORGL	671220	3	Transcriptional regulator OS=Corynebacterium glutamicum (strain ATCC 13032 / DSM 20300 / BCRC 11384 / JCM 1318 / LMG 3730 / NCIMB 10025) OX=196627 GN=Cgl1314 PE=4 SV=1
sp|P06558|TRPG_CORGL	575923	3	Anthranilate synthase component 2 OS=Corynebacterium glutamicum (strain ATCC 13032 / DSM 20300 / BCRC 11384 / JCM 1318 / LMG 3730 / NCIMB 10025) OX=196627 GN=trpG PE=3 SV=2
sp|Q8NP67|MIAB_CORGL	560736	3	tRNA-2-methylthio-N(6)-dimethylallyladenosine synthase OS=Corynebacterium glutamicum (strain ATCC 13032 / DSM 20300 / BCRC 11384 / JCM 1318 / LMG 3730 / NCIMB 10025) OX=196627 GN=miaB PE=3 SV=1
sp|Q04513|ILVA_CORGL	541617	3	L-threonine dehydratase biosynthetic IlvA OS=Corynebacterium glutamicum (strain ATCC 13032 / DSM 20300 / BCRC 11384 / JCM 1318 / LMG 3730 / NCIMB 10025) OX=196627 GN=ilvA PE=3 SV=2
tr|Q8NQL9|Q8NQL9_CORGL	465296	3	TPPK_C domain-containing protein OS=Corynebacterium glutamicum (strain ATCC 13032 / DSM 20300 / BCRC 11384 / JCM 1318 / LMG 3730 / NCIMB 10025) OX=196627 GN=Cgl1415 PE=4 SV=1
tr|Q8NT43|Q8NT43_CORGL	397874	3	2-succinyl-5-enolpyruvyl-6-hydroxy-3-cyclohexene-1-carboxylate synthase OS=Corynebacterium glutamicum (strain ATCC 13032 / DSM 20300 / BCRC 11384 / JCM 1318 / LMG 3730 / NCIMB 10025) OX=196627 GN=menD PE=3 SV=1
tr|Q8NNQ8|Q8NNQ8_CORGL	1621594	2	DNA polymerase III subunit alpha OS=Corynebacterium glutamicum (strain ATCC 13032 / DSM 20300 / BCRC 11384 / JCM 1318 / LMG 3730 / NCIMB 10025) OX=196627 GN=Cgl2130 PE=4 SV=1
tr|Q8NMF1|Q8NMF1_CORGL	1.50295e+06	2	Trehalose 6-phosphate phosphatase OS=Corynebacterium glutamicum (strain ATCC 13032 / DSM 20300 / BCRC 11384 / JCM 1318 / LMG 3730 / NCIMB 10025) OX=196627 GN=Cgl2626 PE=3 SV=1
tr|Q8NPB0|Q8NPB0_CORGL	1.46012e+06	2	Uncharacterized protein OS=Corynebacterium glutamicum (strain ATCC 13032 / DSM 20300 / BCRC 11384 / JCM 1318 / LMG 3730 / NCIMB 10025) OX=196627 GN=Cgl1904 PE=4 SV=1
tr|Q8NN64|Q8NN64_CORGL	1132045	2	Ankyrin repeat proteins OS=Corynebacterium glutamicum (strain ATCC 13032 / DSM 20300 / BCRC 11384 / JCM 1318 / LMG 3730 / NCIMB 10025) OX=196627 GN=Cgl2345 PE=4 SV=1
sp|P19808|DAPA_CORGL	1.01144e+06	2	4-hydroxy-tetrahydrodipicolinate synthase OS=Corynebacterium glutamicum (strain ATCC 13032 / DSM 20300 / BCRC 11384 / JCM 1318 / LMG 3730 / NCIMB 10025) OX=196627 GN=dapA PE=1 SV=2
tr|Q8NR59|Q8NR59_CORGL	886064	2	Acyl-CoA synthetases (AMP-forming)/AMP-acid ligases II OS=Corynebacterium glutamicum (strain ATCC 13032 / DSM 20300 / BCRC 11384 / JCM 1318 / LMG 3730 / NCIMB 10025) OX=196627 GN=Cgl1198 PE=4 SV=1
sp|Q8NM23|PURT_CORGL	741353	2	Formate-dependent phosphoribosylglycinamide formyltransferase OS=Corynebacterium glutamicum (strain ATCC 13032 / DSM 20300 / BCRC 11384 / JCM 1318 / LMG 3730 / NCIMB 10025) OX=196627 GN=purT PE=3 SV=2
tr|Q8NTC1|Q8NTC1_CORGL	689458	2	Cation transport ATPases OS=Corynebacterium glutamicum (strain ATCC 13032 / DSM 20300 / BCRC 11384 / JCM 1318 / LMG 3730 / NCIMB 10025) OX=196627 GN=Cgl0386 PE=3 SV=1
sp|P0DKS9|MRX1_CORGL	637404	2	Mycoredoxin 1 OS=Corynebacterium glutamicum (strain ATCC 13032 / DSM 20300 / BCRC 11384 / JCM 1318 / LMG 3730 / NCIMB 10025) OX=196627 GN=mrx1 PE=1 SV=1
tr|Q8NSB5|Q8NSB5_CORGL	635442	2	Uncharacterized protein OS=Corynebacterium glutamicum (strain ATCC 13032 / DSM 20300 / BCRC 11384 / JCM 1318 / LMG 3730 / NCIMB 10025) OX=196627 GN=Cgl0761 PE=4 SV=1
sp|Q8NR24|MNMA_CORGL	627172	2	tRNA-specific 2-thiouridylase MnmA OS=Corynebacterium glutamicum (strain ATCC 13032 / DSM 20300 / BCRC 11384 / JCM 1318 / LMG 3730 / NCIMB 10025) OX=196627 GN=mnmA PE=3 SV=1
tr|Q8NMQ2|Q8NMQ2_CORGL	600897	2	DUF2017 domain-containing protein OS=Corynebacterium glutamicum (strain ATCC 13032 / DSM 20300 / BCRC 11384 / JCM 1318 / LMG 3730 / NCIMB 10025) OX=196627 GN=Cgl2514 PE=4 SV=1
tr|Q8NQQ0|Q8NQQ0_CORGL	580835	2	UvrABC system protein A OS=Corynebacterium glutamicum (strain ATCC 13032 / DSM 20300 / BCRC 11384 / JCM 1318 / LMG 3730 / NCIMB 10025) OX=196627 GN=uvrA PE=3 SV=1
tr|Q8NLR8|Q8NLR8_CORGL	536824	2	Acetyl-CoA carboxylase beta subunit OS=Corynebacterium glutamicum (strain ATCC 13032 / DSM 20300 / BCRC 11384 / JCM 1318 / LMG 3730 / NCIMB 10025) OX=196627 GN=Cgl2870 PE=3 SV=1
tr|Q8NM99|Q8NM99_CORGL	534348	2	IMP dehydrogenase/GMP reductase OS=Corynebacterium glutamicum (strain ATCC 13032 / DSM 20300 / BCRC 11384 / JCM 1318 / LMG 3730 / NCIMB 10025) OX=196627 GN=Cgl2679 PE=3 SV=1
tr|Q8NPX4|Q8NPX4_CORGL	506619	2	ABC-type transporter, ATPase component OS=Corynebacterium glutamicum (strain ATCC 13032 / DSM 20300 / BCRC 11384 / JCM 1318 / LMG 3730 / NCIMB 10025) OX=196627 GN=Cgl1687 PE=4 SV=1
tr|Q8NT72|Q8NT72_CORGL	501768	2	Phosphoglycerate mutase/fructose-2,6-bisphosphatase OS=Corynebacterium glutamicum (strain ATCC 13032 / DSM 20300 / BCRC 11384 / JCM 1318 / LMG 3730 / NCIMB 10025) OX=196627 GN=Cgl0438 PE=4 SV=1
sp|Q8NS93|Y786_CORGL	436808	2	UPF0182 protein Cgl0786/cg0896 OS=Corynebacterium glutamicum (strain ATCC 13032 / DSM 20300 / BCRC 11384 / JCM 1318 / LMG 3730 / NCIMB 10025) OX=196627 GN=Cgl0786 PE=3 SV=1
tr|Q8NP52|Q8NP52_CORGL	435197	2	MDMPI_N domain-containing protein OS=Corynebacterium glutamicum (strain ATCC 13032 / DSM 20300 / BCRC 11384 / JCM 1318 / LMG 3730 / NCIMB 10025) OX=196627 GN=Cgl1969 PE=4 SV=1
tr|Q8NMK3|Q8NMK3_CORGL	413436	2	tRNA-dihydrouridine synthase OS=Corynebacterium glutamicum (strain ATCC 13032 / DSM 20300 / BCRC 11384 / JCM 1318 / LMG 3730 / NCIMB 10025) OX=196627 GN=Cgl2570 PE=3 SV=1
tr|Q8NS28|Q8NS28_CORGL	406510	2	ATP-dependent DNA helicase OS=Corynebacterium glutamicum (strain ATCC 13032 / DSM 20300 / BCRC 11384 / JCM 1318 / LMG 3730 / NCIMB 10025) OX=196627 GN=Cgl0854 PE=3 SV=1
tr|Q8NTI8|Q8NTI8_CORGL	364057	2	Zn-dependent alcohol dehydrogenases, class III OS=Corynebacterium glutamicum (strain ATCC 13032 / DSM 20300 / BCRC 11384 / JCM 1318 / LMG 3730 / NCIMB 10025) OX=196627 GN=Cgl0319 PE=3 SV=1
tr|Q8NPF5|Q8NPF5_CORGL	363490	2	Uncharacterized protein OS=Corynebacterium glutamicum (strain ATCC 13032 / DSM 20300 / BCRC 11384 / JCM 1318 / LMG 3730 / NCIMB 10025) OX=196627 GN=Cgl1858 PE=4 SV=1
tr|Q8NR55|Q8NR55_CORGL	357820	2	Putative translation factor (SUA5) OS=Corynebacterium glutamicum (strain ATCC 13032 / DSM 20300 / BCRC 11384 / JCM 1318 / LMG 3730 / NCIMB 10025) OX=196627 GN=Cgl1202 PE=4 SV=1
sp|Q6M2F0|FTSH_CORGL	352480	2	ATP-dependent zinc metalloprotease FtsH OS=Corynebacterium glutamicum (strain ATCC 13032 / DSM 20300 / BCRC 11384 / JCM 1318 / LMG 3730 / NCIMB 10025) OX=196627 GN=ftsH PE=3 SV=1
tr|Q8NLQ7|Q8NLQ7_CORGL	305962	2	Glft2_N domain-containing protein OS=Corynebacterium glutamicum (strain ATCC 13032 / DSM 20300 / BCRC 11384 / JCM 1318 / LMG 3730 / NCIMB 10025) OX=196627 GN=Cgl2882 PE=4 SV=1
sp|Q8NQV2|DDL_CORGL	279439	2	D-alanine--D-alanine ligase OS=Corynebacterium glutamicum (strain ATCC 13032 / DSM 20300 / BCRC 11384 / JCM 1318 / LMG 3730 / NCIMB 10025) OX=196627 GN=ddl PE=3 SV=1
tr|Q8NTV2|Q8NTV2_CORGL	272820	2	ABC-type transporter, ATPase component OS=Corynebacterium glutamicum (strain ATCC 13032 / DSM 20300 / BCRC 11384 / JCM 1318 / LMG 3730 / NCIMB 10025) OX=196627 GN=Cgl0200 PE=4 SV=1
tr|Q8NS07|Q8NS07_CORGL	258168	2	Large-conductance mechanosensitive channel OS=Corynebacterium glutamicum (strain ATCC 13032 / DSM 20300 / BCRC 11384 / JCM 1318 / LMG 3730 / NCIMB 10025) OX=196627 GN=mscL PE=3 SV=1
tr|Q8NMP9|Q8NMP9_CORGL	250335	2	Nicotinate phosphoribosyltransferase OS=Corynebacterium glutamicum (strain ATCC 13032 / DSM 20300 / BCRC 11384 / JCM 1318 / LMG 3730 / NCIMB 10025) OX=196627 GN=Cgl2517 PE=3 SV=1
tr|Q8NND8|Q8NND8_CORGL	231241	2	Uncharacterized ACR OS=Corynebacterium glutamicum (strain ATCC 13032 / DSM 20300 / BCRC 11384 / JCM 1318 / LMG 3730 / NCIMB 10025) OX=196627 GN=Cgl2266 PE=4 SV=1
sp|Q9AE09|RUVB_CORGL	226480	2	Holliday junction ATP-dependent DNA helicase RuvB OS=Corynebacterium glutamicum (strain ATCC 13032 / DSM 20300 / BCRC 11384 / JCM 1318 / LMG 3730 / NCIMB 10025) OX=196627 GN=ruvB PE=3 SV=3
tr|Q8NU30|Q8NU30_CORGL	223367	2	Predicted hydrolases of the HAD superfamily OS=Corynebacterium glutamicum (strain ATCC 13032 / DSM 20300 / BCRC 11384 / JCM 1318 / LMG 3730 / NCIMB 10025) OX=196627 GN=Cgl0119 PE=4 SV=1
sp|Q9X713|PANC_CORGL	217238	2	Pantothenate synthetase OS=Corynebacterium glutamicum (strain ATCC 13032 / DSM 20300 / BCRC 11384 / JCM 1318 / LMG 3730 / NCIMB 10025) OX=196627 GN=panC PE=1 SV=1
sp|Q8NP37|RIMP_CORGL	208162	2	Ribosome maturation factor RimP OS=Corynebacterium glutamicum (strain ATCC 13032 / DSM 20300 / BCRC 11384 / JCM 1318 / LMG 3730 / NCIMB 10025) OX=196627 GN=rimP PE=3 SV=1
tr|Q8NQL8|Q8NQL8_CORGL	202996	2	Uncharacterized protein OS=Corynebacterium glutamicum (strain ATCC 13032 / DSM 20300 / BCRC 11384 / JCM 1318 / LMG 3730 / NCIMB 10025) OX=196627 GN=Cgl1416 PE=4 SV=1
tr|Q8NQ96|Q8NQ96_CORGL	190858	2	GMP synthase-Glutamine amidotransferase domain OS=Corynebacterium glutamicum (strain ATCC 13032 / DSM 20300 / BCRC 11384 / JCM 1318 / LMG 3730 / NCIMB 10025) OX=196627 GN=Cgl1542 PE=4 SV=1
tr|Q8NNK0|Q8NNK0_CORGL	190427	2	Hypothetical membrane protein OS=Corynebacterium glutamicum (strain ATCC 13032 / DSM 20300 / BCRC 11384 / JCM 1318 / LMG 3730 / NCIMB 10025) OX=196627 GN=Cgl2198 PE=4 SV=1
tr|Q8NRL9|Q8NRL9_CORGL	163700	2	Uncharacterized protein OS=Corynebacterium glutamicum (strain ATCC 13032 / DSM 20300 / BCRC 11384 / JCM 1318 / LMG 3730 / NCIMB 10025) OX=196627 GN=Cgl1029 PE=4 SV=1
tr|Q8NQD2|Q8NQD2_CORGL	120235	2	Predicted phosphatase/phosphohexomutase OS=Corynebacterium glutamicum (strain ATCC 13032 / DSM 20300 / BCRC 11384 / JCM 1318 / LMG 3730 / NCIMB 10025) OX=196627 GN=Cgl1506 PE=4 SV=1
tr|Q8NSD8|Q8NSD8_CORGL	113668	2	Type II restriction enzyme, methylase subunits OS=Corynebacterium glutamicum (strain ATCC 13032 / DSM 20300 / BCRC 11384 / JCM 1318 / LMG 3730 / NCIMB 10025) OX=196627 GN=Cgl0738 PE=4 SV=1
tr|Q8NQD9|Q8NQD9_CORGL	103429	2	Uncharacterized protein OS=Corynebacterium glutamicum (strain ATCC 13032 / DSM 20300 / BCRC 11384 / JCM 1318 / LMG 3730 / NCIMB 10025) OX=196627 GN=Cgl1496 PE=3 SV=1
Proteins enriched in SepF_Scarlet****
Locus	Log2 (Fold change)	p value	Description
sp|P94337|FTSZ_CORGL	3.783	4,77E-09	Cell division protein FtsZ OS=Corynebacterium glutamicum (strain ATCC 13032 / DSM 20300 / BCRC 11384 / JCM 1318 / LMG 3730 / NCIMB 10025) OX=196627 GN=ftsZ PE=1 SV=2
***at least 2 replicates; p<0.05
**** p<0.05; Log2FoldChange Log2FoldChange≥1.8

## Sheet: Table_1b_SepFK125EF131A
Table 1b	Comparison of the recovery of the 12 proteins in the SepF core interactome, using SepF-Scarlet or SepFK125E/F131A-Scarlet as baits
n=4 biologically independent samples per condition.
Statistical analysis was performed using unpaired two-sided Student's t-test (p < 0.05).
Locus	Description	Average Normalized XIC (Interactor/SepF) Strain SepF-Scarlet	Average Normalized XIC (Interactor/SepF) Strain SepFK125E/F131A-Scarlet	Fold change	p- value (unpaired t test)
tr|Q8NS52|Q8NS52_CORGL	Uncharacterized protein GN=Cgl0827	0.0103652	0.00105964	9.78173	0.001274
sp|P94337|FTSZ_CORGL	Cell division protein FtsZ GN=ftsZ	0.637237	0.0964338	6.60802	0.000622
tr|Q8NS03|Q8NS03_CORGL	Molybdopterin molybdenumtransferase GN=Cgl0883	0.0844476	0.031298	2.69818	0.014008
tr|Q8NS01|Q8NS01_CORGL	Hypothetical membrane protein GN=Cgl0885	0.0116421	0.00435532	2.67308	0.048709
tr|Q8NLV0|Q8NLV0_CORGL	Membrane protease subunits, stomatin/prohibitin homologs GN=Cgl2836	0.00425359	0.00234259	1.81576	0.227408
sp|Q8NSS8|Y590_CORGL	Uncharacterized transporter Cgl0590/cg0683 GN=Cgl0590	0.0169509	0.00975302	1.73802	0.044614
tr|Q8NMD6|Q8NMD6_CORGL	Phosphotransferase system IIC components, glucose/maltose/N-acetylglucosamine-specific GN=Cgl2642	0.0146947	0.00929012	1.58175	0.121313
tr|Q8NR55|Q8NR55_CORGL	Putative translation factor (SUA5) GN=Cgl1202	0.00265713	0.00194515	1.36603	0.584589
tr|Q8NTA7|Q8NTA7_CORGL	Acyl-CoA synthetases (AMP-forming)/AMP-acid ligases II GN=Cgl0400	0.0110804	0.0106743	1.03804	0.870061
tr|Q8NR33|Q8NR33_CORGL	Electron transfer flavoprotein alpha-subunit GN=Cgl1231	0.00333674	0.00338894	0.984597	0.982209
tr|Q8NTG3|Q8NTG3_CORGL	ATPases involved in chromosome partitioning GN=Cgl0344	0.0037971	0.00485914	0.781434	0.601913
in bold: statistically enriched proteins in the interactome of SepF vs SepFK125E/F131A (pvalue < 0.05 and Fold change>2)

## Sheet: Table_1c_GLP_Interactome
Table 1c.	GLP Interactome
n=4 biologically independent samples per condition.
Proteins exclusively detected in one condition were identified by comparison with control and using the probability mode (p value <0.05) of Patternlab Venn diagram module. Patternlab´s analysis relies on a Bayesian strategy to combine parametric statistics with an empirical distribution built from the reproducibility quality of the technical replicates.68https://doi.org/10.1093/bioinformatics/btq…
Proteins enriched in each interactome were identified using Patternlab for Proteomics Pairwise comparison and XIC browser. This PatternlabV module performs peptide centric statistical analysis based single-sample t-test on the fold change of the peptides and then information is consolidated at the protein level to compute an average fold change across all peptides that pertain to a protein set fo…
							Replicate Count	Description
	Proteins exclusively detected in GLP interactome						4	Molybdopterin molybdenumtransferase OS=Corynebacterium glutamicum (strain ATCC 13032 / DSM 20300 / BCRC 11384 / JCM 1318 / LMG 3730 / NCIMB 10025) OX=196627 GN=Cgl0883 PE=3 SV=1
	Locus	1::WT_R1	1::WT_R2	1::WT_R3	1::WT_R4	Total Signal	4	Detergent sensitivity rescuer dtsR1 OS=Corynebacterium glutamicum (strain ATCC 13032 / DSM 20300 / BCRC 11384 / JCM 1318 / LMG 3730 / NCIMB 10025) OX=196627 GN=Cgl0708 PE=3 SV=1
	tr|Q8NS03|Q8NS03_CORGL	4.72027e+08	5.07261e+08	4.18725e+08	4.53872e+08	1.85189e+09	4	Hypothetical membrane protein OS=Corynebacterium glutamicum (strain ATCC 13032 / DSM 20300 / BCRC 11384 / JCM 1318 / LMG 3730 / NCIMB 10025) OX=196627 GN=Cgl0885 PE=4 SV=1
	tr|Q8NSG7|Q8NSG7_CORGL	3.98246e+06	2.68542e+07	6.08406e+06	1.0516e+06	3.79723e+07	4	Leucine--tRNA ligase OS=Corynebacterium glutamicum (strain ATCC 13032 / DSM 20300 / BCRC 11384 / JCM 1318 / LMG 3730 / NCIMB 10025) OX=196627 GN=leuS PE=3 SV=1
	tr|Q8NS01|Q8NS01_CORGL	7.38617e+06	6.84739e+06	5.14443e+06	6.55248e+06	2.59305e+07	4	Phosphotransferase system, fructose-specific IIC component OS=Corynebacterium glutamicum (strain ATCC 13032 / DSM 20300 / BCRC 11384 / JCM 1318 / LMG 3730 / NCIMB 10025) OX=196627 GN=Cgl1936 PE=4 SV=1
	sp|Q8NLC4|SYL_CORGL	5.29968e+06	512160	296880	381977	6490699	4	Uncharacterized protein OS=Corynebacterium glutamicum (strain ATCC 13032 / DSM 20300 / BCRC 11384 / JCM 1318 / LMG 3730 / NCIMB 10025) OX=196627 GN=Cgl0826 PE=4 SV=1
	tr|Q8NP80|Q8NP80_CORGL	1.29785e+06	1.47724e+06	762899	1.29373e+06	4.83172e+06	4	ABC-type transporter, duplicated ATPase component OS=Corynebacterium glutamicum (strain ATCC 13032 / DSM 20300 / BCRC 11384 / JCM 1318 / LMG 3730 / NCIMB 10025) OX=196627 GN=Cgl2436 PE=4 SV=1
	tr|Q8NS53|Q8NS53_CORGL	1.10277e+06	1.31e+06	1.03964e+06	1.15612e+06	4.60853e+06	4	Carbamoyl-phosphate synthase small chain OS=Corynebacterium glutamicum (strain ATCC 13032 / DSM 20300 / BCRC 11384 / JCM 1318 / LMG 3730 / NCIMB 10025) OX=196627 GN=carA PE=3 SV=1
	tr|Q8NMX7|Q8NMX7_CORGL	1.37151e+06	1.45783e+06	424057	1.28351e+06	4.5369e+06	4	Uncharacterized protein OS=Corynebacterium glutamicum (strain ATCC 13032 / DSM 20300 / BCRC 11384 / JCM 1318 / LMG 3730 / NCIMB 10025) OX=196627 GN=Cgl1135 PE=4 SV=1
	sp|P58893|CARA_CORGL	1.63648e+06	1.24282e+06	589331	1.03086e+06	4.4995e+06	4	Isoleucine--tRNA ligase OS=Corynebacterium glutamicum (strain ATCC 13032 / DSM 20300 / BCRC 11384 / JCM 1318 / LMG 3730 / NCIMB 10025) OX=196627 GN=ileS PE=3 SV=1
	tr|Q8NRB7|Q8NRB7_CORGL	1.04752e+06	913960	803199	884418	3.64909e+06	4	Xaa-Pro aminopeptidase OS=Corynebacterium glutamicum (strain ATCC 13032 / DSM 20300 / BCRC 11384 / JCM 1318 / LMG 3730 / NCIMB 10025) OX=196627 GN=Cgl1487 PE=4 SV=1
	sp|Q8NNP0|SYI_CORGL	1.65468e+06	336943	451558	323379	2.76656e+06	4	Glycosyltransferases involved in cell wall biogenesis OS=Corynebacterium glutamicum (strain ATCC 13032 / DSM 20300 / BCRC 11384 / JCM 1318 / LMG 3730 / NCIMB 10025) OX=196627 GN=Cgl1478 PE=4 SV=1
	tr|Q8NQE8|Q8NQE8_CORGL	239377	805354	547442	830583	2.42276e+06	4	Predicted transcriptional regulators OS=Corynebacterium glutamicum (strain ATCC 13032 / DSM 20300 / BCRC 11384 / JCM 1318 / LMG 3730 / NCIMB 10025) OX=196627 GN=Cgl3094 PE=3 SV=1
	tr|Q8NQF7|Q8NQF7_CORGL	751445	854991	356658	351321	2.31442e+06	4	GTPase Der OS=Corynebacterium glutamicum (strain ATCC 13032 / DSM 20300 / BCRC 11384 / JCM 1318 / LMG 3730 / NCIMB 10025) OX=196627 GN=der PE=3 SV=1
	tr|Q8NL55|Q8NL55_CORGL	661152	591208	452107	546997	2.25146e+06	4	Pyrroline-5-carboxylate reductase OS=Corynebacterium glutamicum (strain ATCC 13032 / DSM 20300 / BCRC 11384 / JCM 1318 / LMG 3730 / NCIMB 10025) OX=196627 GN=proC PE=3 SV=1
	sp|Q8NQK6|DER_CORGL	596078	343556	542524	553154	2.03531e+06	4	Uncharacterized ACR OS=Corynebacterium glutamicum (strain ATCC 13032 / DSM 20300 / BCRC 11384 / JCM 1318 / LMG 3730 / NCIMB 10025) OX=196627 GN=Cgl1443 PE=4 SV=1
	sp|P0C1E4|P5CR_CORGL	583291	598977	307289	436415	1925972	4	DNA topoisomerase 1 OS=Corynebacterium glutamicum (strain ATCC 13032 / DSM 20300 / BCRC 11384 / JCM 1318 / LMG 3730 / NCIMB 10025) OX=196627 GN=topA PE=3 SV=1
	tr|Q8NQJ1|Q8NQJ1_CORGL	411355	722098	400724	357789	1.89197e+06	4	Cyclopropane fatty acid synthase and related methyltransferases OS=Corynebacterium glutamicum (strain ATCC 13032 / DSM 20300 / BCRC 11384 / JCM 1318 / LMG 3730 / NCIMB 10025) OX=196627 GN=Cgl1466 PE=4 SV=1
	tr|Q8NTJ8|Q8NTJ8_CORGL	172481	251363	555422	865930	1.8452e+06	4	Uncharacterized protein OS=Corynebacterium glutamicum (strain ATCC 13032 / DSM 20300 / BCRC 11384 / JCM 1318 / LMG 3730 / NCIMB 10025) OX=196627 GN=Cgl0774 PE=4 SV=1
	tr|Q8NQG9|Q8NQG9_CORGL	754893	306462	474740	295504	1831599	4	Malto-oligosyltrehalose trehalohydrolase OS=Corynebacterium glutamicum (strain ATCC 13032 / DSM 20300 / BCRC 11384 / JCM 1318 / LMG 3730 / NCIMB 10025) OX=196627 GN=Cgl2125 PE=3 SV=1
	tr|Q8NSA5|Q8NSA5_CORGL	274836	615549	432301	439029	1.76172e+06	4	NAD-dependent aldehyde dehydrogenases OS=Corynebacterium glutamicum (strain ATCC 13032 / DSM 20300 / BCRC 11384 / JCM 1318 / LMG 3730 / NCIMB 10025) OX=196627 GN=Cgl2668 PE=3 SV=1
	tr|Q8NNR1|Q8NNR1_CORGL	604115	495438	361370	290688	1.75161e+06	4	Isopentenyl-diphosphate Delta-isomerase OS=Corynebacterium glutamicum (strain ATCC 13032 / DSM 20300 / BCRC 11384 / JCM 1318 / LMG 3730 / NCIMB 10025) OX=196627 GN=idi PE=3 SV=1
	tr|Q8NMB0|Q8NMB0_CORGL	844005	348973	115822	301639	1.61044e+06	4	DNA translocase FtsK OS=Corynebacterium glutamicum (strain ATCC 13032 / DSM 20300 / BCRC 11384 / JCM 1318 / LMG 3730 / NCIMB 10025) OX=196627 GN=ftsK PE=3 SV=1
	sp|Q8NN99|IDI_CORGL	469413	464644	294879	309126	1.53806e+06	4	Aspartate ammonia-lyase OS=Corynebacterium glutamicum (strain ATCC 13032 / DSM 20300 / BCRC 11384 / JCM 1318 / LMG 3730 / NCIMB 10025) OX=196627 GN=aspA PE=3 SV=2
	sp|Q8NP53|FTSK_CORGL	338555	440489	379264	375054	1.53336e+06	4	Dehydrogenases with different specificities (Related to short-chain alcohol dehydrogenases) OS=Corynebacterium glutamicum (strain ATCC 13032 / DSM 20300 / BCRC 11384 / JCM 1318 / LMG 3730 / NCIMB 10025) OX=196627 GN=Cgl2134 PE=4 SV=1
	sp|Q59200|ASPA_CORGL	476568	710039	64851.3	178564	1.43002e+06	4	tRNA uridine(34) hydroxylase OS=Corynebacterium glutamicum (strain ATCC 13032 / DSM 20300 / BCRC 11384 / JCM 1318 / LMG 3730 / NCIMB 10025) OX=196627 GN=trhO PE=3 SV=1
	tr|Q8NNQ4|Q8NNQ4_CORGL	342446	470782	230193	355182	1.3986e+06	4	Transcriptional regulator OS=Corynebacterium glutamicum (strain ATCC 13032 / DSM 20300 / BCRC 11384 / JCM 1318 / LMG 3730 / NCIMB 10025) OX=196627 GN=Cgl1925 PE=1 SV=1
	sp|Q8NLF0|TRHO_CORGL	516009	208129	249462	408511	1.38211e+06	4	Uncharacterized protein OS=Corynebacterium glutamicum (strain ATCC 13032 / DSM 20300 / BCRC 11384 / JCM 1318 / LMG 3730 / NCIMB 10025) OX=196627 GN=Cgl1941 PE=4 SV=1
	tr|Q8NP91|Q8NP91_CORGL	233263	895763	103680	124832	1.35754e+06	4	Predicted enzyme related to lactoylglutathione lyase OS=Corynebacterium glutamicum (strain ATCC 13032 / DSM 20300 / BCRC 11384 / JCM 1318 / LMG 3730 / NCIMB 10025) OX=196627 GN=Cgl0148 PE=4 SV=1
	tr|Q8NP75|Q8NP75_CORGL	557480	334356	209458	214400	1.31569e+06	4	Protein translocase subunit SecY OS=Corynebacterium glutamicum (strain ATCC 13032 / DSM 20300 / BCRC 11384 / JCM 1318 / LMG 3730 / NCIMB 10025) OX=196627 GN=secY PE=3 SV=1
	tr|Q8NU03|Q8NU03_CORGL	539029	441958	201180	118992	1.30116e+06	4	Ribosomal silencing factor RsfS OS=Corynebacterium glutamicum (strain ATCC 13032 / DSM 20300 / BCRC 11384 / JCM 1318 / LMG 3730 / NCIMB 10025) OX=196627 GN=rsfS PE=3 SV=1
	sp|P38376|SECY_CORGL	280165	356546	249362	311580	1.19765e+06	4	Pyruvate kinase OS=Corynebacterium glutamicum (strain ATCC 13032 / DSM 20300 / BCRC 11384 / JCM 1318 / LMG 3730 / NCIMB 10025) OX=196627 GN=Cgl2910 PE=3 SV=1
	tr|Q8NN58|Q8NN58_CORGL	358065	333929	211851	245518	1.14936e+06	4	Uncharacterized transporter Cgl0590/cg0683 OS=Corynebacterium glutamicum (strain ATCC 13032 / DSM 20300 / BCRC 11384 / JCM 1318 / LMG 3730 / NCIMB 10025) OX=196627 GN=Cgl0590 PE=3 SV=1
	tr|Q8NLN1|Q8NLN1_CORGL	194417	101272	518909	203140	1017738	4	ATP-dependent zinc metalloprotease FtsH OS=Corynebacterium glutamicum (strain ATCC 13032 / DSM 20300 / BCRC 11384 / JCM 1318 / LMG 3730 / NCIMB 10025) OX=196627 GN=ftsH PE=3 SV=1
	sp|Q8NSS8|Y590_CORGL	341880	206713	139963	204398	892954	4	Peptide chain release factor 2 OS=Corynebacterium glutamicum (strain ATCC 13032 / DSM 20300 / BCRC 11384 / JCM 1318 / LMG 3730 / NCIMB 10025) OX=196627 GN=prfB PE=3 SV=1
	sp|Q6M2F0|FTSH_CORGL	191944	186278	90515	212396	681133	4	Uncharacterized protein OS=Corynebacterium glutamicum (strain ATCC 13032 / DSM 20300 / BCRC 11384 / JCM 1318 / LMG 3730 / NCIMB 10025) OX=196627 GN=Cgl0827 PE=4 SV=1
	sp|Q8NS78|RF2_CORGL	192736	184543	116046	157327	650652	3	Nucleoside-diphosphate-sugar epimerases OS=Corynebacterium glutamicum (strain ATCC 13032 / DSM 20300 / BCRC 11384 / JCM 1318 / LMG 3730 / NCIMB 10025) OX=196627 GN=Cgl0323 PE=4 SV=1
	tr|Q8NS52|Q8NS52_CORGL	155688	174352	67544	115112	512696	3	Asparagine synthase (Glutamine-hydrolyzing) or lysozyme insensitivity protein LtsA OS=Corynebacterium glutamicum (strain ATCC 13032 / DSM 20300 / BCRC 11384 / JCM 1318 / LMG 3730 / NCIMB 10025) OX=196627 GN=Cgl2196 PE=3 SV=1
	tr|Q8NTI4|Q8NTI4_CORGL	1.05662e+06	941479	765632		2.76374e+06	3	Imidazole glycerol phosphate synthase subunit HisF OS=Corynebacterium glutamicum (strain ATCC 13032 / DSM 20300 / BCRC 11384 / JCM 1318 / LMG 3730 / NCIMB 10025) OX=196627 GN=hisF PE=3 SV=2
	tr|Q8NNK1|Q8NNK1_CORGL	614974	1765891		283819	2.66468e+06	3	Uncharacterized NAD(FAD)-dependent dehydrogenases OS=Corynebacterium glutamicum (strain ATCC 13032 / DSM 20300 / BCRC 11384 / JCM 1318 / LMG 3730 / NCIMB 10025) OX=196627 GN=Cgl2709 PE=4 SV=1
	sp|O31139|HIS6_CORGL	585371	972127	202486		1759983	3	Uncharacterized protein OS=Corynebacterium glutamicum (strain ATCC 13032 / DSM 20300 / BCRC 11384 / JCM 1318 / LMG 3730 / NCIMB 10025) OX=196627 GN=Cgl0744 PE=4 SV=1
	tr|Q8NM70|Q8NM70_CORGL	710373	326296		228110	1.26478e+06	3	ATP synthase subunit c OS=Corynebacterium glutamicum (strain ATCC 13032 / DSM 20300 / BCRC 11384 / JCM 1318 / LMG 3730 / NCIMB 10025) OX=196627 GN=atpE PE=3 SV=1
	tr|Q8NSD2|Q8NSD2_CORGL		387979	434645	396200	1.21883e+06	3	Maltooligosyl trehalose synthase OS=Corynebacterium glutamicum (strain ATCC 13032 / DSM 20300 / BCRC 11384 / JCM 1318 / LMG 3730 / NCIMB 10025) OX=196627 GN=Cgl2118 PE=4 SV=1
	tr|H7C6C1|H7C6C1_CORGL	370589		396864	404122	1.17157e+06	3	Hypothetical membrane protein OS=Corynebacterium glutamicum (strain ATCC 13032 / DSM 20300 / BCRC 11384 / JCM 1318 / LMG 3730 / NCIMB 10025) OX=196627 GN=Cgl1249 PE=4 SV=1
	tr|Q8NNR9|Q8NNR9_CORGL	338417	523487	308196		1.1701e+06	3	Iron-sulfur cluster carrier protein OS=Corynebacterium glutamicum (strain ATCC 13032 / DSM 20300 / BCRC 11384 / JCM 1318 / LMG 3730 / NCIMB 10025) OX=196627 GN=Cgl1123 PE=3 SV=1
	tr|Q8NR15|Q8NR15_CORGL	371131	361979		274486	1.0076e+06	3	Probable phenylalanine aminotransferase OS=Corynebacterium glutamicum (strain ATCC 13032 / DSM 20300 / BCRC 11384 / JCM 1318 / LMG 3730 / NCIMB 10025) OX=196627 GN=pat PE=3 SV=1
	tr|Q8NRC9|Q8NRC9_CORGL	391833	353735		232416	977985	3	Zn-dependent hydrolases, including glyoxylases OS=Corynebacterium glutamicum (strain ATCC 13032 / DSM 20300 / BCRC 11384 / JCM 1318 / LMG 3730 / NCIMB 10025) OX=196627 GN=Cgl0320 PE=4 SV=1
	sp|Q8NTT4|PATR_CORGL	283797	503172	137001		923969	3	1,4-alpha-glucan branching enzyme GlgB OS=Corynebacterium glutamicum (strain ATCC 13032 / DSM 20300 / BCRC 11384 / JCM 1318 / LMG 3730 / NCIMB 10025) OX=196627 GN=glgB PE=3 SV=1
	tr|Q8NTI7|Q8NTI7_CORGL	171667	545037		202016	918720	3	ABC-type transporter, ATPase component OS=Corynebacterium glutamicum (strain ATCC 13032 / DSM 20300 / BCRC 11384 / JCM 1318 / LMG 3730 / NCIMB 10025) OX=196627 GN=Cgl0200 PE=3 SV=1
	sp|Q8NR40|GLGB_CORGL	353368	337368	202535		893272	3	Uncharacterized protein OS=Corynebacterium glutamicum (strain ATCC 13032 / DSM 20300 / BCRC 11384 / JCM 1318 / LMG 3730 / NCIMB 10025) OX=196627 GN=Cgl2719 PE=4 SV=1
	tr|Q8NTV2|Q8NTV2_CORGL		325340	235294	247536	808170	3	Exodeoxyribonuclease III OS=Corynebacterium glutamicum (strain ATCC 13032 / DSM 20300 / BCRC 11384 / JCM 1318 / LMG 3730 / NCIMB 10025) OX=196627 GN=Cgl0671 PE=3 SV=1
	tr|Q8NM61|Q8NM61_CORGL	572690	129099	103067		804856	3	CTP synthase OS=Corynebacterium glutamicum (strain ATCC 13032 / DSM 20300 / BCRC 11384 / JCM 1318 / LMG 3730 / NCIMB 10025) OX=196627 GN=pyrG PE=3 SV=1
	tr|Q8NSK0|Q8NSK0_CORGL	348770	367328	83437.8		799536	3	Ribonuclease PH OS=Corynebacterium glutamicum (strain ATCC 13032 / DSM 20300 / BCRC 11384 / JCM 1318 / LMG 3730 / NCIMB 10025) OX=196627 GN=rph PE=3 SV=1
	sp|Q8NQL7|PYRG_CORGL	540360	100613	78197.8		719170	3	UPF0301 protein Cgl3084/cg3414 OS=Corynebacterium glutamicum (strain ATCC 13032 / DSM 20300 / BCRC 11384 / JCM 1318 / LMG 3730 / NCIMB 10025) OX=196627 GN=Cgl3084 PE=3 SV=1
	sp|Q8NMR4|RNPH_CORGL	288571	272063		154613	715247	3	Archaeal fructose-1,6-bisphosphatase and related enzymes of inositol monophosphatase family OS=Corynebacterium glutamicum (strain ATCC 13032 / DSM 20300 / BCRC 11384 / JCM 1318 / LMG 3730 / NCIMB 10025) OX=196627 GN=Cgl0800 PE=4 SV=1
	sp|Q8NL65|Y3084_CORGL		273836	129204	287092	690133	3	ATPases involved in chromosome partitioning OS=Corynebacterium glutamicum (strain ATCC 13032 / DSM 20300 / BCRC 11384 / JCM 1318 / LMG 3730 / NCIMB 10025) OX=196627 GN=Cgl3095 PE=4 SV=1
	tr|Q8NS79|Q8NS79_CORGL	348506	234760	58288		641553	3	Hypothetical membrane protein OS=Corynebacterium glutamicum (strain ATCC 13032 / DSM 20300 / BCRC 11384 / JCM 1318 / LMG 3730 / NCIMB 10025) OX=196627 GN=Cgl0679 PE=4 SV=1
	tr|Q8NL54|Q8NL54_CORGL	326208		133462	138679	598348	3	Transcriptional regulators of sugar metabolism OS=Corynebacterium glutamicum (strain ATCC 13032 / DSM 20300 / BCRC 11384 / JCM 1318 / LMG 3730 / NCIMB 10025) OX=196627 GN=Cgl1931 PE=4 SV=1
	tr|Q8NSJ2|Q8NSJ2_CORGL	169040	251202		150980	571222	3	Chaperone protein DnaJ 2 OS=Corynebacterium glutamicum (strain ATCC 13032 / DSM 20300 / BCRC 11384 / JCM 1318 / LMG 3730 / NCIMB 10025) OX=196627 GN=dnaJ2 PE=3 SV=1
	tr|Q8NP85|Q8NP85_CORGL	249810		217516	83231.2	550558	3	Glycosyltransferases involved in cell wall biogenesis OS=Corynebacterium glutamicum (strain ATCC 13032 / DSM 20300 / BCRC 11384 / JCM 1318 / LMG 3730 / NCIMB 10025) OX=196627 GN=Cgl0363 PE=4 SV=1
	sp|Q8NLY8|DNAJ2_CORGL	171229	142790		145179	459198	3	Hypothetical membrane protein OS=Corynebacterium glutamicum (strain ATCC 13032 / DSM 20300 / BCRC 11384 / JCM 1318 / LMG 3730 / NCIMB 10025) OX=196627 GN=Cgl2690 PE=4 SV=1
	tr|Q8NTE4|Q8NTE4_CORGL	183985	104562	111842		400389	3	Hypothetical membrane protein OS=Corynebacterium glutamicum (strain ATCC 13032 / DSM 20300 / BCRC 11384 / JCM 1318 / LMG 3730 / NCIMB 10025) OX=196627 GN=Cgl2198 PE=4 SV=1
	tr|Q8NM89|Q8NM89_CORGL	158052		122514	114689	395256	3	Uncharacterized ACR OS=Corynebacterium glutamicum (strain ATCC 13032 / DSM 20300 / BCRC 11384 / JCM 1318 / LMG 3730 / NCIMB 10025) OX=196627 GN=Cgl0147 PE=4 SV=1
	tr|Q8NNK0|Q8NNK0_CORGL	152957		120417	87721	361095
	tr|Q8NU04|Q8NU04_CORGL	83992.4	92518.9		58350.1	234861
	Over represented in WT
	Locus	Peptide Counts	Coverage (%)	Log2 (Fold change)	p value	Description
	tr|Q8NNN6|Q8NNN6_CORGL	6	0.618	4.115	0.0469494	Cell division protein SepF OS=Corynebacterium glutamicum (strain ATCC 13032 / DSM 20300 / BCRC 11384 / JCM 1318 / LMG 3730 / NCIMB 10025) OX=196627 GN=sepF PE=1 SV=1
	sp|Q8NR14|PFKA_CORGL	13	0.468	2.45	0.00426729	ATP-dependent 6-phosphofructokinase OS=Corynebacterium glutamicum (strain ATCC 13032 / DSM 20300 / BCRC 11384 / JCM 1318 / LMG 3730 / NCIMB 10025) OX=196627 GN=pfkA PE=3 SV=1
	tr|Q8NNV4|Q8NNV4_CORGL	17	0.57	2.401	2.86962e-09	Uncharacterized protein OS=Corynebacterium glutamicum (strain ATCC 13032 / DSM 20300 / BCRC 11384 / JCM 1318 / LMG 3730 / NCIMB 10025) OX=196627 GN=Cgl2076 PE=4 SV=1
	tr|Q8NTD6|Q8NTD6_CORGL	24	0.502	2.317	0.000875792	Succinate dehydrogenase/fumarate reductase, flavoprotein subunits OS=Corynebacterium glutamicum (strain ATCC 13032 / DSM 20300 / BCRC 11384 / JCM 1318 / LMG 3730 / NCIMB 10025) OX=196627 GN=Cgl0371 PE=4 SV=1
	sp|P42457|CISY_CORGL	27	0.691	1.957	9.28435e-12	Citrate synthase OS=Corynebacterium glutamicum (strain ATCC 13032 / DSM 20300 / BCRC 11384 / JCM 1318 / LMG 3730 / NCIMB 10025) OX=196627 GN=gltA PE=3 SV=1
	tr|Q8NNN8|Q8NNN8_CORGL	20	0.556	1.932	2.09359e-10	Antigen 84 OS=Corynebacterium glutamicum (strain ATCC 13032 / DSM 20300 / BCRC 11384 / JCM 1318 / LMG 3730 / NCIMB 10025) OX=196627 GN=Cgl2150 PE=3 SV=1
	sp|P94337|FTSZ_CORGL	18	0.581	1.928	0.000459382	Cell division protein FtsZ OS=Corynebacterium glutamicum (strain ATCC 13032 / DSM 20300 / BCRC 11384 / JCM 1318 / LMG 3730 / NCIMB 10025) OX=196627 GN=ftsZ PE=1 SV=2
	sp|Q8NSB6|SECA1_CORGL	11	0.141	1.88	0.00029944	Protein translocase subunit SecA 1 OS=Corynebacterium glutamicum (strain ATCC 13032 / DSM 20300 / BCRC 11384 / JCM 1318 / LMG 3730 / NCIMB 10025) OX=196627 GN=secA1 PE=3 SV=1

## Sheet: Table S3 ACTINO_DB
tax_id	phylum	class	order	family	species	MoeA_protid	GLP_protid	GLPR_protid
525909	Actinobacteria	Acidimicrobiia	Acidimicrobiales	Acidimicrobiaceae	Acidimicrobium ferrooxidans	NA	ACU53453.1	ACU54769.1
1121881	Actinobacteria	Acidimicrobiia	Acidimicrobiales	Acidimicrobiaceae	Ferrithrix thermotolerans	NA	SHE87611.1	NA
2789776	Actinobacteria	Acidimicrobiia	Acidimicrobiales	Iamiaceae	Actinomarinicola tropica	NA	QGG96095.1	QGG96090.1
1313172	Actinobacteria	Acidimicrobiia	Acidimicrobiales	Ilumatobacteraceae	Ilumatobacter coccineus	NA	BAN01417.1	BAN01423.1
28049	Actinobacteria	Actinomycetia	Acidothermales	Acidothermaceae	Acidothermus cellulolyticus	NA	NYI34792.1	NYI34798.1
351607	Actinobacteria	Actinomycetia	Acidothermales	Acidothermaceae	Acidothermus cellulolyticus	NA	ABK51942.1	ABK51946.1
2740546	Actinobacteria	Actinomycetia	Acidothermales		Acidothermales bacterium	NA	MBA3619407.1	MBA3619411.1
1960083	Actinobacteria	Actinomycetia	Actinomycetales	Actinomycetaceae	Actinomyces gaoshouyii	ARD42184.1	ARD41125.1	ARD41126.1
59505	Actinobacteria	Actinomycetia	Actinomycetales	Actinomycetaceae	Actinotignum schaalii	NA	AIE82698.1	NA
548479	Actinobacteria	Actinomycetia	Actinomycetales	Actinomycetaceae	Mobiluncus curtisii	ADI67785.1	ADI66800.1	ADI66798.1
1661	Actinobacteria	Actinomycetia	Actinomycetales	Actinomycetaceae	Trueperella pyogenes	AHU89954.1	AHU89644.1	NA
673379	Actinobacteria	Actinomycetia	Actinopolysporales	Actinopolysporaceae	Actinopolyspora alba	SFE14824.1	SFE29587.1	SFE29552.1
414996	Actinobacteria	Actinomycetia	Actinopolysporales	Actinopolysporaceae	Actinopolyspora erythraea	ASU80762.1	ASU77519.1	ASU77521.1
995066	Actinobacteria	Actinomycetia	Actinopolysporales	Actinopolysporaceae	Actinopolyspora mzabensis	SDK47245.1	SDK55276.1	SDK55336.1
405564	Actinobacteria	Actinomycetia	Actinopolysporales	Actinopolysporaceae	Actinopolyspora xinjiangensis	SDP01200.1	SDO93748.1	SDO93685.1
1147128	Actinobacteria	Actinomycetia	Bifidobacteriales	Bifidobacteriaceae	Bifidobacterium asteroides	NA	NA	NA
566552	Actinobacteria	Actinomycetia	Bifidobacteriales	Bifidobacteriaceae	Bifidobacterium catenulatum	NA	NA	NA
1341694	Actinobacteria	Actinomycetia	Bifidobacteriales	Bifidobacteriaceae	Bifidobacterium indicum	NA	NA	NA
864564	Actinobacteria	Actinomycetia	Bifidobacteriales	Bifidobacteriaceae	Parascardovia denticolens	NA	NA	NA
1150468	Actinobacteria	Actinomycetia	Bifidobacteriales	Bifidobacteriaceae	Scardovia inopinata	NA	NA	NA
2578121	Actinobacteria	Actinomycetia	Candidatus Actinomarinales	Candidatus Actinomarinaceae	Candidatus Actinomarina sp.	NA	NA	NA
2283596	Actinobacteria	Actinomycetia	Candidatus Actinomarinales	Candidatus Actinomarinaceae	Candidatus Actinomarina sp. HD9-500m-PIT-SAG01	NA	NA	NA
2510331	Actinobacteria	Actinomycetia	Candidatus Actinomarinales		Candidatus Actinomarinales bacterium	NA	NA	NA
1986262	Actinobacteria	Actinomycetia	Candidatus Actinomarinales		Candidatus Actinomarinales bacterium MED-G02	NA	NA	NA
1884916	Actinobacteria	Actinomycetia	Candidatus Nanopelagicales	Candidatus Nanopelagicaceae	Candidatus Nanopelagicus abundans	NA	ASY24267.1	ASY24265.1
1884634	Actinobacteria	Actinomycetia	Candidatus Nanopelagicales	Candidatus Nanopelagicaceae	Candidatus Nanopelagicus limnes	NA	ASY09783.1	ASY09781.2
1884913	Actinobacteria	Actinomycetia	Candidatus Nanopelagicales	Candidatus Nanopelagicaceae	Candidatus Planktophila lacus	NA	ASY10106.1	ASY10108.1
1884904	Actinobacteria	Actinomycetia	Candidatus Nanopelagicales	Candidatus Nanopelagicaceae	Candidatus Planktophila sulfonica	NA	ASY15441.1	ASY15443.1
1884905	Actinobacteria	Actinomycetia	Candidatus Nanopelagicales	Candidatus Nanopelagicaceae	Candidatus Planktophila versatilis	NA	ASY18092.1	ASY18094.1
479433	Actinobacteria	Actinomycetia	Catenulisporales	Catenulisporaceae	Catenulispora acidiphila	ACU69011.1	ACU69068.1	ACU77525.1
1431546	Actinobacteria	Actinomycetia	Corynebacteriales	Corynebacteriaceae	Corynebacterium aquilae	NA	APT84352.1	APT84354.1
191610	Actinobacteria	Actinomycetia	Corynebacteriales	Corynebacteriaceae	Corynebacterium atypicum	AIG64322.1	AIG63867.1	NA
548476	Actinobacteria	Actinomycetia	Corynebacteriales	Corynebacteriaceae	Corynebacterium aurimucosum	ACP32654.1,ACP31726.1	ACP32431.1	ACP32433.1
1285583	Actinobacteria	Actinomycetia	Corynebacteriales	Corynebacteriaceae	Corynebacterium casei	AHI20309.1,AHI18891.1	AHI20557.1	AHI20555.1
1717	Actinobacteria	Actinomycetia	Corynebacteriales	Corynebacteriaceae	Corynebacterium diphtheriae	CKG70081.1	CKG80515.1	CKG80591.1
585529	Actinobacteria	Actinomycetia	Corynebacteriales	Corynebacteriaceae	Corynebacterium genitalium	NA	EFK54445.1	EFK54443.1
196627	Actinobacteria	Actinomycetia	Corynebacteriales	Corynebacteriaceae	Corynebacterium glutamicum	BAB98589.1,BAB97605.1	BAB98276.1	BAB98278.1
1223515	Actinobacteria	Actinomycetia	Corynebacteriales	Corynebacteriaceae	Corynebacterium humireducens	NA	AJE32629.1	AJE32631.1
38289	Actinobacteria	Actinomycetia	Corynebacteriales	Corynebacteriaceae	Corynebacterium jeikeium	SQI20238.1	SQI20306.1	SQI20308.1
35755	Actinobacteria	Actinomycetia	Corynebacteriales	Corynebacteriaceae	Corynebacterium kutscheri	AKE42240.1	AKE41829.1	AKE41827.1
1408189	Actinobacteria	Actinomycetia	Corynebacteriales	Corynebacteriaceae	Corynebacterium lactis	NA	ALA67889.1	ALA68637.1
38290	Actinobacteria	Actinomycetia	Corynebacteriales	Corynebacteriaceae	Corynebacterium macginleyi	QRP20552.1,QRP21471.1	QRP20741.1	QRP20739.1
65058	Actinobacteria	Actinomycetia	Corynebacteriales	Corynebacteriaceae	Corynebacterium ulcerans	NA	SNV13840.1	SNV13852.1
858619	Actinobacteria	Actinomycetia	Corynebacteriales	Corynebacteriaceae	Corynebacterium variabile	AEK37700.1,AEK37697.1	AEK37418.1	AEK37416.1
1725	Actinobacteria	Actinomycetia	Corynebacteriales	Corynebacteriaceae	Corynebacterium xerosis	NA	AYJ33827.1	AYJ33828.1
546160	Actinobacteria	Actinomycetia	Corynebacteriales	Dietziaceae	Dietzia lutea	AWH93653.1	AWH92580.1	AWH92579.1
139021	Actinobacteria	Actinomycetia	Corynebacteriales	Dietziaceae	Dietzia psychralcaliphila	AWH94334.1,AWH97081.1	AWH96066.1	AWH96064.1
912801	Actinobacteria	Actinomycetia	Corynebacteriales	Dietziaceae	Dietzia sp. DQ12-45-1b	QGW23285.1,QGW23214.1	QGW25357.1	QGW25355.1
2052657	Actinobacteria	Actinomycetia	Corynebacteriales	Dietziaceae	Dietzia sp. JS16-p6b	AVZ38281.1,AVZ40965.1	AVZ39950.1	AVZ39948.1
712270	Actinobacteria	Actinomycetia	Corynebacteriales	Dietziaceae	Dietzia sp. oral taxon 368	AVM65816.1	AVM63200.1	AVM63199.1
499555	Actinobacteria	Actinomycetia	Corynebacteriales	Dietziaceae	Dietzia timorensis	ANI93536.1	ANI93027.1	ANI93025.1
84096	Actinobacteria	Actinomycetia	Corynebacteriales	Gordoniaceae	Gordonia alkanivorans	AZZ79977.1	AZZ83155.1	AZZ83153.1
526226	Actinobacteria	Actinomycetia	Corynebacteriales	Gordoniaceae	Gordonia bronchialis	ACY20002.1	ACY20696.1	ACY20699.1
2420509	Actinobacteria	Actinomycetia	Corynebacteriales	Gordoniaceae	Gordonia insulae	AZG46192.1	AZG45205.1	AZG45202.1
1004901	Actinobacteria	Actinomycetia	Corynebacteriales	Gordoniaceae	Gordonia iterans	AVM00306.1	AVL99770.1	AVL99772.1
1136941	Actinobacteria	Actinomycetia	Corynebacteriales	Gordoniaceae	Gordonia phthalatica	ALG85646.1	ALG83894.1	ALG83896.1
1112204	Actinobacteria	Actinomycetia	Corynebacteriales	Gordoniaceae	Gordonia polyisoprenivorans	AFA71922.1	AFA72309.1	AFA72315.1
36822	Actinobacteria	Actinomycetia	Corynebacteriales	Gordoniaceae	Gordonia rubripertincta	QMU22376.1	QMU20654.1	QMU20651.1
1737359	Actinobacteria	Actinomycetia	Corynebacteriales	Gordoniaceae	Gordonia sp. 1D	ATD69386.1	ATD70026.1	ATD70029.1
337191	Actinobacteria	Actinomycetia	Corynebacteriales	Gordoniaceae	Gordonia sp. KTR9	AFR47246.1	AFR47968.1	AFR47971.1
2811424	Actinobacteria	Actinomycetia	Corynebacteriales	Gordoniaceae	Gordonia sp. PDNC005	QRY64322.1	QRY63158.1	QRY63160.1
2742602	Actinobacteria	Actinomycetia	Corynebacteriales	Gordoniaceae	Gordonia sp. X0973	QKT06914.1,QKT06923.1	QKT06451.1	QKT05761.1
2059875	Actinobacteria	Actinomycetia	Corynebacteriales	Gordoniaceae	Gordonia sp. YC-JH1	AUH68185.1	AUH69805.1	AUH69803.1
2055	Actinobacteria	Actinomycetia	Corynebacteriales	Gordoniaceae	Gordonia terrae	ANY21992.1	ANY22680.1	ANY22685.1
1528099	Actinobacteria	Actinomycetia	Corynebacteriales	Lawsonellaceae	Lawsonella clevelandensis	NA	ALE34369.1	ALE34367.1
2041415	Actinobacteria	Actinomycetia	Corynebacteriales	Lawsonellaceae	Lawsonella sp.	NA	WVRS01000001.1_412	WVRS01000001.1_411
1520670	Actinobacteria	Actinomycetia	Corynebacteriales	Mycobacteriaceae	[Mycobacterium] stephanolepidis	BAX95939.1	BAX96393.1	BAX96396.1
616997	Actinobacteria	Actinomycetia	Corynebacteriales	Mycobacteriaceae	Hoyosella altamirensis	BDDI01000011.1_14	BDDI01000005.1_64	BDDI01000005.1_66
1755582	Actinobacteria	Actinomycetia	Corynebacteriales	Mycobacteriaceae	Hoyosella rhizosphaerae	BMJH01000001.1_1247	BMJH01000002.1_410	BMJH01000002.1_412
2742202	Actinobacteria	Actinomycetia	Corynebacteriales	Mycobacteriaceae	Hoyosella sp. G463	JACYWE010000008.1_10	JACYWE010000003.1_133	JACYWE010000003.1_135
443218	Actinobacteria	Actinomycetia	Corynebacteriales	Mycobacteriaceae	Hoyosella subflava	AEF39021.1	AEF41994.1	AEF41992.1
2094119	Actinobacteria	Actinomycetia	Corynebacteriales	Mycobacteriaceae	Mycobacterium basiliense	VDM87108.1	VDM90358.1	VDM90356.1
43348	Actinobacteria	Actinomycetia	Corynebacteriales	Mycobacteriaceae	Mycobacterium branderi	BBZ10804.1	BBZ12385.1	BBZ12387.1
44010	Actinobacteria	Actinomycetia	Corynebacteriales	Mycobacteriaceae	Mycobacterium conspicuum	BBZ37250.1	BBZ41295.1	BBZ41293.1
292462	Actinobacteria	Actinomycetia	Corynebacteriales	Mycobacteriaceae	Mycobacterium florentinum	BBX79043.1	BBX80810.1	BBX80812.1
1069220	Actinobacteria	Actinomycetia	Corynebacteriales	Mycobacteriaceae	Mycobacterium koreense	BBY55343.1	BBY56675.1	BBY56677.1
120959	Actinobacteria	Actinomycetia	Corynebacteriales	Mycobacteriaceae	Mycobacterium kubicae	QNI05483.1	QNI08385.1	QNI08383.1
1769	Actinobacteria	Actinomycetia	Corynebacteriales	Mycobacteriaceae	Mycobacterium leprae	NA	AWV47169.1	AWV47170.1
64667	Actinobacteria	Actinomycetia	Corynebacteriales	Mycobacteriaceae	Mycobacterium lepraemurium	ATA29727.1	ATA27857.1	ATA27859.1
1131442	Actinobacteria	Actinomycetia	Corynebacteriales	Mycobacteriaceae	Mycobacterium marinum	CDM74854.1	CDM78471.1	CDM78469.1
701042	Actinobacteria	Actinomycetia	Corynebacteriales	Mycobacteriaceae	Mycobacterium marseillense	ASW92238.1	ASW89300.1	ASW92814.1
1138383	Actinobacteria	Actinomycetia	Corynebacteriales	Mycobacteriaceae	Mycobacterium paraintracellulare	AFC56229.1	AFC52499.1	AFC52501.1
386911	Actinobacteria	Actinomycetia	Corynebacteriales	Mycobacteriaceae	Mycobacterium seoulense	BBY04072.1	BBY02359.1	BBY02357.1
722731	Actinobacteria	Actinomycetia	Corynebacteriales	Mycobacteriaceae	Mycobacterium shigaense	BAX90815.1	BAX94177.1	BAX94175.1
398694	Actinobacteria	Actinomycetia	Corynebacteriales	Mycobacteriaceae	Mycobacterium shinjukuense	BBX75098.1	BBX72268.1	BBX72270.1
83332	Actinobacteria	Actinomycetia	Corynebacteriales	Mycobacteriaceae	Mycobacterium tuberculosis	CCP43169.1	CCP43744.1	CCP43746.1
1789	Actinobacteria	Actinomycetia	Corynebacteriales	Mycobacteriaceae	Mycobacterium xenopi	BBU24574.1	BBU21493.1	BBU21495.1
36809	Actinobacteria	Actinomycetia	Corynebacteriales	Mycobacteriaceae	Mycobacteroides abscessus	AMU44351.1	AMU44741.1	AMU44743.1
1460372	Actinobacteria	Actinomycetia	Corynebacteriales	Mycobacteriaceae	Mycobacteroides chelonae	ANA96840.1	ANA97254.1	ANA97257.1
83262	Actinobacteria	Actinomycetia	Corynebacteriales	Mycobacteriaceae	Mycobacteroides immunogenum	AMT69596.1	AMT69921.1	AMT69924.1
404941	Actinobacteria	Actinomycetia	Corynebacteriales	Mycobacteriaceae	Mycobacteroides salmoniphilum	QCH22320.1	QCH22719.1	QCH22721.1
1578165	Actinobacteria	Actinomycetia	Corynebacteriales	Mycobacteriaceae	Mycobacteroides saopaulense	ALR13844.1	ALR10892.1	ALR10894.1
29314	Actinobacteria	Actinomycetia	Corynebacteriales	Mycobacteriaceae	Mycolicibacter hiberniae	BBZ25528.1	BBZ22026.1	BBZ22028.1
1118379	Actinobacteria	Actinomycetia	Corynebacteriales	Mycobacteriaceae	Mycolicibacter minnesotensis	BBY34078.1	BBY34514.1	BBY34516.1
875328	Actinobacteria	Actinomycetia	Corynebacteriales	Mycobacteriaceae	Mycolicibacter sinensis	AEF34422.1	AEF34942.1	AEF34944.1
1788	Actinobacteria	Actinomycetia	Corynebacteriales	Mycobacteriaceae	Mycolicibacter terrae	SNV55337.1	SNV60585.1	SNV60605.1
1286181	Actinobacteria	Actinomycetia	Corynebacteriales	Mycobacteriaceae	Mycolicibacterium arabiense	BBY49736.1	BBY51735.1	BBY51737.1
1249101	Actinobacteria	Actinomycetia	Corynebacteriales	Mycobacteriaceae	Mycolicibacterium celeriflavum	BBY44488.1	BBY45951.1	BBY45953.1
28047	Actinobacteria	Actinomycetia	Corynebacteriales	Mycobacteriaceae	Mycolicibacterium confluentis	BBZ35486.1	BBZ31947.1	BBZ31950.1
39688	Actinobacteria	Actinomycetia	Corynebacteriales	Mycobacteriaceae	Mycolicibacterium duvalii	BBX18950.1	BBX20457.1	BBX20459.1
258505	Actinobacteria	Actinomycetia	Corynebacteriales	Mycobacteriaceae	Mycolicibacterium fluoranthenivorans	QNJ94324.1	QNJ92391.1	QNJ92389.1
1766	Actinobacteria	Actinomycetia	Corynebacteriales	Mycobacteriaceae	Mycolicibacterium fortuitum	ALI29086.1	ALI28697.1	ALI28695.1
1794	Actinobacteria	Actinomycetia	Corynebacteriales	Mycobacteriaceae	Mycolicibacterium gadium	BBZ20518.1	BBZ18921.1	BBZ18919.1
1122247	Actinobacteria	Actinomycetia	Corynebacteriales	Mycobacteriaceae	Mycolicibacterium hassiacum	VCT93042.1	VCT91628.1	VCT91626.1
758802	Actinobacteria	Actinomycetia	Corynebacteriales	Mycobacteriaceae	Mycolicibacterium litorale	BBY17967.1	BBY19755.1	BBY19757.1
53462	Actinobacteria	Actinomycetia	Corynebacteriales	Mycobacteriaceae	Mycolicibacterium mageritense	BBX34473.1	BBX31496.1	BBX31494.1
85693	Actinobacteria	Actinomycetia	Corynebacteriales	Mycobacteriaceae	Mycolicibacterium monacense	BBZ62799.1	BBZ58774.1	BBZ58776.1
319706	Actinobacteria	Actinomycetia	Corynebacteriales	Mycobacteriaceae	Mycolicibacterium phocaicum	BBZ57592.1	BBZ55777.1	BBZ55775.1
1534348	Actinobacteria	Actinomycetia	Corynebacteriales	Mycobacteriaceae	Mycolicibacterium sarraceniae	BBY59082.1	BBY57599.1	BBY57597.1
1772	Actinobacteria	Actinomycetia	Corynebacteriales	Mycobacteriaceae	Mycolicibacterium smegmatis	CKH06860.1	CKI31922.1	CKI31892.1
350058	Actinobacteria	Actinomycetia	Corynebacteriales	Mycobacteriaceae	Mycolicibacterium vanbaalenii	ABM11590.1	ABM15605.1	ABM15603.1
228602	Actinobacteria	Actinomycetia	Corynebacteriales	Nocardiaceae	Nocardia arthritidis	QIS14838.1,QIS15148.1	QIS15817.1	QIS15815.1
1824	Actinobacteria	Actinomycetia	Corynebacteriales	Nocardiaceae	Nocardia asteroides	VEG37415.1,VEG37265.1,VEG36490.1	VEG38208.1	VEG38204.1
37326	Actinobacteria	Actinomycetia	Corynebacteriales	Nocardiaceae	Nocardia brasiliensis	ASF12036.1,ASF12405.1	ASF13449.1	AVL26510.1
135487	Actinobacteria	Actinomycetia	Corynebacteriales	Nocardiaceae	Nocardia cyriacigeorgica	AVH24557.1,AVH22561.1,AVH22746.1	AVH22192.1	AVH25214.1
247156	Actinobacteria	Actinomycetia	Corynebacteriales	Nocardiaceae	Nocardia farcinica	BAD59166.1,BAD59394.1	BAD59804.1	BAD59802.1
2213200	Actinobacteria	Actinomycetia	Corynebacteriales	Nocardiaceae	Nocardia mangyaensis	APE38485.1,APE36484.1,APE36355.1	APE37208.1	APE38808.1
1415166	Actinobacteria	Actinomycetia	Corynebacteriales	Nocardiaceae	Nocardia nova	AHH16754.1,AHH21467.1,AHH16264.1	AHH21535.1	AHH21533.1
1823	Actinobacteria	Actinomycetia	Corynebacteriales	Nocardiaceae	Nocardia otitidiscaviarum	QDP83686.1,QDP78037.1	QDP77585.1	QDP77587.1
37332	Actinobacteria	Actinomycetia	Corynebacteriales	Nocardiaceae	Nocardia seriolae	BAW09381.1,BAW08954.1	BAW10004.1	BAW10002.1
1047172	Actinobacteria	Actinomycetia	Corynebacteriales	Nocardiaceae	Nocardia sp. CS682	QBS40966.1,QBS40624.1	QBS45899.1	NA
2755382	Actinobacteria	Actinomycetia	Corynebacteriales	Nocardiaceae	Nocardia sp. WCH-YHL-001	QLY32993.1,QLY30120.1	QLY32512.1	QLY32514.1
455432	Actinobacteria	Actinomycetia	Corynebacteriales	Nocardiaceae	Nocardia terpenica	ATL70149.1,ATL69604.1	ATL70691.1	ATL70689.1
480035	Actinobacteria	Actinomycetia	Corynebacteriales	Nocardiaceae	Nocardia wallacei	BCK53666.1,BCK54127.1	BCK58560.1	BCK58558.1
2382165	Actinobacteria	Actinomycetia	Corynebacteriales	Nocardiaceae	Nocardia yunnanensis	AYF74017.1,AYF72557.1	AYF72992.1	AYF78663.1
191292	Actinobacteria	Actinomycetia	Corynebacteriales	Nocardiaceae	Rhodococcus aetherivorans	KDE12596.1,KDE12539.1	KDE15251.1	KDE15253.1
1500843	Actinobacteria	Actinomycetia	Corynebacteriales	Nocardiaceae	Rhodococcus biphenylivorans	AWZ25809.1,AWZ25855.1	AWZ24104.1	AWZ24106.1
38310	Actinobacteria	Actinomycetia	Corynebacteriales	Nocardiaceae	Rhodococcus coprophilus	SQI38673.1,SQI38780.1	SQI30528.1	SQI30526.1
1136179	Actinobacteria	Actinomycetia	Corynebacteriales	Nocardiaceae	Rhodococcus erythropolis	AGT92053.1,AGT91986.1	AGT93943.1	AGT93941.1
1051973	Actinobacteria	Actinomycetia	Corynebacteriales	Nocardiaceae	Rhodococcus fascians	AMY56092.1,AMY56144.1	AMY51924.1	AMY51922.1
43767	Actinobacteria	Actinomycetia	Corynebacteriales	Nocardiaceae	Rhodococcus hoagii	AVP69497.1,AVP69447.1	AVP67674.1	AVP67677.1
101510	Actinobacteria	Actinomycetia	Corynebacteriales	Nocardiaceae	Rhodococcus jostii	ABG98147.1,ABG98203.1	ABG97413.1	ABG97415.1
543736	Actinobacteria	Actinomycetia	Corynebacteriales	Nocardiaceae	Rhodococcus opacus	AHK30316.1,AHK30259.1	AHK29460.1	AHK29462.1
1435356	Actinobacteria	Actinomycetia	Corynebacteriales	Nocardiaceae	Rhodococcus pyridinivorans	AHD20451.1,AHD20501.1	AHD22987.1	AHD22989.1
334542	Actinobacteria	Actinomycetia	Corynebacteriales	Nocardiaceae	Rhodococcus qingshengii	AUS35287.1,AUS31797.1	AUS33520.1	AUS33518.1
1829	Actinobacteria	Actinomycetia	Corynebacteriales	Nocardiaceae	Rhodococcus rhodochrous	SNV22064.1,SNV22173.1	SNV14154.1	SNV14166.1
1830	Actinobacteria	Actinomycetia	Corynebacteriales	Nocardiaceae	Rhodococcus ruber	AWG99762.1,AWG99811.1	AWG98112.1	AWG98114.1
300028	Actinobacteria	Actinomycetia	Corynebacteriales	Nocardiaceae	Rhodococcus triatomae	QNG19325.1,QNG19394.1	QNG17829.1	QNG17831.1
640132	Actinobacteria	Actinomycetia	Corynebacteriales	Segniliparaceae	Segniliparus rotundus	ADG96889.1	ADG96991.1	ADG96989.1
679197	Actinobacteria	Actinomycetia	Corynebacteriales	Segniliparaceae	Segniliparus rugosus	KI391953.1_1039	KI391953.1_1144	KI391953.1_1142
2592067	Actinobacteria	Actinomycetia	Corynebacteriales	Tsukamurellaceae	Tsukamurella asaccharolytica	VIGW01000008.1_111,VIGW01000001.1_167	VIGW01000006.1_122	VIGW01000006.1_124
128509	Actinobacteria	Actinomycetia	Corynebacteriales	Tsukamurellaceae	Tsukamurella columbiensis	JABARZ010000006.1_72,JABARZ010000005.1_222	JABARZ010000004.1_111	JABARZ010000004.1_113
2592068	Actinobacteria	Actinomycetia	Corynebacteriales	Tsukamurellaceae	Tsukamurella conjunctivitidis	VIGX01000008.1_135,VIGX01000001.1_300	VIGX01000002.1_500	VIGX01000002.1_502
521096	Actinobacteria	Actinomycetia	Corynebacteriales	Tsukamurellaceae	Tsukamurella paurometabola	ADG78953.1,ADG80285.1	ADG79852.1	ADG79850.1
239498	Actinobacteria	Actinomycetia	Corynebacteriales	Tsukamurellaceae	Tsukamurella pseudospumae	LSRE01000012.1_160,LSRE01000003.1_7	LSRE01000050.1_380	LSRE01000050.1_378
47312	Actinobacteria	Actinomycetia	Corynebacteriales	Tsukamurellaceae	Tsukamurella pulmonis	UHII01000001.1_3782,UHII01000001.1_2984	UHII01000001.1_851	UHII01000001.1_853
1151061	Actinobacteria	Actinomycetia	Corynebacteriales	Tsukamurellaceae	Tsukamurella sp. 1534	HE997627.1_994,HE997626.1_1817	HE997626.1_399	HE997626.1_397
2877520	Actinobacteria	Actinomycetia	Corynebacteriales	Tsukamurellaceae	Tsukamurella sp. M9C	JAIULG010000003.1_42,JAIULG010000004.1_84	JAIULG010000017.1_61	JAIULG010000017.1_59
2775495	Actinobacteria	Actinomycetia	Corynebacteriales	Tsukamurellaceae	Tsukamurella sp. TY48	BPMV01000002.1_41,BPMV01000001.1_2361	BPMV01000001.1_2791	BPMV01000001.1_2793
44753	Actinobacteria	Actinomycetia	Corynebacteriales	Tsukamurellaceae	Tsukamurella spumae	JAAXOQ010000009.1_94,JAAXOQ010000005.1_35	JAAXOQ010000003.1_101	JAAXOQ010000003.1_99
2591848	Actinobacteria	Actinomycetia	Corynebacteriales	Tsukamurellaceae	Tsukamurella sputi	VIGV01000003.1_536,VIGV01000007.1_112	VIGV01000001.1_920	VIGV01000001.1_918
57704	Actinobacteria	Actinomycetia	Corynebacteriales	Tsukamurellaceae	Tsukamurella tyrosinosolvens	AUN39936.1,AUN42211.1	AUN39473.1	AUN39475.1
1448389	Actinobacteria	Actinomycetia	Corynebacteriales		Tomitella biformata	BAVQ01000070.1_224	BAVQ01000023.1_183	BAVQ01000023.1_181
1387982	Actinobacteria	Actinomycetia	Corynebacteriales		Tomitella cavernea	JAENKO010000040.1_12	JAENKO010000015.1_4	JAENKO010000015.1_6
2759659	Actinobacteria	Actinomycetia	Corynebacteriales		Tomitella sp. HY086	JACHUW010000024.1_20	JACHUW010000001.1_59	JACHUW010000001.1_57
2597824	Actinobacteria	Actinomycetia	Corynebacteriales		Tomitella sp. HY187	VMEF01000001.1_40	VMEF01000004.1_153	VMEF01000004.1_151
2597660	Actinobacteria	Actinomycetia	Corynebacteriales		Tomitella sp. HY188	QDQ98336.1	QDQ97038.1	QDQ97039.1
134849	Actinobacteria	Actinomycetia	Cryptosporangiales	Cryptosporangiaceae	Cryptosporangium aurantiacum	SHN46880.1,SHM90119.1	SHN46411.1	SHN46409.1
2593070	Actinobacteria	Actinomycetia	Cryptosporangiales	Cryptosporangiaceae	Cryptosporangium phraense	TQS45667.1,TQS39992.1	TQS45548.1	TQS45546.1
326424	Actinobacteria	Actinomycetia	Frankiales	Frankiaceae	Frankia alni	NA	CAJ65019.1	CAJ65014.1
106370	Actinobacteria	Actinomycetia	Frankiales	Frankiaceae	Frankia casuarinae	NA	ABD13389.1	ABD13385.1
298654	Actinobacteria	Actinomycetia	Frankiales	Frankiaceae	Frankia inefficax	NA	ADP78624.1	ADP78628.1
795642	Actinobacteria	Actinomycetia	Frankiales	Frankiaceae	Frankia irregularis	NA	CUU58580.1	CUU58575.1
673521	Actinobacteria	Actinomycetia	Geodermatophilales	Geodermatophilaceae	Blastococcus endophyticus	SEO67947.1	SEO79750.1	SEO79715.1
526225	Actinobacteria	Actinomycetia	Geodermatophilales	Geodermatophilaceae	Geodermatophilus obscurus	ADB77020.1	ADB73647.1	ADB73649.1
1052260	Actinobacteria	Actinomycetia	Geodermatophilales	Geodermatophilaceae	Klenkia soli	SDN62970.1	SDO39088.1	SDO39008.1
1522368	Actinobacteria	Actinomycetia	Geodermatophilales	Geodermatophilaceae	Modestobacter caceresii	KGH47673.1	KGH46259.1	KGH46257.1
406432	Actinobacteria	Actinomycetia	Glycomycetales	Glycomycetaceae	Stackebrandtia albiflava	TWJ11645.1	TWJ11804.1	TWJ11802.1
446470	Actinobacteria	Actinomycetia	Glycomycetales	Glycomycetaceae	Stackebrandtia nassauensis	ADD45951.1	ADD45938.1	ADD45936.1
1206085	Actinobacteria	Actinomycetia	Jatrophihabitantales	Jatrophihabitantaceae	Jatrophihabitans endophyticus	NA	SHH56701.1	SHH56775.1
1932789	Actinobacteria	Actinomycetia	Jatrophihabitantales	Jatrophihabitantaceae	Jatrophihabitans sp.	NA	TAM82355.1	TAM85958.1
1907575	Actinobacteria	Actinomycetia	Jatrophihabitantales	Jatrophihabitantaceae	Jatrophihabitans sp. GAS493	SOD73844.1	SOD72509.1	SOD72512.1
2650750	Actinobacteria	Actinomycetia	Jiangellales	Jiangellaceae	Phytoactinopolyspora mesophila	NA	NDL58319.1	NDL58323.1
2696566	Actinobacteria	Actinomycetia	Kineosporiales	Kineosporiaceae	Kineococcus indalonis	NA	NAZ85181.1	NAZ85185.1
266940	Actinobacteria	Actinomycetia	Kineosporiales	Kineosporiaceae	Kineococcus radiotolerans	NA	ABS05151.1	ABS05147.1
2696567	Actinobacteria	Actinomycetia	Kineosporiales	Kineosporiaceae	Kineococcus siccus	NA	NAZ81547.1	NAZ81543.1
2696565	Actinobacteria	Actinomycetia	Kineosporiales	Kineosporiaceae	Kineococcus vitellinus	NA	NAZ75630.1	NAZ75756.1
763993	Actinobacteria	Actinomycetia	Kineosporiales	Kineosporiaceae	Pseudokineococcus lusitanus	NA	ROP42954.1	NA
471853	Actinobacteria	Actinomycetia	Micrococcales	Beutenbergiaceae	Beutenbergia cavernae	ACQ79489.1	ACQ79166.1	NA
590998	Actinobacteria	Actinomycetia	Micrococcales	Cellulomonadaceae	Cellulomonas fimi	AEE47845.1	AEE47206.1	AEE47204.1
446465	Actinobacteria	Actinomycetia	Micrococcales	Dermabacteraceae	Brachybacterium faecium	ACU84707.1,ACU84711.1	NA	ACU85155.1
762948	Actinobacteria	Actinomycetia	Micrococcales	Micrococcaceae	Rothia dentocariosa	ADP39793.1,ADP39787.1	NA	NA
446469	Actinobacteria	Actinomycetia	Micrococcales	Sanguibacteraceae	Sanguibacter keddieii	NA	ACZ22955.1	ACZ22953.1
644283	Actinobacteria	Actinomycetia	Micromonosporales	Micromonosporaceae	Micromonospora aurantiaca	ADL47490.1,ADL49746.1	ADL44276.1	ADL44278.1
47853	Actinobacteria	Actinomycetia	Micromonosporales	Micromonosporaceae	Micromonospora carbonacea	QLD28177.1	QLD23562.1	QLD23563.1
624315	Actinobacteria	Actinomycetia	Micromonosporales	Micromonosporaceae	Phytohabitans suffuscus	BCB85974.1	BCB85360.1	BCB85358.1
391037	Actinobacteria	Actinomycetia	Micromonosporales	Micromonosporaceae	Salinispora arenicola	ABW00801.1	ABV96613.1	ABV96615.1
2714955	Actinobacteria	Actinomycetia	Motilibacterales	Motilibacteraceae	Motilibacter aurantiacus	NA	NHC45941.1	NHC45937.1
2714956	Actinobacteria	Actinomycetia	Motilibacterales	Motilibacteraceae	Motilibacter deserti	NA	NHC15639.1	NHC16618.1
598650	Actinobacteria	Actinomycetia	Motilibacterales	Motilibacteraceae	Motilibacter peucedani	NA	RKS68584.1	RKS68588.1
598652	Actinobacteria	Actinomycetia	Motilibacterales	Motilibacteraceae	Motilibacter rhizosphaerae	NA	RZS87460.1	RZS87456.1
2339232	Actinobacteria	Actinomycetia	Motilibacterales	Vallicoccaceae	Vallicoccus soli	RJK97499.1	RJK97846.1	RJK97848.1
1748367	Actinobacteria	Actinomycetia	Nakamurellales	Nakamurellaceae	Nakamurella endophytica	GGM18256.1	GGL88184.1	GGL88167.1
479431	Actinobacteria	Actinomycetia	Nakamurellales	Nakamurellaceae	Nakamurella multipartita	ACV81105.1	ACV80920.1	ACV80918.1
1090615	Actinobacteria	Actinomycetia	Nakamurellales	Nakamurellaceae	Nakamurella panacisegetis	SDO40461.1	SDO35277.1	SDO35221.1
1645681	Actinobacteria	Actinomycetia	Nakamurellales	Nakamurellaceae	Nakamurella silvestris	RIJ78181.1	RIJ70582.1	RIJ70580.1
479435	Actinobacteria	Actinomycetia	Propionibacteriales	Kribbellaceae	Kribbella flavida	ADB31202.1,ADB31201.1	ADB34771.1	ADB34767.1
1300347	Actinobacteria	Actinomycetia	Propionibacteriales	Nocardioidaceae	Nocardioides dokdonensis	NA	ANH37117.1	ANH37113.1
267747	Actinobacteria	Actinomycetia	Propionibacteriales	Propionibacteriaceae	Cutibacterium acnes	AAT82252.1	AAT82247.1	AAT82249.1
1032480	Actinobacteria	Actinomycetia	Propionibacteriales	Propionibacteriaceae	Microlunatus phosphovorus	NA	BAK37585.1	BAK37580.1
556499	Actinobacteria	Actinomycetia	Propionibacteriales	Propionibacteriaceae	Propionibacterium acidifaciens	AYW77838.1	AYW77378.1	AYW77376.1
446462	Actinobacteria	Actinomycetia	Pseudonocardiales	Pseudonocardiaceae	Actinosynnema mirum	ACU34405.1	ACU34592.1	ACU34594.1
1449976	Actinobacteria	Actinomycetia	Pseudonocardiales	Pseudonocardiaceae	Kutzneria albida	AHH93895.1	AHH94123.1	AHH94125.1
675635	Actinobacteria	Actinomycetia	Pseudonocardiales	Pseudonocardiaceae	Pseudonocardia dioxanivorans	AEA23602.1,AEA27841.1	AEA23056.1	AEA23058.1
471857	Actinobacteria	Actinomycetia	Pseudonocardiales	Pseudonocardiaceae	Saccharomonospora viridis	ACU98412.1	ACU98236.1	ACU98234.1
1179773	Actinobacteria	Actinomycetia	Pseudonocardiales	Pseudonocardiaceae	Saccharothrix espanaensis	CCH27801.1	CCH28006.1	CCH28008.1
1891644	Actinobacteria	Actinomycetia	Sporichthyales	Sporichthyaceae	Epidermidibacterium keratini	QHC01417.1	QHC02435.1	QHC01183.1
65475	Actinobacteria	Actinomycetia	Sporichthyales	Sporichthyaceae	Sporichthya sp.	MBA3742184.1,MBA3744749.1	MBA3743382.1	MBA3743379.1
2740536	Actinobacteria	Actinomycetia	Sporichthyales	Sporichthyaceae	Sporichthyaceae bacterium	NA	MBA2478343.1	MBA2478339.1
452652	Actinobacteria	Actinomycetia	Streptomycetales	Streptomycetaceae	Kitasatospora setae	BAJ29672.1	BAJ30367.1	BAJ30371.1
278992	Actinobacteria	Actinomycetia	Streptomycetales	Streptomycetaceae	Streptomyces ambofaciens	AKZ56875.1	AKZ56276.1	AKZ56274.1
1319510	Actinobacteria	Actinomycetia	Streptomycetales	Streptomycetaceae	Streptomyces fradiae	QEV13014.1	QEV12655.1	QEV12652.1
1303692	Actinobacteria	Actinomycetia	Streptomycetales	Streptomycetaceae	Streptomyces fulvissimus	AGK78417.1	AGK77775.1	AGK77771.1
316284	Actinobacteria	Actinomycetia	Streptomycetales	Streptomycetaceae	Streptomyces noursei	ANZ17591.1	ANZ18152.1	ANZ18156.1
1235441	Actinobacteria	Actinomycetia	Streptosporangiales	Nocardiopsaceae	Nocardiopsis gilva	ASU83170.1	ASU82441.1	ASU82445.1
269800	Actinobacteria	Actinomycetia	Streptosporangiales	Nocardiopsaceae	Thermobifida fusca	AAZ56148.1	AAZ54412.1	AAZ54416.1
479432	Actinobacteria	Actinomycetia	Streptosporangiales	Streptosporangiaceae	Streptosporangium roseum	NA	ACZ91290.1	ACZ91286.1
469371	Actinobacteria	Actinomycetia	Streptosporangiales	Streptosporangiaceae	Thermobispora bispora	NA	ADG89880.1	ADG89876.1
471852	Actinobacteria	Actinomycetia	Streptosporangiales	Thermomonosporaceae	Thermomonospora curvata	NA	ACY96499.1	ACY96503.1
521095	Actinobacteria	Coriobacteriia	Coriobacteriales	Atopobiaceae	Lancefieldella parvula	NA	NA	NA
633147	Actinobacteria	Coriobacteriia	Coriobacteriales	Atopobiaceae	Olsenella uli	NA	NA	NA
2003188	Actinobacteria	Coriobacteriia	Coriobacteriales	Atopobiaceae	Parolsenella catena	NA	NA	NA
700015	Actinobacteria	Coriobacteriia	Coriobacteriales	Coriobacteriaceae	Coriobacterium glomerans	NA	NA	NA
1384484	Actinobacteria	Coriobacteriia	Eggerthellales	Eggerthellaceae	Adlercreutzia equolifaciens	BAN77518.1	NA	NA
469378	Actinobacteria	Coriobacteriia	Eggerthellales	Eggerthellaceae	Cryptobacterium curtum	ACU93881.1,ACU94713.1	NA	NA
479437	Actinobacteria	Coriobacteriia	Eggerthellales	Eggerthellaceae	Eggerthella lenta	ACV55088.1,ACV56739.1	NA	NA
84110	Actinobacteria	Coriobacteriia	Eggerthellales	Eggerthellaceae	Slackia heliotrinireducens	VEH03188.1,VEH02802.1,VEG98673.1,VEH02800.1	NA	NA
1670831	Actinobacteria	Nitriliruptoria	Egibacterales	Egibacteraceae	Egibacter rhizosphaerae	NA	QBI21090.1	QBI21093.1
1608957	Actinobacteria	Nitriliruptoria	Euzebyales	Euzebyaceae	Euzebya pacifica	NA	AXV08658.1	NA
2740542	Actinobacteria	Nitriliruptoria	Euzebyales	Euzebyaceae	Euzebyaceae bacterium	NA	MBA2729882.1	MBA2729628.1
2740540	Actinobacteria	Nitriliruptoria	Euzebyales		Euzebyales bacterium	NA	NA	NA
2448056	Actinobacteria	Nitriliruptoria	Nitriliruptorales	Nitriliruptoraceae	Nitriliruptor sp.	NA	TVP63113.1	TVP63111.1
2604685	Actinobacteria	Nitriliruptoria	Nitriliruptorales	Nitriliruptoraceae	Nitriliruptoraceae bacterium ZYF776	NA	MTV25140.1	MTV25142.1
1002870	Actinobacteria	Rubrobacteria	Gaiellales	Gaiellaceae	Gaiella occulta	RDI74101.1	NA	NA
2093372	Actinobacteria	Rubrobacteria	Gaiellales		Gaiellales bacterium	RJQ42858.1,RJQ42859.1	NA	NA
496014	Actinobacteria	Rubrobacteria	Rubrobacterales	Baekduiaceae	Baekduia soli	QEC47670.1	NA	NA
42256	Actinobacteria	Rubrobacteria	Rubrobacterales	Rubrobacteraceae	Rubrobacter radiotolerans	AHY45535.1	NA	NA
185139	Actinobacteria	Rubrobacteria	Rubrobacterales	Rubrobacteraceae	Rubrobacter taiwanensis	TCJ16033.1	NA	NA
266117	Actinobacteria	Rubrobacteria	Rubrobacterales	Rubrobacteraceae	Rubrobacter xylanophilus	ABG05896.1	NA	NA
912552	Actinobacteria	Thermoleophilia	Solirubrobacterales	Conexibacteraceae	Conexibacter arvalis	MBB4664346.1	NA	NA
469383	Actinobacteria	Thermoleophilia	Solirubrobacterales	Conexibacteraceae	Conexibacter woesei	ADB53099.1	NA	NA
166793	Actinobacteria	Thermoleophilia	Solirubrobacterales	Solirubrobacteraceae	Solirubrobacter pauli	RKQ86823.1,RKQ87394.1	NA	NA
2732252	Actinobacteria	Thermoleophilia	Thermoleophilales	Thermoleophilaceae	Thermoleophilaceae bacterium	MBA3839983.1,MBA3840828.1	NA	NA
29539	Actinobacteria	Thermoleophilia	Thermoleophilales	Thermoleophilaceae	Thermoleophilum album	NA	NA	NA

## Sheet: Table S3 ACTINO_REDUCED_DB
tax_id	phylum	class	order	family	species	MoeA_protid	GLP_protid	GLPR_protid
525909	Actinobacteria	Acidimicrobiia	Acidimicrobiales	Acidimicrobiaceae	Acidimicrobium ferrooxidans	NA	ACU53453.1	ACU54769.1
1121881	Actinobacteria	Acidimicrobiia	Acidimicrobiales	Acidimicrobiaceae	Ferrithrix thermotolerans	NA	SHE87611.1	NA
2789776	Actinobacteria	Acidimicrobiia	Acidimicrobiales	Iamiaceae	Actinomarinicola tropica	NA	QGG96095.1	QGG96090.1
1313172	Actinobacteria	Acidimicrobiia	Acidimicrobiales	Ilumatobacteraceae	Ilumatobacter coccineus	NA	BAN01417.1	BAN01423.1
28049	Actinobacteria	Actinomycetia	Acidothermales	Acidothermaceae	Acidothermus cellulolyticus	NA	NYI34792.1	NYI34798.1
351607	Actinobacteria	Actinomycetia	Acidothermales	Acidothermaceae	Acidothermus cellulolyticus	NA	ABK51942.1	ABK51946.1
2740546	Actinobacteria	Actinomycetia	Acidothermales		Acidothermales bacterium	NA	MBA3619407.1	MBA3619411.1
1960083	Actinobacteria	Actinomycetia	Actinomycetales	Actinomycetaceae	Actinomyces gaoshouyii	ARD42184.1	ARD41125.1	ARD41126.1
59505	Actinobacteria	Actinomycetia	Actinomycetales	Actinomycetaceae	Actinotignum schaalii	NA	AIE82698.1	NA
548479	Actinobacteria	Actinomycetia	Actinomycetales	Actinomycetaceae	Mobiluncus curtisii	ADI67785.1	ADI66800.1	ADI66798.1
1661	Actinobacteria	Actinomycetia	Actinomycetales	Actinomycetaceae	Trueperella pyogenes	AHU89954.1	AHU89644.1	NA
673379	Actinobacteria	Actinomycetia	Actinopolysporales	Actinopolysporaceae	Actinopolyspora alba	SFE14824.1	SFE29587.1	SFE29552.1
414996	Actinobacteria	Actinomycetia	Actinopolysporales	Actinopolysporaceae	Actinopolyspora erythraea	ASU80762.1	ASU77519.1	ASU77521.1
995066	Actinobacteria	Actinomycetia	Actinopolysporales	Actinopolysporaceae	Actinopolyspora mzabensis	SDK47245.1	SDK55276.1	SDK55336.1
405564	Actinobacteria	Actinomycetia	Actinopolysporales	Actinopolysporaceae	Actinopolyspora xinjiangensis	SDP01200.1	SDO93748.1	SDO93685.1
1147128	Actinobacteria	Actinomycetia	Bifidobacteriales	Bifidobacteriaceae	Bifidobacterium asteroides	NA	NA	NA
566552	Actinobacteria	Actinomycetia	Bifidobacteriales	Bifidobacteriaceae	Bifidobacterium catenulatum	NA	NA	NA
1341694	Actinobacteria	Actinomycetia	Bifidobacteriales	Bifidobacteriaceae	Bifidobacterium indicum	NA	NA	NA
864564	Actinobacteria	Actinomycetia	Bifidobacteriales	Bifidobacteriaceae	Parascardovia denticolens	NA	NA	NA
1150468	Actinobacteria	Actinomycetia	Bifidobacteriales	Bifidobacteriaceae	Scardovia inopinata	NA	NA	NA
479433	Actinobacteria	Actinomycetia	Catenulisporales	Catenulisporaceae	Catenulispora acidiphila	ACU69011.1	ACU69068.1	ACU77525.1
196627	Actinobacteria	Actinomycetia	Corynebacteriales	Corynebacteriaceae	Corynebacterium glutamicum	BAB98589.1,BAB97605.1	BAB98276.1	BAB98278.1
546160	Actinobacteria	Actinomycetia	Corynebacteriales	Dietziaceae	Dietzia lutea	AWH93653.1	AWH92580.1	AWH92579.1
84096	Actinobacteria	Actinomycetia	Corynebacteriales	Gordoniaceae	Gordonia alkanivorans	AZZ79977.1	AZZ83155.1	AZZ83153.1
83332	Actinobacteria	Actinomycetia	Corynebacteriales	Mycobacteriaceae	Mycobacterium tuberculosis	CCP43169.1	CCP43744.1	CCP43746.1
1824	Actinobacteria	Actinomycetia	Corynebacteriales	Nocardiaceae	Nocardia asteroides	VEG37415.1,VEG37265.1,VEG36490.1	VEG38208.1	VEG38204.1
134849	Actinobacteria	Actinomycetia	Cryptosporangiales	Cryptosporangiaceae	Cryptosporangium aurantiacum	SHN46880.1,SHM90119.1	SHN46411.1	SHN46409.1
2593070	Actinobacteria	Actinomycetia	Cryptosporangiales	Cryptosporangiaceae	Cryptosporangium phraense	TQS45667.1,TQS39992.1	TQS45548.1	TQS45546.1
326424	Actinobacteria	Actinomycetia	Frankiales	Frankiaceae	Frankia alni	NA	CAJ65019.1	CAJ65014.1
106370	Actinobacteria	Actinomycetia	Frankiales	Frankiaceae	Frankia casuarinae	NA	ABD13389.1	ABD13385.1
298654	Actinobacteria	Actinomycetia	Frankiales	Frankiaceae	Frankia inefficax	NA	ADP78624.1	ADP78628.1
795642	Actinobacteria	Actinomycetia	Frankiales	Frankiaceae	Frankia irregularis	NA	CUU58580.1	CUU58575.1
673521	Actinobacteria	Actinomycetia	Geodermatophilales	Geodermatophilaceae	Blastococcus endophyticus	SEO67947.1	SEO79750.1	SEO79715.1
526225	Actinobacteria	Actinomycetia	Geodermatophilales	Geodermatophilaceae	Geodermatophilus obscurus	ADB77020.1	ADB73647.1	ADB73649.1
1052260	Actinobacteria	Actinomycetia	Geodermatophilales	Geodermatophilaceae	Klenkia soli	SDN62970.1	SDO39088.1	SDO39008.1
1522368	Actinobacteria	Actinomycetia	Geodermatophilales	Geodermatophilaceae	Modestobacter caceresii	KGH47673.1	KGH46259.1	KGH46257.1
406432	Actinobacteria	Actinomycetia	Glycomycetales	Glycomycetaceae	Stackebrandtia albiflava	TWJ11645.1	TWJ11804.1	TWJ11802.1
446470	Actinobacteria	Actinomycetia	Glycomycetales	Glycomycetaceae	Stackebrandtia nassauensis	ADD45951.1	ADD45938.1	ADD45936.1
1206085	Actinobacteria	Actinomycetia	Jatrophihabitantales	Jatrophihabitantaceae	Jatrophihabitans endophyticus	NA	SHH56701.1	SHH56775.1
1932789	Actinobacteria	Actinomycetia	Jatrophihabitantales	Jatrophihabitantaceae	Jatrophihabitans sp.	NA	TAM82355.1	TAM85958.1
1907575	Actinobacteria	Actinomycetia	Jatrophihabitantales	Jatrophihabitantaceae	Jatrophihabitans sp. GAS493	SOD73844.1	SOD72509.1	SOD72512.1
2650750	Actinobacteria	Actinomycetia	Jiangellales	Jiangellaceae	Phytoactinopolyspora mesophila	NA	NDL58319.1	NDL58323.1
2696566	Actinobacteria	Actinomycetia	Kineosporiales	Kineosporiaceae	Kineococcus indalonis	NA	NAZ85181.1	NAZ85185.1
266940	Actinobacteria	Actinomycetia	Kineosporiales	Kineosporiaceae	Kineococcus radiotolerans	NA	ABS05151.1	ABS05147.1
2696567	Actinobacteria	Actinomycetia	Kineosporiales	Kineosporiaceae	Kineococcus siccus	NA	NAZ81547.1	NAZ81543.1
2696565	Actinobacteria	Actinomycetia	Kineosporiales	Kineosporiaceae	Kineococcus vitellinus	NA	NAZ75630.1	NAZ75756.1
763993	Actinobacteria	Actinomycetia	Kineosporiales	Kineosporiaceae	Pseudokineococcus lusitanus	NA	ROP42954.1	NA
471853	Actinobacteria	Actinomycetia	Micrococcales	Beutenbergiaceae	Beutenbergia cavernae	ACQ79489.1	ACQ79166.1	NA
590998	Actinobacteria	Actinomycetia	Micrococcales	Cellulomonadaceae	Cellulomonas fimi	AEE47845.1	AEE47206.1	AEE47204.1
446465	Actinobacteria	Actinomycetia	Micrococcales	Dermabacteraceae	Brachybacterium faecium	ACU84707.1,ACU84711.1	NA	ACU85155.1
762948	Actinobacteria	Actinomycetia	Micrococcales	Micrococcaceae	Rothia dentocariosa	ADP39793.1,ADP39787.1	NA	NA
446469	Actinobacteria	Actinomycetia	Micrococcales	Sanguibacteraceae	Sanguibacter keddieii	NA	ACZ22955.1	ACZ22953.1
644283	Actinobacteria	Actinomycetia	Micromonosporales	Micromonosporaceae	Micromonospora aurantiaca	ADL47490.1,ADL49746.1	ADL44276.1	ADL44278.1
47853	Actinobacteria	Actinomycetia	Micromonosporales	Micromonosporaceae	Micromonospora carbonacea	QLD28177.1	QLD23562.1	QLD23563.1
624315	Actinobacteria	Actinomycetia	Micromonosporales	Micromonosporaceae	Phytohabitans suffuscus	BCB85974.1	BCB85360.1	BCB85358.1
391037	Actinobacteria	Actinomycetia	Micromonosporales	Micromonosporaceae	Salinispora arenicola	ABW00801.1	ABV96613.1	ABV96615.1
2714955	Actinobacteria	Actinomycetia	Motilibacterales	Motilibacteraceae	Motilibacter aurantiacus	NA	NHC45941.1	NHC45937.1
2714956	Actinobacteria	Actinomycetia	Motilibacterales	Motilibacteraceae	Motilibacter deserti	NA	NHC15639.1	NHC16618.1
598650	Actinobacteria	Actinomycetia	Motilibacterales	Motilibacteraceae	Motilibacter peucedani	NA	RKS68584.1	RKS68588.1
598652	Actinobacteria	Actinomycetia	Motilibacterales	Motilibacteraceae	Motilibacter rhizosphaerae	NA	RZS87460.1	RZS87456.1
2339232	Actinobacteria	Actinomycetia	Motilibacterales	Vallicoccaceae	Vallicoccus soli	RJK97499.1	RJK97846.1	RJK97848.1
1748367	Actinobacteria	Actinomycetia	Nakamurellales	Nakamurellaceae	Nakamurella endophytica	GGM18256.1	GGL88184.1	GGL88167.1
479431	Actinobacteria	Actinomycetia	Nakamurellales	Nakamurellaceae	Nakamurella multipartita	ACV81105.1	ACV80920.1	ACV80918.1
1090615	Actinobacteria	Actinomycetia	Nakamurellales	Nakamurellaceae	Nakamurella panacisegetis	SDO40461.1	SDO35277.1	SDO35221.1
1645681	Actinobacteria	Actinomycetia	Nakamurellales	Nakamurellaceae	Nakamurella silvestris	RIJ78181.1	RIJ70582.1	RIJ70580.1
479435	Actinobacteria	Actinomycetia	Propionibacteriales	Kribbellaceae	Kribbella flavida	ADB31202.1,ADB31201.1	ADB34771.1	ADB34767.1
1300347	Actinobacteria	Actinomycetia	Propionibacteriales	Nocardioidaceae	Nocardioides dokdonensis	NA	ANH37117.1	ANH37113.1
267747	Actinobacteria	Actinomycetia	Propionibacteriales	Propionibacteriaceae	Cutibacterium acnes	AAT82252.1	AAT82247.1	AAT82249.1
1032480	Actinobacteria	Actinomycetia	Propionibacteriales	Propionibacteriaceae	Microlunatus phosphovorus	NA	BAK37585.1	BAK37580.1
556499	Actinobacteria	Actinomycetia	Propionibacteriales	Propionibacteriaceae	Propionibacterium acidifaciens	AYW77838.1	AYW77378.1	AYW77376.1
446462	Actinobacteria	Actinomycetia	Pseudonocardiales	Pseudonocardiaceae	Actinosynnema mirum	ACU34405.1	ACU34592.1	ACU34594.1
1449976	Actinobacteria	Actinomycetia	Pseudonocardiales	Pseudonocardiaceae	Kutzneria albida	AHH93895.1	AHH94123.1	AHH94125.1
675635	Actinobacteria	Actinomycetia	Pseudonocardiales	Pseudonocardiaceae	Pseudonocardia dioxanivorans	AEA23602.1,AEA27841.1	AEA23056.1	AEA23058.1
471857	Actinobacteria	Actinomycetia	Pseudonocardiales	Pseudonocardiaceae	Saccharomonospora viridis	ACU98412.1	ACU98236.1	ACU98234.1
1179773	Actinobacteria	Actinomycetia	Pseudonocardiales	Pseudonocardiaceae	Saccharothrix espanaensis	CCH27801.1	CCH28006.1	CCH28008.1
1891644	Actinobacteria	Actinomycetia	Sporichthyales	Sporichthyaceae	Epidermidibacterium keratini	QHC01417.1	QHC02435.1	QHC01183.1
65475	Actinobacteria	Actinomycetia	Sporichthyales	Sporichthyaceae	Sporichthya sp.	MBA3742184.1,MBA3744749.1	MBA3743382.1	MBA3743379.1
2740536	Actinobacteria	Actinomycetia	Sporichthyales	Sporichthyaceae	Sporichthyaceae bacterium	NA	MBA2478343.1	MBA2478339.1
452652	Actinobacteria	Actinomycetia	Streptomycetales	Streptomycetaceae	Kitasatospora setae	BAJ29672.1	BAJ30367.1	BAJ30371.1
278992	Actinobacteria	Actinomycetia	Streptomycetales	Streptomycetaceae	Streptomyces ambofaciens	AKZ56875.1	AKZ56276.1	AKZ56274.1
1319510	Actinobacteria	Actinomycetia	Streptomycetales	Streptomycetaceae	Streptomyces fradiae	QEV13014.1	QEV12655.1	QEV12652.1
1303692	Actinobacteria	Actinomycetia	Streptomycetales	Streptomycetaceae	Streptomyces fulvissimus	AGK78417.1	AGK77775.1	AGK77771.1
316284	Actinobacteria	Actinomycetia	Streptomycetales	Streptomycetaceae	Streptomyces noursei	ANZ17591.1	ANZ18152.1	ANZ18156.1
1235441	Actinobacteria	Actinomycetia	Streptosporangiales	Nocardiopsaceae	Nocardiopsis gilva	ASU83170.1	ASU82441.1	ASU82445.1
269800	Actinobacteria	Actinomycetia	Streptosporangiales	Nocardiopsaceae	Thermobifida fusca	AAZ56148.1	AAZ54412.1	AAZ54416.1
479432	Actinobacteria	Actinomycetia	Streptosporangiales	Streptosporangiaceae	Streptosporangium roseum	NA	ACZ91290.1	ACZ91286.1
469371	Actinobacteria	Actinomycetia	Streptosporangiales	Streptosporangiaceae	Thermobispora bispora	NA	ADG89880.1	ADG89876.1
471852	Actinobacteria	Actinomycetia	Streptosporangiales	Thermomonosporaceae	Thermomonospora curvata	NA	ACY96499.1	ACY96503.1
521095	Actinobacteria	Coriobacteriia	Coriobacteriales	Atopobiaceae	Lancefieldella parvula	NA	NA	NA
633147	Actinobacteria	Coriobacteriia	Coriobacteriales	Atopobiaceae	Olsenella uli	NA	NA	NA
2003188	Actinobacteria	Coriobacteriia	Coriobacteriales	Atopobiaceae	Parolsenella catena	NA	NA	NA
700015	Actinobacteria	Coriobacteriia	Coriobacteriales	Coriobacteriaceae	Coriobacterium glomerans	NA	NA	NA
1384484	Actinobacteria	Coriobacteriia	Eggerthellales	Eggerthellaceae	Adlercreutzia equolifaciens	BAN77518.1	NA	NA
469378	Actinobacteria	Coriobacteriia	Eggerthellales	Eggerthellaceae	Cryptobacterium curtum	ACU93881.1,ACU94713.1	NA	NA
479437	Actinobacteria	Coriobacteriia	Eggerthellales	Eggerthellaceae	Eggerthella lenta	ACV55088.1,ACV56739.1	NA	NA
84110	Actinobacteria	Coriobacteriia	Eggerthellales	Eggerthellaceae	Slackia heliotrinireducens	VEH03188.1,VEH02802.1,VEG98673.1,VEH02800.1	NA	NA
1670831	Actinobacteria	Nitriliruptoria	Egibacterales	Egibacteraceae	Egibacter rhizosphaerae	NA	QBI21090.1	QBI21093.1
1608957	Actinobacteria	Nitriliruptoria	Euzebyales	Euzebyaceae	Euzebya pacifica	NA	AXV08658.1	NA
2740542	Actinobacteria	Nitriliruptoria	Euzebyales	Euzebyaceae	Euzebyaceae bacterium	NA	MBA2729882.1	MBA2729628.1
2740540	Actinobacteria	Nitriliruptoria	Euzebyales		Euzebyales bacterium	NA	NA	NA
2448056	Actinobacteria	Nitriliruptoria	Nitriliruptorales	Nitriliruptoraceae	Nitriliruptor sp.	NA	TVP63113.1	TVP63111.1
2604685	Actinobacteria	Nitriliruptoria	Nitriliruptorales	Nitriliruptoraceae	Nitriliruptoraceae bacterium ZYF776	NA	MTV25140.1	MTV25142.1
1002870	Actinobacteria	Rubrobacteria	Gaiellales	Gaiellaceae	Gaiella occulta	RDI74101.1	NA	NA
2093372	Actinobacteria	Rubrobacteria	Gaiellales		Gaiellales bacterium	RJQ42858.1,RJQ42859.1	NA	NA
496014	Actinobacteria	Rubrobacteria	Rubrobacterales	Baekduiaceae	Baekduia soli	QEC47670.1	NA	NA
42256	Actinobacteria	Rubrobacteria	Rubrobacterales	Rubrobacteraceae	Rubrobacter radiotolerans	AHY45535.1	NA	NA
185139	Actinobacteria	Rubrobacteria	Rubrobacterales	Rubrobacteraceae	Rubrobacter taiwanensis	TCJ16033.1	NA	NA
266117	Actinobacteria	Rubrobacteria	Rubrobacterales	Rubrobacteraceae	Rubrobacter xylanophilus	ABG05896.1	NA	NA
912552	Actinobacteria	Thermoleophilia	Solirubrobacterales	Conexibacteraceae	Conexibacter arvalis	MBB4664346.1	NA	NA
469383	Actinobacteria	Thermoleophilia	Solirubrobacterales	Conexibacteraceae	Conexibacter woesei	ADB53099.1	NA	NA
166793	Actinobacteria	Thermoleophilia	Solirubrobacterales	Solirubrobacteraceae	Solirubrobacter pauli	RKQ86823.1,RKQ87394.1	NA	NA
2732252	Actinobacteria	Thermoleophilia	Thermoleophilales	Thermoleophilaceae	Thermoleophilaceae bacterium	MBA3839983.1,MBA3840828.1	NA	NA
29539	Actinobacteria	Thermoleophilia	Thermoleophilales	Thermoleophilaceae	Thermoleophilum album	NA	NA	NA

## Sheet: Table S4
tax_id	superkingdom	phylum	class	order	family	species	MoeA_protid
1960156	Bacteria	Abditibacteriota	Abditibacteria	Abditibacteriales	Abitibacteriaceae	Abditibacterium utsteinense	PQV64903.1
926566	Bacteria	Acidobacteria	Acidobacteriia	Acidobacteriales	Acidobacteriaceae	Terriglobus roseus	AFL86710.1
454194	Bacteria	Acidobacteria	Blastocatellia	Blastocatellales	Pyrinomonadaceae	Pyrinomonas methylaliphatogenes	CDM65564.1
1298851	Bacteria	Aquificae	Aquificae	Aquificales		Thermosulfidibacter takaii	BAT70897.1
240169	Bacteria	Aquificae	Aquificae	Desulfurobacteriales	Desulfurobacteriaceae	Desulfurobacterium atlanticum	NA
868864	Bacteria	Aquificae	Aquificae	Desulfurobacteriales	Desulfurobacteriaceae	Desulfurobacterium thermolithotrophum	ADY73466.1
648996	Bacteria	Aquificae	Aquificae	Desulfurobacteriales	Desulfurobacteriaceae	Thermovibrio ammonificans	ADU96348.1,ADU96752.1
1303518	Bacteria	Armatimonadetes	Chthonomonadetes	Chthonomonadales	Chthonomonadaceae	Chthonomonas calidirosea	NA
661478	Bacteria	Armatimonadetes	Fimbriimonadia	Fimbriimonadales	Fimbriimonadaceae	Fimbriimonas ginsengisoli	AIE85729.1
1642647	Bacteria	Bacteroidetes	Bacteroidia	Bacteroidales	Dysgonomonadaceae	Proteiniphilum saccharofermentans	NA
1176587	Bacteria	Bacteroidetes	Chitinophagia	Chitinophagales	Chitinophagaceae	Niabella ginsenosidivorans	ANH80525.1
402612	Bacteria	Bacteroidetes	Flavobacteriia	Flavobacteriales	Flavobacteriaceae	Flavobacterium psychrophilum	NA
188932	Bacteria	Bacteroidetes	Sphingobacteriia	Sphingobacteriales	Sphingobacteriaceae	Pedobacter cryoconitis	NA
1749045	Bacteria	Balneolaeota	Balneolia	Balneolales	Balneolaceae	Gracilimonas amylolytica	NA
693075	Bacteria	Caldiserica	Caldisericia	Caldisericales	Caldisericaceae	Caldisericum exile	NA
880073	Bacteria	Calditrichaeota	Calditrichia	Calditrichales	Calditrichaceae	Caldithrix abyssi	EHO42738.1
1437425	Bacteria	Chlamydiae	Chlamydiia	Parachlamydiales	Criblamydiaceae	Criblamydia sequanensis	NA
765952	Bacteria	Chlamydiae	Chlamydiia	Parachlamydiales	Parachlamydiaceae	Parachlamydia acanthamoebae	NA
331113	Bacteria	Chlamydiae	Chlamydiia	Parachlamydiales	Simkaniaceae	Simkania negevensis	NA
194439	Bacteria	Chlorobi	Chlorobia	Chlorobiales	Chlorobiaceae	Chlorobaculum tepidum	AAM72560.1
1986204	Bacteria	Chloroflexi	Anaerolineae	Anaerolineales	Anaerolineaceae	Brevefilum fermentans	SMX53561.1,SMX53562.1
872965	Bacteria	Chloroflexi	Ardenticatenia	Ardenticatenales	Ardenticatenaceae	Ardenticatena maritima	GAP63134.1,GAP63702.1
926550	Bacteria	Chloroflexi	Caldilineae	Caldilineales	Caldilineaceae	Caldilinea aerophila	BAL99701.1,BAL99702.1,BAM00778.1
324602	Bacteria	Chloroflexi	Chloroflexia	Chloroflexales	Chloroflexaceae	Chloroflexus aurantiacus	ABY35316.1
1495650	Bacteria	Chloroflexi	Thermoflexia	Thermoflexales	Thermoflexaceae	Thermoflexus hugenholtzii	PFG73919.1
118005	Bacteria	Chrysiogenetes	Chrysiogenetes	Chrysiogenales	Chrysiogenaceae	Chrysiogenes arsenatis	AWNK01000005.1_29
1259795	Bacteria	Coprothermobacterota	Coprothermobacteria	Coprothermobacterales	Coprothermobacteraceae	Coprothermobacter platensis	KB899040.1_435,KB899040.1_436
1183438	Bacteria	Cyanobacteria	Gloeobacteria	Gloeobacterales	Gloeobacteraceae	Gloeobacter kilaueensis	AGY59084.1
755178	Bacteria	Cyanobacteria		Chroococcales	Geminocystaceae	Cyanobacterium aponinum	AFZ54351.1
1173022	Bacteria	Cyanobacteria		Oscillatoriales	Gomontiellaceae	Crinalium epipsammum	AFZ14598.1
129961	Bacteria	Cyanobacteria		Spirulinales	Spirulinaceae	Spirulina major	KV878783.1_527
768670	Bacteria	Deferribacteres	Deferribacteres	Deferribacterales	Deferribacteraceae	Calditerrivibrio nitroreducens	ADR18615.1
243230	Bacteria	Deinococcus-Thermus	Deinococci	Deinococcales	Deinococcaceae	Deinococcus radiodurans	AAF09669.1
300852	Bacteria	Deinococcus-Thermus	Deinococci	Thermales	Thermaceae	Thermus thermophilus	BAD69933.1
649638	Bacteria	Deinococcus-Thermus	Deinococci	Trueperales	Trueperaceae	Truepera radiovictrix	ADI15500.1
445932	Bacteria	Elusimicrobia	Elusimicrobia	Elusimicrobiales	Elusimicrobiaceae	Elusimicrobium minutum	NA
1408281	Bacteria	Elusimicrobia	Endomicrobia	Endomicrobiales	Endomicrobiaceae	Endomicrobium proavitum	NA
1313304	Bacteria	Fibrobacteres	Chitinivibrionia	Chitinivibrionales	Chitinivibrionaceae	Chitinivibrio alkaliphilus	NA
833	Bacteria	Fibrobacteres	Fibrobacteria	Fibrobacterales	Fibrobacteraceae	Fibrobacter succinogenes	NA
59374	Bacteria	Fibrobacteres	Fibrobacteria	Fibrobacterales	Fibrobacteraceae	Fibrobacter succinogenes	NA
224308	Bacteria	Firmicutes	Bacilli	Bacillales	Bacillaceae	Bacillus subtilis	CAB13301.1
373903	Bacteria	Firmicutes	Clostridia	Halanaerobiales	Halanaerobiaceae	Halothermothrix orenii	NA
1555112	Bacteria	Firmicutes	Limnochordia	Limnochordales	Limnochordaceae	Limnochorda pilosa	BAS26027.1,BAS28660.1
1192197	Bacteria	Firmicutes	Negativicutes	Selenomonadales	Sporomusaceae	Pelosinus fermentans	AJQ29040.1
1123281	Bacteria	Firmicutes	Tissierellia	Tissierellales	Tissierellaceae	Sporanaerobacter acetigenes	NA
190304	Bacteria	Fusobacteria	Fusobacteriia	Fusobacteriales	Fusobacteriaceae	Fusobacterium nucleatum	NA
523794	Bacteria	Fusobacteria	Fusobacteriia	Fusobacteriales	Leptotrichiaceae	Leptotrichia buccalis	NA
379066	Bacteria	Gemmatimonadetes	Gemmatimonadetes	Gemmatimonadales	Gemmatimonadaceae	Gemmatimonas aurantiaca	BAH39504.1
1379270	Bacteria	Gemmatimonadetes	Gemmatimonadetes	Gemmatimonadales	Gemmatimonadaceae	Gemmatimonas phototrophica	AMW05393.1
945713	Bacteria	Ignavibacteriae	Ignavibacteria	Ignavibacteriales	Ignavibacteriaceae	Ignavibacterium album	AFH50509.1
1191523	Bacteria	Ignavibacteriae	Ignavibacteria	Ignavibacteriales	Melioribacteraceae	Melioribacter roseus	AFN74321.1
1307763	Bacteria	Kiritimatiellaeota	Kiritimatiellae	Kiritimatiellales	Kiritimatiellaceae	Kiritimatiella glycovorans	NA
521674	Bacteria	Planctomycetes	Planctomycetia	Planctomycetales	Planctomycetaceae	Planctopirus limnophila	ADG69175.1
1876515	Bacteria	Proteobacteria	Alphaproteobacteria	Hyphomicrobiales	Notoacmeibacteraceae	Notoacmeibacter marinus	OXT00176.1
122586	Bacteria	Proteobacteria	Betaproteobacteria	Neisseriales	Neisseriaceae	Neisseria meningitidis	NA
338963	Bacteria	Proteobacteria	Deltaproteobacteria	Desulfuromonadales	Syntrophotaleaceae	Syntrophotalea carbinolica	ABA87517.1
85962	Bacteria	Proteobacteria	Epsilonproteobacteria	Campylobacterales	Helicobacteraceae	Helicobacter pylori	AAD07237.1
223786	Bacteria	Proteobacteria	Epsilonproteobacteria	Campylobacterales	Hydrogenimonaceae	Hydrogenimonas thermophila	SFP52987.1,SFP64533.1
1424653	Bacteria	Proteobacteria	Epsilonproteobacteria	Nautiliales	Nautiliaceae	Caminibacter pacificus	ROR38934.1
1936991	Bacteria	Proteobacteria	Epsilonproteobacteria	Nautiliales	Nautiliaceae	Lebetimonas natsushimae	GAX87168.1,GAX88351.1
83333	Bacteria	Proteobacteria	Gammaproteobacteria	Enterobacterales	Enterobacteriaceae	Escherichia coli	AIZ54672.1
1069642	Bacteria	Proteobacteria	Oligoflexia	Bdellovibrionales	Bdellovibrionaceae	Bdellovibrio bacteriovorus	NA
1196024	Bacteria	Rhodothermaeota	Rhodothermia	Rhodothermales	Rubricoccaceae	Rubrivirga marina	PAP76837.1
890426	Bacteria	Rhodothermaeota	Rhodothermia	Rhodothermales	Salinibacteraceae	Salinivenus lutea	NA
224326	Bacteria	Spirochaetes	Spirochaetia	Spirochaetales	Borreliaceae	Borreliella burgdorferi	NA
243276	Bacteria	Spirochaetes	Spirochaetia	Spirochaetales	Treponemataceae	Treponema pallidum	NA
1197717	Bacteria	Synergistetes	Synergistia	Synergistales	Synergistaceae	Cloacibacillus porcorum	ANZ44946.1,ANZ44947.1
525903	Bacteria	Synergistetes	Synergistia	Synergistales	Synergistaceae	Thermanaerovibrio acidaminovorans	ACZ19113.1,ACZ19114.1
1653476	Bacteria	Thermodesulfobacteria	Thermodesulfobacteria	Thermodesulfobacteriales	Thermodesulfobacteriaceae	Caldimicrobium thiodismutans	NA
289377	Bacteria	Thermodesulfobacteria	Thermodesulfobacteria	Thermodesulfobacteriales	Thermodesulfobacteriaceae	Thermodesulfobacterium commune	AIH04640.1,AIH04695.1
521045	Bacteria	Thermotogae	Thermotogae	Kosmotogales	Kosmotogaceae	Kosmotoga olearia	ACR79415.1
1150474	Bacteria	Thermotogae	Thermotogae	Mesoaciditogales	Mesoaciditogaceae	Mesoaciditoga lauensis	JQJI01000010.1_23
1006576	Bacteria	Thermotogae	Thermotogae	Petrotogales	Petrotogaceae	Defluviitoga tunisiensis	NA
391009	Bacteria	Thermotogae	Thermotogae	Thermotogales	Fervidobacteriaceae	Thermosipho melanesiensis	NA
243274	Bacteria	Thermotogae	Thermotogae	Thermotogales	Thermotogaceae	Thermotoga maritima	NA
481448	Bacteria	Verrucomicrobia	Methylacidiphilae	Methylacidiphilales	Methylacidiphilaceae	Methylacidiphilum infernorum	ACD83028.1
