# Supplementary material for: Eukaryotic-like gephyrin and cognate membrane receptor coordinate corynebacterial cell division and polar elongation
Source: Nat Microbiol. 2023 Sep 7;8(10):1896–910. doi: 10.1038/s41564-023-01473-0 (PMC10522489; doi:10.1038/s41564-023-01473-0)
Supplement: Supplementary file 5 — Source data. [file 41564_2023_1473_MOESM5_ESM.xlsx]

## Sheet: Figure 2d
Seconds	GLP 40 uM	GLP 20 uM	GLP 10 uM	GLP 5 uM	GLP 2.5 uM	GLP 1.25 uM
0	1.0311	0.607813	0.372297	0.133128	0.0895791	-0.00086695
0.2	1.38265	0.853974	0.511702	0.217122	0.133554	0.0233051
0.4	1.77786	1.13599	0.674493	0.314483	0.185713	0.0520721
0.6	2.20531	1.44672	0.85742	0.423043	0.244247	0.084705
0.8	2.65563	1.7786	1.05687	0.542896	0.308121	0.11951
1	3.11795	2.12519	1.26966	0.671233	0.377547	0.157518
1.2	3.57801	2.47525	1.48885	0.80227	0.449166	0.196669
1.4	4.02267	2.82048	1.7103	0.935481	0.52288	0.237027
1.6	4.43756	3.15021	1.92682	1.06795	0.595434	0.276842
1.8	4.80794	3.4525	2.13272	1.19426	0.666131	0.316321
2	5.11597	3.71478	2.31961	1.30759	0.730776	0.351453
2.2	5.34594	3.92582	2.4802	1.40761	0.7878	0.383199
2.4	5.54208	4.11045	2.62593	1.50264	0.842538	0.413708
2.6	5.71816	4.27547	2.75944	1.5882	0.891411	0.44148
2.8	5.8816	4.42843	2.88527	1.66918	0.939623	0.470288
3	6.03202	4.57032	3.00161	1.74627	0.985001	0.497269
3.2	6.17111	4.70049	3.1099	1.81906	1.02783	0.522944
3.4	6.30201	4.82198	3.21266	1.88714	1.0694	0.547807
3.6	6.42456	4.9374	3.31077	1.95176	1.10963	0.572357
3.8	6.53647	5.04421	3.40161	2.01359	1.14687	0.593145
4	6.64292	5.14663	3.4877	2.07249	1.18298	0.614617
4.2	6.7431	5.24166	3.57123	2.12798	1.21864	0.635491
4.4	6.83831	5.3341	3.65005	2.18155	1.25375	0.656834
4.6	6.92687	5.42084	3.72531	2.23273	1.28659	0.677218
4.8	7.01189	5.50312	3.7973	2.28286	1.31803	0.695665
5	7.09268	5.58232	3.86611	2.32951	1.34929	0.714502
5.2	7.16794	5.65744	3.9315	2.37442	1.37872	0.732337
5.4	7.23989	5.72956	3.99479	2.41998	1.40764	0.750243
5.6	7.30906	5.79768	4.0549	2.46191	1.43405	0.766722
5.8	7.37482	5.86327	4.11292	2.50215	1.46126	0.783264
6	7.43629	5.9271	4.16855	2.54103	1.48611	0.798779
6.2	7.49489	5.98757	4.22238	2.58066	1.51035	0.814126
6.4	7.55247	6.04561	4.27455	2.61736	1.53487	0.829155
6.6	7.60832	6.10162	4.32564	2.65192	1.5587	0.844268
6.8	7.66166	6.15682	4.37459	2.68826	1.58236	0.859403
7	7.71143	6.20771	4.42066	2.72164	1.60353	0.872222
7.2	7.75885	6.25784	4.46635	2.75122	1.62376	0.884878
7.4	7.80532	6.30718	4.51075	2.7823	1.64423	0.897463
7.6	7.84793	6.35418	4.55287	2.81253	1.66346	0.909328
7.8	7.89092	6.40057	4.59516	2.84213	1.68305	0.921371
8	7.93527	6.44689	4.63729	2.86868	1.7027	0.934596
8.2	7.97551	6.48934	4.67668	2.89708	1.72218	0.94618
8.4	8.01602	6.53326	4.71548	2.92635	1.74106	0.959049
8.6	8.05612	6.57467	4.75388	2.95256	1.75908	0.970441
8.8	8.09528	6.61511	4.79097	2.97954	1.77701	0.981579
9	8.13297	6.65426	4.82737	3.00728	1.79484	0.993854
9.2	8.16963	6.69196	4.86324	3.03452	1.81155	1.00545
9.4	8.20493	6.72765	4.89782	3.05834	1.82779	1.01598
9.6	8.23924	6.764	4.93127	3.08255	1.84357	1.02695
9.8	8.27184	6.799	4.96435	3.10858	1.85993	1.03796
10	8.30508	6.83363	4.99769	3.13256	1.87583	1.0498
10.2	8.33683	6.86585	5.03029	3.15444	1.89139	1.06052
10.4	8.36792	6.89783	5.06182	3.17705	1.90699	1.071
10.6	8.39558	6.92745	5.09173	3.1994	1.92077	1.07988
10.8	8.42383	6.95701	5.12101	3.21941	1.9343	1.08843
11	8.45098	6.98565	5.14987	3.23788	1.94686	1.09745
11.2	8.47664	7.01393	5.17802	3.25756	1.95982	1.10661
11.4	8.50201	7.04056	5.20454	3.27803	1.97111	1.11428
11.6	8.52802	7.06659	5.23191	3.29611	1.98253	1.12258
11.8	8.55406	7.09394	5.25918	3.31409	1.99566	1.13091
12	8.57821	7.11975	5.28465	3.332	2.00746	1.13826
12.2	8.60205	7.14542	5.31015	3.35217	2.02002	1.14641
12.4	8.62644	7.17034	5.33564	3.36953	2.03266	1.15529
12.6	8.65057	7.19535	5.36072	3.38736	2.04534	1.16357
12.8	8.6737	7.22032	5.38516	3.40778	2.05784	1.17163
13	8.69619	7.24256	5.40917	3.42549	2.06896	1.17963
13.2	8.71959	7.26577	5.43348	3.44251	2.0813	1.18663
13.4	8.7418	7.2898	5.45823	3.46	2.0938	1.19412
13.6	8.76398	7.31319	5.48221	3.47948	2.10595	1.20224
13.8	8.78631	7.3351	5.50649	3.49582	2.11855	1.20966
14	8.80798	7.35802	5.53016	3.51189	2.13157	1.21858
14.2	8.82714	7.37838	5.55229	3.52906	2.14204	1.2251
14.4	8.84611	7.39866	5.57421	3.5467	2.15302	1.23109
14.6	8.86538	7.41941	5.59659	3.56197	2.16407	1.239
14.8	8.88481	7.43948	5.61791	3.57849	2.17609	1.24654
15	8.90324	7.45744	5.63867	3.59529	2.18672	1.25392
15.2	8.92259	7.47644	5.65897	3.61078	2.19638	1.26075
15.4	8.94138	7.49516	5.6786	3.6251	2.20639	1.26701
15.6	8.95966	7.51289	5.69711	3.64024	2.21681	1.27363
15.8	8.97713	7.53206	5.71651	3.65588	2.2272	1.28043
16	8.99482	7.54976	5.73613	3.67073	2.23638	1.28806
16.2	9.01221	7.56703	5.75392	3.68532	2.24617	1.29399
16.4	9.02901	7.58384	5.77229	3.6997	2.25635	1.3011
16.6	9.04668	7.60172	5.7912	3.71493	2.26541	1.30726
16.8	9.06406	7.61844	5.80952	3.72864	2.27395	1.31223
17	9.08195	7.63454	5.82794	3.74262	2.28333	1.31913
17.2	9.09932	7.65197	5.8464	3.75807	2.29352	1.32532
17.4	9.11622	7.66807	5.86426	3.77201	2.30159	1.3315
17.6	9.13219	7.68405	5.88158	3.78566	2.31144	1.33777
17.8	9.14838	7.69985	5.89892	3.79958	2.32129	1.34469
18	9.16236	7.71402	5.91543	3.81331	2.32963	1.35122
18.2	9.1785	7.72859	5.9325	3.82622	2.33783	1.35723
18.4	9.19279	7.74358	5.94965	3.83878	2.34731	1.36356
18.6	9.20582	7.75794	5.96588	3.85221	2.3568	1.37064
18.8	9.22058	7.77127	5.98123	3.86575	2.36556	1.37663
19	9.23486	7.78447	5.9981	3.87626	2.37351	1.38274
19.2	9.2492	7.7992	6.01326	3.88765	2.38145	1.38885
19.4	9.2624	7.81233	6.02751	3.90052	2.39124	1.39449
19.6	9.27565	7.82548	6.0416	3.9129	2.3996	1.39976
19.8	9.28904	7.83798	6.0566	3.92365	2.40783	1.40475
20	9.30205	7.85056	6.0706	3.93487	2.4165	1.41012
20.2	9.31541	7.86383	6.08448	3.94745	2.4253	1.41465
20.4	9.32938	7.87679	6.09969	3.95928	2.43369	1.42037
20.6	9.3434	7.88966	6.1145	3.96922	2.44284	1.42488
20.8	9.35697	7.90254	6.12892	3.98201	2.45108	1.43005
21	9.36957	7.91503	6.14182	3.99508	2.46027	1.43528
21.2	9.38163	7.9262	6.15452	4.00605	2.4676	1.43974
21.4	9.39563	7.93851	6.16881	4.0175	2.47555	1.44517
21.6	9.40719	7.95035	6.18257	4.03018	2.48447	1.45039
21.8	9.41986	7.96153	6.196	4.04142	2.49201	1.456
22	9.43243	7.97337	6.21008	4.05054	2.50016	1.46149
22.2	9.446	7.98561	6.22314	4.06131	2.50856	1.46666
22.4	9.45672	7.99614	6.23514	4.07302	2.51595	1.4715
22.6	9.46856	8.00817	6.24826	4.0838	2.52355	1.47761
22.8	9.48182	8.01947	6.2608	4.09326	2.53014	1.48305
23	9.49223	8.03046	6.27256	4.10378	2.53705	1.48791
23.2	9.50432	8.04147	6.2836	4.11499	2.54431	1.49292
23.4	9.51627	8.05216	6.29569	4.12472	2.55263	1.49808
23.6	9.52708	8.06243	6.30721	4.13421	2.56032	1.50264
23.8	9.53775	8.07259	6.31796	4.14508	2.56778	1.50819
24	9.5487	8.08355	6.32959	4.15568	2.57411	1.51283
24.2	9.5619	8.09397	6.34163	4.16542	2.58185	1.51802
24.4	9.57417	8.10466	6.3527	4.17574	2.58995	1.52342
24.6	9.58531	8.11558	6.3645	4.18763	2.59847	1.52961
24.8	9.59617	8.12519	6.37528	4.19854	2.60488	1.53469
25	9.60739	8.13564	6.3865	4.20735	2.61335	1.53986
25.2	9.61822	8.14614	6.39791	4.21745	2.62021	1.54545
25.4	9.62875	8.15619	6.40956	4.2274	2.62783	1.55106
25.6	9.63815	8.16514	6.41972	4.23572	2.63444	1.55547
25.8	9.64845	8.17444	6.42987	4.24329	2.64115	1.56017
26	9.65897	8.18355	6.44044	4.2532	2.64922	1.56513
26.2	9.66917	8.19178	6.44977	4.26282	2.6551	1.56889
26.4	9.67979	8.20046	6.46056	4.27074	2.66083	1.57349
26.6	9.68993	8.20907	6.47024	4.27877	2.66714	1.57726
26.8	9.69962	8.21629	6.47881	4.28807	2.67315	1.58136
27	9.70979	8.22499	6.48865	4.29738	2.67888	1.58574
27.2	9.7204	8.23347	6.49902	4.30535	2.68491	1.5904
27.4	9.72972	8.24206	6.50875	4.314	2.69234	1.59555
27.6	9.73843	8.25027	6.51704	4.32437	2.69877	1.59944
27.8	9.74801	8.25952	6.52675	4.33463	2.70488	1.60456
28	9.75746	8.26732	6.53609	4.34185	2.71044	1.60741
28.2	9.768	8.27594	6.54501	4.35221	2.71808	1.6122
28.4	9.77574	8.28497	6.55351	4.36216	2.72433	1.61726
28.6	9.78405	8.29316	6.56318	4.37057	2.73055	1.62186
28.8	9.79428	8.30158	6.57291	4.37766	2.73734	1.62665
29	9.80339	8.31054	6.5822	4.38684	2.74496	1.6316
29.2	9.81105	8.31744	6.58968	4.39448	2.74947	1.63476
29.4	9.82083	8.32506	6.59871	4.40168	2.75613	1.63946
29.6	9.82928	8.33267	6.60643	4.40931	2.76229	1.64276
29.8	9.83684	8.33975	6.61472	4.41825	2.76854	1.64683
30	9.8464	8.34764	6.62389	4.42683	2.77512	1.6517
30.2	9.85651	8.35534	6.63298	4.4338	2.78144	1.65612
30.4	9.86495	8.36268	6.64128	4.44043	2.78779	1.65977
30.6	9.87364	8.36995	6.64818	4.44746	2.79408	1.66402
30.8	9.88233	8.37735	6.65617	4.45381	2.79949	1.66841
31	9.89175	8.38533	6.66392	4.46042	2.80526	1.67203
31.2	9.90039	8.39316	6.67162	4.46786	2.81206	1.67668
31.4	9.90977	8.40136	6.67872	4.47561	2.81878	1.68107
31.6	9.91777	8.40799	6.68585	4.48265	2.82467	1.68411
31.8	9.92558	8.41541	6.69353	4.49004	2.8305	1.68766
32	9.93334	8.42286	6.70029	4.49785	2.83594	1.69162
32.2	9.94184	8.43062	6.70817	4.50721	2.84209	1.69648
32.4	9.95044	8.43813	6.71612	4.51461	2.84853	1.70155
32.6	9.96088	8.44644	6.72459	4.5225	2.85551	1.70706
32.8	9.96932	8.45293	6.73156	4.53053	2.86035	1.71084
33	9.97696	8.45953	6.7393	4.53784	2.86584	1.71481
33.2	9.985	8.46572	6.74575	4.5432	2.8705	1.71848
33.4	9.99353	8.47388	6.75338	4.55252	2.87808	1.72491
33.6	10.0001	8.48072	6.76064	4.56094	2.88408	1.72907
33.8	10.007	8.48793	6.76789	4.56651	2.88917	1.73381
34	10.0158	8.49535	6.77534	4.57363	2.89531	1.73864
34.2	10.0232	8.50119	6.78227	4.58086	2.9011	1.74259
34.4	10.0297	8.50723	6.7885	4.58644	2.90486	1.74589
34.6	10.0382	8.51388	6.79539	4.59167	2.90968	1.75004
34.8	10.0459	8.51998	6.80074	4.59684	2.91437	1.75305
35	10.0546	8.52677	6.8077	4.6045	2.9206	1.75694
35.2	10.0627	8.53293	6.81476	4.61086	2.9256	1.7609
35.4	10.0708	8.53801	6.82073	4.61544	2.93013	1.76353
35.6	10.0769	8.54384	6.82677	4.62262	2.93589	1.76687
35.8	10.0842	8.55087	6.83291	4.63143	2.9409	1.7705
36	10.0925	8.55737	6.84019	4.63735	2.94633	1.77451
36.2	10.101	8.56455	6.84723	4.6442	2.95214	1.77848
36.4	10.109	8.57124	6.85296	4.65161	2.95779	1.782
36.6	10.1164	8.57686	6.85976	4.65745	2.96198	1.78509
36.8	10.1235	8.58271	6.86636	4.66225	2.96638	1.78863
37	10.1311	8.58926	6.87298	4.6679	2.97252	1.79313
37.2	10.1385	8.59503	6.87811	4.67456	2.97772	1.79738
37.4	10.1458	8.60202	6.88504	4.68196	2.98368	1.80211
37.6	10.1532	8.60818	6.89162	4.6862	2.98869	1.80574
37.8	10.1601	8.61442	6.89696	4.69161	2.99445	1.8095
38	10.1678	8.61852	6.90188	4.69814	2.99947	1.81275
38.2	10.1744	8.62402	6.90806	4.70248	3.00304	1.81632
38.4	10.1817	8.62951	6.91361	4.70668	3.00747	1.81977
38.6	10.1884	8.63594	6.91891	4.71266	3.01305	1.82324
38.8	10.1962	8.64235	6.92375	4.71896	3.01856	1.82689
39	10.2037	8.64703	6.93026	4.72414	3.02357	1.83057
39.2	10.2093	8.65185	6.93516	4.729	3.02864	1.83447
39.4	10.2147	8.65724	6.94008	4.73524	3.03513	1.83865
39.6	10.2202	8.66386	6.94594	4.74346	3.0414	1.84324
39.8	10.228	8.66923	6.9515	4.74843	3.04608	1.84646
40	10.2347	8.67498	6.95725	4.75286	3.0517	1.85021
40.2	10.2415	8.68109	6.96326	4.76019	3.05674	1.85432
40.4	10.2489	8.68607	6.96929	4.76588	3.0612	1.85741
40.6	10.2562	8.69147	6.97674	4.76996	3.06563	1.86116
40.8	10.2634	8.69791	6.9826	4.77684	3.07127	1.86535
41	10.2703	8.70213	6.98774	4.78332	3.07449	1.86876
41.2	10.2777	8.70737	6.99418	4.78848	3.07737	1.8727
41.4	10.2847	8.7135	6.9996	4.79359	3.08247	1.87628
41.6	10.291	8.71882	7.00425	4.7995	3.08766	1.8795
41.8	10.2969	8.72335	7.00912	4.806	3.09169	1.8823
42	10.3038	8.7277	7.01411	4.80905	3.09437	1.88492
42.2	10.3099	8.7339	7.01999	4.81323	3.0979	1.88793
42.4	10.3162	8.7388	7.02437	4.8189	3.10144	1.89066
42.6	10.3223	8.7449	7.02852	4.82396	3.10459	1.89343
42.8	10.3289	8.74949	7.03323	4.82746	3.10862	1.897
43	10.3339	8.75385	7.03759	4.83147	3.11271	1.90035
43.2	10.3383	8.75957	7.04195	4.83752	3.11787	1.90326
43.4	10.3444	8.76417	7.04658	4.84201	3.12226	1.90644
43.6	10.3517	8.77	7.05213	4.84647	3.12706	1.91011
43.8	10.3584	8.77412	7.05631	4.85124	3.13176	1.9134
44	10.3636	8.77872	7.06099	4.85653	3.13669	1.91656
44.2	10.3715	8.784	7.06741	4.8607	3.14118	1.92037
44.4	10.3781	8.78989	7.07236	4.86563	3.14596	1.92451
44.6	10.3828	8.79483	7.07576	4.87068	3.15035	1.92734
44.8	10.3896	8.80082	7.08079	4.87709	3.15508	1.93186
45	10.3969	8.80652	7.0856	4.88012	3.15887	1.93616
45.2	10.4023	8.81258	7.09055	4.88475	3.16415	1.93919
45.4	10.4077	8.81782	7.09418	4.8903	3.1699	1.94271
45.6	10.4129	8.82369	7.09916	4.89546	3.17386	1.94666
45.8	10.4186	8.82859	7.10459	4.89925	3.17795	1.95056
46	10.4252	8.83353	7.10887	4.90338	3.18249	1.95331
46.2	10.4299	8.83792	7.11228	4.90842	3.18614	1.95554
46.4	10.4348	8.84175	7.11569	4.91158	3.18845	1.95742
46.6	10.4397	8.84606	7.11914	4.91372	3.1923	1.95922
46.8	10.4434	8.85011	7.1231	4.91777	3.19674	1.9619
47	10.4492	8.85502	7.12693	4.92272	3.20012	1.96381
47.2	10.4553	8.85912	7.1312	4.92555	3.20333	1.96546
47.4	10.4626	8.86348	7.13615	4.92916	3.20761	1.96978
47.6	10.4691	8.86765	7.14024	4.93496	3.21227	1.97278
47.8	10.475	8.87015	7.1447	4.93957	3.21581	1.97544
48	10.4827	8.87565	7.14954	4.94298	3.21943	1.9798
48.2	10.4897	8.88125	7.15448	4.94793	3.22333	1.98403
48.4	10.4956	8.88614	7.15827	4.95439	3.22725	1.98786
48.6	10.5021	8.89147	7.16233	4.95835	3.23073	1.99056
48.8	10.5097	8.89689	7.16808	4.96203	3.23492	1.99457
49	10.5146	8.90054	7.17102	4.96601	3.23899	1.99713
49.2	10.5196	8.90389	7.17493	4.97145	3.24241	1.99958
49.4	10.5262	8.90827	7.17923	4.97462	3.24544	2.00273
49.6	10.5313	8.91179	7.18326	4.97827	3.24925	2.00566
49.8	10.5372	8.9163	7.18674	4.98376	3.25378	2.00859
50	10.5421	8.91977	7.19	4.98795	3.25696	2.01151
50.2	10.5464	8.92229	7.19338	4.99029	3.25991	2.01348
50.4	10.5516	8.92615	7.19606	4.99277	3.26312	2.0161
50.6	10.5565	8.93153	7.19926	4.9975	3.2674	2.01926
50.8	10.5618	8.9365	7.2038	5.00203	3.27111	2.02271
51	10.5677	8.94116	7.20707	5.00383	3.27402	2.02535
51.2	10.5731	8.94652	7.21144	5.00767	3.27802	2.02887
51.4	10.578	8.95028	7.21563	5.01269	3.2819	2.03265
51.6	10.5821	8.95483	7.21994	5.01635	3.28407	2.03524
51.8	10.5871	8.95945	7.22459	5.01888	3.28777	2.03904
52	10.5918	8.96438	7.22724	5.02291	3.29071	2.04254
52.2	10.5965	8.96812	7.23086	5.02765	3.29431	2.04459
52.4	10.6022	8.97221	7.23486	5.02989	3.29671	2.04712
52.6	10.6062	8.97617	7.23786	5.03187	3.29944	2.04889
52.8	10.6104	8.97866	7.23965	5.03546	3.30293	2.05074
53	10.6152	8.9825	7.24217	5.03936	3.30673	2.05341
53.2	10.6207	8.98628	7.24586	5.04097	3.30956	2.0559
53.4	10.6261	8.99168	7.24968	5.04451	3.31423	2.05892
53.6	10.6301	8.99516	7.253	5.0498	3.31828	2.06191
53.8	10.6351	9.00031	7.2565	5.05399	3.32086	2.06467
54	10.6405	9.00407	7.26038	5.05576	3.32448	2.06711
54.2	10.6461	9.00828	7.26333	5.05959	3.32821	2.06883
54.4	10.6516	9.0144	7.26761	5.0652	3.33197	2.07196
54.6	10.6576	9.01942	7.27182	5.06899	3.3354	2.07448
54.8	10.664	9.02475	7.27645	5.07257	3.33986	2.07884
55	10.6687	9.02908	7.27875	5.07683	3.34305	2.08176
55.2	10.6735	9.03366	7.28302	5.08286	3.34634	2.08516
55.4	10.6794	9.03762	7.28739	5.0857	3.35008	2.08902
55.6	10.6854	9.04291	7.29144	5.08929	3.35326	2.09256
55.8	10.6909	9.0456	7.2942	5.09355	3.35748	2.09466
56	10.6965	9.04927	7.29824	5.09707	3.36027	2.0971
56.2	10.7026	9.05294	7.30262	5.09858	3.36292	2.09985
56.4	10.7077	9.05596	7.30637	5.10168	3.36485	2.10208
56.6	10.7125	9.05854	7.30885	5.1059	3.36787	2.10445
56.8	10.7182	9.0626	7.31247	5.10849	3.37173	2.10775
57	10.7236	9.06642	7.31659	5.1109	3.37548	2.11119
57.2	10.7285	9.07081	7.32074	5.11477	3.37822	2.11373
57.4	10.7342	9.07597	7.32438	5.11978	3.3826	2.11709
57.6	10.7387	9.07923	7.32749	5.12186	3.38424	2.11921
57.8	10.7435	9.08368	7.32953	5.12454	3.38577	2.12109
58	10.7492	9.08809	7.33274	5.12857	3.38961	2.12471
58.2	10.7522	9.0911	7.33521	5.1313	3.39145	2.12647
58.4	10.7569	9.0951	7.33836	5.13313	3.39362	2.12933
58.6	10.7612	9.09959	7.34002	5.13568	3.39632	2.13274
58.8	10.7649	9.10322	7.34228	5.13939	3.39909	2.13591
59	10.7694	9.10618	7.34444	5.14219	3.40108	2.13781
59.2	10.7745	9.10941	7.34786	5.14431	3.40432	2.14031
59.4	10.7796	9.11287	7.35037	5.14789	3.40812	2.14335
59.6	10.784	9.11592	7.3537	5.15153	3.4114	2.14561
59.8	10.788	9.11838	7.35668	5.15316	3.414	2.14787
60	10.7925	9.1215	7.36069	5.15429	3.41654	2.15047
60.2	10.7971	9.12439	7.36346	5.15748	3.4195	2.15248
60.4	10.8024	9.12721	7.36698	5.16174	3.42298	2.15512
60.6	10.8084	9.1306	7.37122	5.16365	3.42662	2.15753
60.8	10.8137	9.13434	7.37483	5.16611	3.43044	2.15925
61	10.8192	9.13757	7.37797	5.17052	3.43342	2.16101
61.2	10.825	9.14237	7.3815	5.17435	3.43677	2.16363
61.4	10.8312	9.146	7.38392	5.17521	3.44005	2.16607
61.6	10.8347	9.14912	7.3862	5.17865	3.44199	2.16787
61.8	10.8398	9.15377	7.38919	5.18323	3.44505	2.17084
62	10.8448	9.15702	7.39184	5.18454	3.44819	2.17305
62.2	10.848	9.16099	7.39433	5.18568	3.45043	2.17454
62.4	10.8516	9.16592	7.39669	5.18962	3.45228	2.17692
62.6	10.8548	9.16976	7.39937	5.19281	3.4548	2.17906
62.8	10.8597	9.17282	7.40263	5.19438	3.4573	2.18111
63	10.8646	9.17684	7.40591	5.19701	3.46045	2.18382
63.2	10.8676	9.17944	7.40789	5.19983	3.46319	2.18582
63.4	10.8713	9.18356	7.41089	5.20211	3.46544	2.18874
63.6	10.8761	9.18737	7.41491	5.203	3.46864	2.19238
63.8	10.8797	9.19011	7.41686	5.20571	3.47125	2.19496
64	10.8834	9.19331	7.41927	5.20939	3.47371	2.19763
64.2	10.8874	9.19758	7.42268	5.2126	3.4765	2.19992
64.4	10.8926	9.20099	7.42582	5.21572	3.48019	2.20359
64.6	10.8981	9.20379	7.42939	5.2197	3.48324	2.20658
64.8	10.9019	9.20609	7.43109	5.2231	3.48528	2.20859
65	10.9059	9.20908	7.43396	5.22513	3.48781	2.21064
65.2	10.9098	9.21245	7.43643	5.22745	3.49138	2.21306
65.4	10.9139	9.21502	7.43882	5.22983	3.49361	2.21358
65.6	10.9169	9.2168	7.44012	5.23243	3.49523	2.21527
65.8	10.9227	9.22043	7.44257	5.23416	3.49849	2.21745
66	10.9266	9.22309	7.44394	5.23689	3.50106	2.21854
66.2	10.9295	9.22603	7.44649	5.24012	3.50335	2.21983
66.4	10.9344	9.22911	7.44953	5.24268	3.50533	2.22183
66.6	10.9399	9.23339	7.45248	5.24447	3.5084	2.22411
66.8	10.9445	9.23698	7.45522	5.24686	3.51047	2.22615
67	10.9484	9.24027	7.45741	5.2482	3.51254	2.22744
67.2	10.9532	9.24395	7.46009	5.24881	3.51451	2.22938
67.4	10.9577	9.2479	7.46378	5.2506	3.5165	2.23169
67.6	10.9631	9.25152	7.46647	5.25387	3.51986	2.23457
67.8	10.968	9.25568	7.46978	5.25661	3.52232	2.2366
68	10.9716	9.25947	7.47228	5.25903	3.52401	2.23901
68.2	10.9757	9.26234	7.47569	5.26136	3.52691	2.2412
68.4	10.9819	9.26562	7.47939	5.26532	3.53009	2.24559
68.6	10.985	9.26809	7.48297	5.26769	3.53088	2.24797
68.8	10.9878	9.2705	7.4853	5.26983	3.53252	2.24971
69	10.9917	9.27377	7.48776	5.27259	3.53503	2.25147
69.2	10.996	9.27615	7.49012	5.27536	3.53738	2.25353
69.4	10.9999	9.27813	7.49236	5.2766	3.53873	2.25512
69.6	11.0037	9.28024	7.49408	5.27889	3.54143	2.2581
69.8	11.0084	9.2838	7.49755	5.28333	3.54488	2.26085
70	11.0124	9.28624	7.49966	5.28551	3.54647	2.26247
70.2	11.0169	9.29062	7.5025	5.28842	3.54944	2.26521
70.4	11.0221	9.29445	7.50549	5.29268	3.55232	2.26846
70.6	11.026	9.2977	7.5071	5.29592	3.55447	2.27052
70.8	11.0297	9.29977	7.50904	5.29675	3.55574	2.27253
71	11.0344	9.30357	7.51033	5.2984	3.55797	2.27472
71.2	11.0386	9.30687	7.51243	5.30108	3.55999	2.27691
71.4	11.0423	9.31045	7.51484	5.30278	3.56191	2.27903
71.6	11.0481	9.31524	7.51786	5.30409	3.56449	2.28098
71.8	11.0519	9.3183	7.52023	5.30563	3.56647	2.28191
72	11.0547	9.32104	7.52176	5.30864	3.56926	2.28333
72.2	11.0578	9.32394	7.52386	5.30896	3.5715	2.28505
72.4	11.062	9.32751	7.52695	5.3103	3.57331	2.2871
72.6	11.0647	9.33046	7.52834	5.31254	3.57509	2.28782
72.8	11.0682	9.33413	7.53036	5.31508	3.57765	2.28978
73	11.0726	9.33747	7.53268	5.31541	3.57983	2.29084
73.2	11.0771	9.34055	7.53633	5.31708	3.58264	2.29285
73.4	11.0805	9.34454	7.53917	5.32004	3.58505	2.29553
73.6	11.0846	9.34793	7.54168	5.32288	3.588	2.2981
73.8	11.0893	9.35086	7.54466	5.32449	3.59011	2.29979
74	11.094	9.35449	7.54663	5.32641	3.59242	2.30194
74.2	11.0976	9.35809	7.54914	5.33072	3.59537	2.30384
74.4	11.101	9.35932	7.55194	5.33182	3.59667	2.30563
74.6	11.1049	9.36273	7.55461	5.33287	3.59796	2.30875
74.8	11.1094	9.36612	7.55704	5.3358	3.60001	2.31124
75	11.1138	9.36854	7.55805	5.33855	3.60208	2.31271
75.2	11.1191	9.37251	7.56175	5.33977	3.60423	2.31544
75.4	11.1231	9.37552	7.5643	5.34104	3.60582	2.31804
75.6	11.1283	9.37732	7.56617	5.34441	3.60896	2.31976
75.8	11.1324	9.37942	7.56751	5.34663	3.61127	2.32163
76	11.1375	9.38307	7.57054	5.34913	3.61436	2.32491
76.2	11.1418	9.38464	7.57165	5.35018	3.61652	2.32688
76.4	11.1468	9.38765	7.57466	5.35337	3.61894	2.3294
76.6	11.1506	9.39018	7.57638	5.35425	3.62033	2.33065
76.8	11.1548	9.39296	7.57924	5.35551	3.62168	2.33219
77	11.1594	9.39564	7.58116	5.35823	3.62395	2.33357
77.2	11.1629	9.39834	7.58323	5.36167	3.62588	2.33618
77.4	11.1664	9.40086	7.58524	5.36296	3.62703	2.33674
77.6	11.1703	9.40315	7.58679	5.36431	3.62833	2.33836
77.8	11.1734	9.40618	7.58941	5.36779	3.62979	2.33907
78	11.1759	9.4088	7.59133	5.36967	3.63045	2.33983
78.2	11.1789	9.41097	7.59354	5.36998	3.63049	2.33986
78.4	11.1827	9.41465	7.59736	5.37287	3.63247	2.34233
78.6	11.1856	9.41837	7.59975	5.37563	3.63395	2.3435
78.8	11.1888	9.42137	7.60121	5.377	3.63498	2.3439
79	11.193	9.42501	7.60336	5.37882	3.63666	2.34555
79.2	11.197	9.42861	7.60668	5.38142	3.63884	2.34788
79.4	11.2005	9.43015	7.60764	5.38399	3.63991	2.35015
79.6	11.2057	9.4327	7.61038	5.38611	3.64292	2.35282
79.8	11.2097	9.4359	7.61234	5.38717	3.6445	2.35561
80	11.2139	9.4391	7.61581	5.3902	3.64723	2.35885
80.2	11.2165	9.44147	7.61709	5.3907	3.64969	2.36028
80.4	11.2196	9.44428	7.61891	5.38975	3.65134	2.36137
80.6	11.2239	9.44687	7.62021	5.39111	3.65355	2.3631
80.8	11.2283	9.45014	7.6226	5.3952	3.65669	2.36547
81	11.2313	9.45244	7.62387	5.3971	3.65876	2.36685
81.2	11.2355	9.4551	7.6256	5.39694	3.66055	2.36839
81.4	11.2401	9.45828	7.6285	5.39945	3.66241	2.36975
81.6	11.2433	9.45993	7.63025	5.40229	3.66452	2.37166
81.8	11.2463	9.46243	7.63266	5.40326	3.6657	2.37169
82	11.2513	9.46511	7.63487	5.40426	3.66767	2.37355
82.2	11.2549	9.46766	7.63661	5.40625	3.66948	2.37467
82.4	11.2592	9.4708	7.6391	5.40879	3.67234	2.37691
82.6	11.262	9.47378	7.64147	5.40877	3.67349	2.37808
82.8	11.265	9.47594	7.64307	5.41135	3.67513	2.37998
83	11.269	9.47898	7.64592	5.41507	3.67814	2.38225
83.2	11.2724	9.48117	7.64782	5.41541	3.67909	2.38414
83.4	11.2759	9.4841	7.64903	5.4169	3.67987	2.3866
83.6	11.2781	9.48573	7.65097	5.41833	3.682	2.38876
83.8	11.2797	9.48924	7.65285	5.41998	3.68364	2.39057
84	11.2818	9.49232	7.6556	5.42076	3.68514	2.3921
84.2	11.2844	9.49485	7.65634	5.42139	3.68728	2.39375
84.4	11.2876	9.49838	7.65776	5.42368	3.68963	2.39577
84.6	11.2913	9.50179	7.65995	5.42712	3.69189	2.39829
84.8	11.2942	9.5048	7.66212	5.42874	3.69285	2.39958
85	11.2981	9.50674	7.66372	5.43044	3.69388	2.40127
85.2	11.303	9.51017	7.66598	5.43264	3.69631	2.40402
85.4	11.3065	9.51194	7.66826	5.43442	3.69813	2.40523
85.6	11.3109	9.51461	7.67047	5.43524	3.69981	2.40659
85.8	11.3156	9.5176	7.67172	5.43787	3.70145	2.40849
86	11.3204	9.52009	7.67341	5.44061	3.70331	2.41083
86.2	11.3237	9.52148	7.67544	5.44112	3.70433	2.41181
86.4	11.3284	9.52397	7.67783	5.44271	3.70579	2.41429
86.6	11.3315	9.52571	7.67967	5.44572	3.70767	2.41596
86.8	11.3344	9.52662	7.68007	5.44703	3.70875	2.4167
87	11.3385	9.52981	7.68216	5.44792	3.70974	2.41878
87.2	11.3414	9.53176	7.68302	5.44907	3.71038	2.42009
87.4	11.3437	9.5342	7.68468	5.45199	3.71299	2.42167
87.6	11.3459	9.53671	7.6864	5.45219	3.71437	2.42378
87.8	11.3487	9.53993	7.68879	5.45257	3.71558	2.42482
88	11.3514	9.54222	7.69018	5.45374	3.71763	2.42609
88.2	11.3551	9.54537	7.69201	5.45661	3.72041	2.42823
88.4	11.3582	9.54824	7.6942	5.45762	3.72181	2.42932
88.6	11.3611	9.55018	7.69634	5.45791	3.72261	2.43116
88.8	11.3651	9.55368	7.6995	5.46095	3.72535	2.43353
89	11.3684	9.55554	7.70151	5.46275	3.7273	2.4353
89.2	11.3729	9.55904	7.70392	5.46204	3.72911	2.43622
89.4	11.3756	9.56123	7.70594	5.46318	3.73049	2.43681
89.6	11.3793	9.56416	7.70817	5.46685	3.73206	2.43939
89.8	11.3832	9.56563	7.70977	5.46868	3.73362	2.44065
90	11.3873	9.56713	7.71234	5.46749	3.73384	2.44103
90.2	11.3915	9.56913	7.71419	5.46887	3.73476	2.44292
90.4	11.3953	9.57222	7.71595	5.47203	3.73656	2.44511
90.6	11.3991	9.5745	7.71683	5.47215	3.73822	2.44645
90.8	11.403	9.57753	7.71803	5.47273	3.7389	2.44778
91	11.4074	9.58035	7.72006	5.47602	3.74056	2.44962
91.2	11.4102	9.58379	7.72143	5.4777	3.74295	2.45092
91.4	11.4149	9.5882	7.724	5.47839	3.74484	2.45304
91.6	11.4181	9.59014	7.72505	5.4786	3.74527	2.45357
91.8	11.422	9.5937	7.72714	5.48193	3.74773	2.45505
92	11.4251	9.5976	7.7288	5.48435	3.7498	2.45677
92.2	11.429	9.60024	7.73098	5.48484	3.75132	2.4585
92.4	11.4323	9.60293	7.73313	5.48652	3.75241	2.45962
92.6	11.4356	9.60608	7.73539	5.48891	3.75507	2.4615
92.8	11.4393	9.60875	7.73794	5.49043	3.75726	2.46227
93	11.4415	9.61068	7.73913	5.49057	3.75735	2.46303
93.2	11.4446	9.61325	7.74072	5.49323	3.75824	2.46428
93.4	11.4467	9.61389	7.74157	5.49518	3.75927	2.46442
93.6	11.4502	9.61676	7.7433	5.49591	3.76079	2.46573
93.8	11.4547	9.61952	7.74634	5.49679	3.76176	2.46711
94	11.4573	9.61974	7.74702	5.49738	3.76231	2.4674
94.2	11.4607	9.62093	7.74756	5.49857	3.76289	2.46856
94.4	11.4643	9.62435	7.75022	5.49857	3.76361	2.47043
94.6	11.4681	9.62523	7.75104	5.49922	3.76383	2.47132
94.8	11.4719	9.6272	7.75315	5.50166	3.76493	2.47227
95	11.4764	9.62945	7.75619	5.5032	3.76647	2.47406
95.2	11.48	9.63186	7.75926	5.504	3.76797	2.47556
95.4	11.4848	9.63414	7.7618	5.50592	3.76917	2.47689
95.6	11.4876	9.63672	7.76324	5.50901	3.77134	2.47838
95.8	11.4898	9.63919	7.76537	5.51047	3.77282	2.48008
96	11.4922	9.64134	7.76669	5.51036	3.7734	2.48071
96.2	11.4947	9.64308	7.76819	5.5119	3.77462	2.48186
96.4	11.4967	9.64533	7.77092	5.51446	3.77654	2.48284
96.6	11.4992	9.6478	7.77341	5.51484	3.77846	2.48461
96.8	11.5017	9.65037	7.77496	5.51574	3.7796	2.48612
97	11.5035	9.65245	7.77597	5.51847	3.78091	2.48752
97.2	11.5064	9.6549	7.77773	5.52006	3.78252	2.48906
97.4	11.5106	9.65795	7.77947	5.51932	3.78473	2.49002
97.6	11.5134	9.66088	7.78232	5.52128	3.78636	2.49195
97.8	11.5161	9.66162	7.78377	5.52326	3.78796	2.49355
98	11.5193	9.66369	7.78459	5.523	3.78956	2.4954
98.2	11.5233	9.66597	7.78629	5.5233	3.78993	2.49681
98.4	11.5253	9.66856	7.78764	5.52507	3.79036	2.4983
98.6	11.5286	9.66886	7.78898	5.52755	3.7918	2.49976
98.8	11.5324	9.67222	7.79172	5.52709	3.79349	2.50138
99	11.5355	9.67383	7.79238	5.52801	3.79417	2.50266
99.2	11.5391	9.67567	7.79309	5.53083	3.79531	2.50431
99.4	11.5423	9.67898	7.79376	5.53311	3.79794	2.50635
99.6	11.5447	9.68086	7.79389	5.53408	3.79893	2.50695
99.8	11.5468	9.68217	7.7944	5.53545	3.79875	2.50767
100	11.5498	9.68574	7.79527	5.53785	3.79996	2.50943
100.2	11.5516	9.68777	7.79647	5.53982	3.80133	2.51044
100.4	11.5547	9.6899	7.79896	5.54034	3.80343	2.51144
100.6	11.5599	9.69369	7.80064	5.54294	3.80578	2.51412
100.8	11.5635	9.69557	7.80225	5.54494	3.80783	2.51553
101	11.5677	9.69816	7.80471	5.54618	3.8087	2.51603
101.2	11.5723	9.70252	7.80793	5.54724	3.81071	2.51844
101.4	11.5759	9.70454	7.80948	5.54914	3.81206	2.51902
101.6	11.5787	9.70507	7.81127	5.55033	3.81356	2.51944
101.8	11.5831	9.70883	7.81381	5.5508	3.81608	2.52189
102	11.5858	9.71154	7.81577	5.55276	3.8164	2.52333
102.2	11.5885	9.71292	7.81679	5.5552	3.81693	2.52389
102.4	11.5903	9.7153	7.81837	5.55504	3.81773	2.52494
102.6	11.5952	9.7185	7.8217	5.5559	3.8194	2.52734
102.8	11.5982	9.721	7.82354	5.55666	3.82025	2.52827
103	11.6007	9.72346	7.82471	5.55932	3.82154	2.53026
103.2	11.6045	9.72669	7.82659	5.56128	3.82303	2.53226
103.4	11.6069	9.7289	7.82826	5.56162	3.82498	2.53314
103.6	11.6099	9.73108	7.82968	5.56405	3.82453	2.53416
103.8	11.6128	9.73398	7.83167	5.5672	3.82579	2.53669
104	11.6146	9.73627	7.83352	5.56668	3.82723	2.53731
104.2	11.6177	9.73833	7.83521	5.56776	3.82805	2.53857
104.4	11.6213	9.74033	7.83675	5.57018	3.83036	2.54026
104.6	11.625	9.74299	7.83806	5.57233	3.8328	2.5421
104.8	11.628	9.74483	7.8401	5.57139	3.8335	2.54271
105	11.6311	9.74773	7.84104	5.5728	3.83351	2.54326
105.2	11.6337	9.7493	7.84203	5.57409	3.83466	2.5445
105.4	11.6363	9.74974	7.84248	5.57345	3.83588	2.54455
105.6	11.6392	9.75214	7.84374	5.57354	3.83688	2.54576
105.8	11.6423	9.75456	7.84535	5.57577	3.83804	2.54683
106	11.6444	9.75514	7.84607	5.5774	3.83787	2.54716
106.2	11.6484	9.75718	7.84846	5.57722	3.83997	2.54847
106.4	11.6521	9.75939	7.8502	5.57717	3.84081	2.54914
106.6	11.656	9.76141	7.85259	5.58036	3.84217	2.55048
106.8	11.6583	9.76262	7.85398	5.58148	3.84251	2.55089
107	11.6609	9.76496	7.85497	5.58118	3.8423	2.55203
107.2	11.6634	9.76635	7.85627	5.58123	3.84261	2.55261
107.4	11.6667	9.76774	7.85809	5.58332	3.84283	2.55391
107.6	11.6691	9.76973	7.85932	5.58508	3.84286	2.55563
107.8	11.6713	9.77257	7.86145	5.5857	3.84444	2.55721
108	11.6733	9.77578	7.86284	5.58623	3.8452	2.55792
108.2	11.6763	9.77886	7.86445	5.58954	3.84684	2.55998
108.4	11.6786	9.7807	7.8653	5.59047	3.84846	2.5607
108.6	11.6821	9.78325	7.8672	5.59033	3.84978	2.56236
108.8	11.6854	9.78588	7.86805	5.59171	3.85037	2.5634
109	11.6885	9.7874	7.86904	5.59378	3.85242	2.56429
109.2	11.6917	9.78978	7.87057	5.59357	3.8545	2.56549
109.4	11.695	9.79233	7.872	5.59514	3.85714	2.56652
109.6	11.6973	9.79459	7.87413	5.59768	3.85877	2.56758
109.8	11.7015	9.79591	7.87577	5.59866	3.86111	2.56831
110	11.7048	9.79819	7.87784	5.59821	3.8627	2.56923
110.2	11.7067	9.79907	7.87885	5.59916	3.86428	2.5698
110.4	11.7104	9.80122	7.8803	5.60175	3.86539	2.57079
110.6	11.7128	9.8025	7.88211	5.60238	3.86622	2.57265
110.8	11.7145	9.8043	7.88266	5.60153	3.86569	2.57322
111	11.7175	9.80577	7.88353	5.60298	3.86538	2.57439
111.2	11.7212	9.80722	7.88549	5.60504	3.86605	2.5763
111.4	11.7239	9.80896	7.88608	5.60571	3.86595	2.57722
111.6	11.7265	9.81187	7.88704	5.6065	3.86634	2.57835
111.8	11.7298	9.81497	7.88901	5.60931	3.86668	2.57952
112	11.732	9.81683	7.88988	5.61054	3.86672	2.58045
112.2	11.7355	9.82003	7.89172	5.61173	3.8677	2.58225
112.4	11.7392	9.8216	7.89346	5.61286	3.86842	2.58348
112.6	11.7428	9.82342	7.89491	5.61471	3.86982	2.58434
112.8	11.7461	9.82549	7.89581	5.6155	3.87112	2.58525
113	11.7504	9.82727	7.89758	5.61595	3.87337	2.58635
113.2	11.7543	9.82985	7.89899	5.61705	3.8749	2.58752
113.4	11.7567	9.83178	7.9002	5.6194	3.87642	2.58812
113.6	11.76	9.83375	7.90254	5.61959	3.87777	2.5896
113.8	11.7638	9.83514	7.90275	5.61806	3.87849	2.58996
114	11.7656	9.83685	7.90457	5.61879	3.87985	2.59035
114.2	11.7676	9.83853	7.9055	5.62038	3.88165	2.59234
114.4	11.7703	9.841	7.90773	5.62085	3.88247	2.59385
114.6	11.7719	9.8429	7.90879	5.6208	3.88298	2.59487
114.8	11.7738	9.84558	7.90907	5.62211	3.88327	2.59484
115	11.7773	9.84756	7.9112	5.62472	3.88491	2.5962
115.2	11.78	9.84965	7.91295	5.62457	3.88561	2.59667
115.4	11.7835	9.85357	7.91422	5.62567	3.88755	2.59785
115.6	11.7865	9.85677	7.91593	5.62898	3.88812	2.59868
115.8	11.7881	9.85723	7.91691	5.6295	3.88775	2.59893
116	11.7901	9.86011	7.91889	5.62933	3.88881	2.6003
116.2	11.7929	9.8631	7.92092	5.63158	3.89026	2.60108
116.4	11.7956	9.86439	7.92255	5.63314	3.89179	2.6015
116.6	11.7979	9.86681	7.9235	5.63216	3.89199	2.60195
116.8	11.8012	9.86907	7.92478	5.63224	3.89285	2.60396
117	11.8044	9.87065	7.92554	5.63436	3.89474	2.60435
117.2	11.8065	9.87211	7.92691	5.63535	3.89621	2.60508
117.4	11.8079	9.87346	7.92737	5.63581	3.89604	2.60535
117.6	11.8102	9.87461	7.92817	5.63614	3.89672	2.60553
117.8	11.8128	9.8764	7.92843	5.63746	3.89835	2.60615
118	11.8146	9.8778	7.9307	5.63921	3.90014	2.60756
118.2	11.8168	9.87861	7.93108	5.63936	3.90056	2.60902
118.4	11.82	9.88061	7.93241	5.64149	3.90099	2.60999
118.6	11.8234	9.8826	7.93317	5.64362	3.90247	2.61128
118.8	11.8266	9.88482	7.93475	5.64478	3.90326	2.61277
119	11.8316	9.8879	7.93813	5.64655	3.90484	2.61462
119.2	11.8354	9.89008	7.93919	5.64847	3.90598	2.61553
119.4	11.8399	9.89262	7.94046	5.65054	3.90713	2.61737
119.6	11.8429	9.89379	7.943	5.65152	3.9076	2.61841
119.8	11.8465	9.89576	7.94443	5.65194	3.90801	2.62026
120	11.85	9.89965	7.94702	5.65398	3.90989	2.62211
120.2	11.8532	9.90128	7.94943	5.65476	3.91126	2.6239
120.4	11.8571	9.90429	7.95154	5.65497	3.91181	2.62619
120.6	11.86	9.9073	7.95318	5.65596	3.91281	2.62732
120.8	11.863	9.90946	7.95499	5.6581	3.91537	2.62883
121	11.8657	9.91175	7.95708	5.65897	3.91769	2.6297
121.2	11.868	9.91435	7.95873	5.65978	3.91802	2.63069
121.4	11.8692	9.91587	7.9585	5.66016	3.91809	2.62983
121.6	11.8703	9.91766	7.95925	5.66056	3.91991	2.63041
121.8	11.8734	9.91907	7.96059	5.66104	3.9211	2.63086
122	11.8752	9.91982	7.96178	5.65981	3.92076	2.63118
122.2	11.8783	9.92177	7.96237	5.66163	3.92141	2.63246
122.4	11.8816	9.92406	7.96283	5.66342	3.92266	2.6328
122.6	11.8832	9.92549	7.96388	5.66294	3.92243	2.63308
122.8	11.8859	9.92702	7.96519	5.66267	3.92188	2.63321
123	11.889	9.92918	7.96574	5.66458	3.92241	2.6327
123.2	11.8913	9.92929	7.96619	5.66528	3.92296	2.63275
123.4	11.8945	9.93182	7.96798	5.66556	3.92349	2.63405
123.6	11.8971	9.93296	7.96898	5.66698	3.92431	2.63525
123.8	11.899	9.93452	7.9697	5.66914	3.92556	2.63579
124	11.9014	9.93574	7.97147	5.66907	3.92604	2.63606
124.2	11.9041	9.93665	7.97353	5.66927	3.92647	2.63767
124.4	11.9059	9.93869	7.97409	5.67211	3.9275	2.6381
124.6	11.9079	9.9412	7.97504	5.67444	3.93012	2.63847
124.8	11.9097	9.9434	7.9768	5.6749	3.93228	2.64033
125	11.9122	9.94589	7.97876	5.67549	3.93304	2.64144
125.2	11.9136	9.94862	7.97954	5.67824	3.93405	2.64271
125.4	11.9145	9.94964	7.97989	5.67797	3.93528	2.64286
125.6	11.9172	9.95213	7.98203	5.67782	3.93664	2.64419
125.8	11.921	9.95392	7.98352	5.67937	3.93635	2.64479
126	11.9237	9.95642	7.98567	5.6815	3.9377	2.64679
126.2	11.9263	9.95868	7.98667	5.68215	3.93776	2.64788
126.4	11.9283	9.96062	7.98786	5.6814	3.93787	2.64845
126.6	11.9306	9.96344	7.98976	5.68303	3.93765	2.64965
126.8	11.9338	9.96519	7.99115	5.68517	3.93885	2.65085
127	11.9378	9.96741	7.99283	5.68642	3.94021	2.65161
127.2	11.9408	9.96943	7.99384	5.68684	3.94008	2.65322
127.4	11.9432	9.97159	7.99413	5.68848	3.94052	2.65379
127.6	11.9468	9.97175	7.99538	5.69016	3.94175	2.6541
127.8	11.9498	9.97403	7.99764	5.69042	3.94258	2.65477
128	11.9535	9.97577	7.99899	5.69043	3.9421	2.65551
128.2	11.9553	9.97627	7.99898	5.69119	3.94301	2.65539
128.4	11.9573	9.97818	7.9994	5.69213	3.94442	2.65573
128.6	11.9595	9.97999	8.00054	5.69185	3.94537	2.65515
128.8	11.9615	9.98176	8.00202	5.69248	3.94611	2.65553
129	11.9653	9.98428	8.00415	5.69459	3.94833	2.65701
129.2	11.9675	9.98527	8.00579	5.69553	3.95034	2.65795
129.4	11.9708	9.98608	8.00699	5.69442	3.95155	2.65786
129.6	11.9741	9.98861	8.00892	5.69595	3.95258	2.65867
129.8	11.9767	9.98966	8.00982	5.69842	3.95364	2.65979
130	11.9787	9.9921	8.01142	5.6984	3.9555	2.66141
130.2	11.9806	9.99433	8.01322	5.69858	3.95626	2.66225
130.4	11.9845	9.99706	8.01518	5.7019	3.95841	2.66431
130.6	11.9874	9.99929	8.01738	5.70487	3.95978	2.66591
130.8	11.9923	10.0016	8.01942	5.70562	3.96129	2.66797
131	11.9952	10.0032	8.01979	5.7063	3.96099	2.66923
131.2	11.9966	10.0052	8.01976	5.70777	3.96084	2.66954
131.4	11.9994	10.0062	8.0211	5.70875	3.9617	2.67044
131.6	12.0029	10.0084	8.02302	5.70878	3.96243	2.67173
131.8	12.0055	10.0104	8.02345	5.70873	3.96221	2.67227
132	12.0084	10.0115	8.02336	5.70982	3.96252	2.67292
132.2	12.0102	10.0131	8.02345	5.70903	3.9628	2.67263
132.4	12.0137	10.0151	8.02518	5.70939	3.96324	2.67289
132.6	12.0164	10.0169	8.02629	5.70996	3.96379	2.67315
132.8	12.0189	10.0195	8.02762	5.71221	3.96608	2.67423
133	12.0217	10.0207	8.02968	5.71275	3.96815	2.67487
133.2	12.0238	10.0223	8.03092	5.71266	3.96929	2.67467
133.4	12.0277	10.0248	8.0312	5.71512	3.9711	2.67522
133.6	12.0307	10.0266	8.03315	5.71787	3.97254	2.67644
133.8	12.033	10.0277	8.03401	5.71897	3.97393	2.67718
134	12.0367	10.0313	8.03671	5.72184	3.97539	2.67903
134.2	12.0389	10.0331	8.03839	5.72471	3.97631	2.67939
134.4	12.0417	10.0345	8.03962	5.7259	3.97686	2.68085
134.6	12.0434	10.0369	8.04139	5.72635	3.97702	2.68257
134.8	12.0451	10.0377	8.04127	5.72688	3.97684	2.68344
135	12.0461	10.038	8.04242	5.7279	3.9768	2.68423
135.2	12.0467	10.0405	8.04416	5.727	3.97698	2.68436
135.4	12.0482	10.042	8.04458	5.72703	3.97638	2.68524
135.6	12.0505	10.0441	8.04542	5.72714	3.97712	2.68558
135.8	12.0537	10.0465	8.04748	5.72894	3.97824	2.68708
136	12.0566	10.0491	8.04867	5.72933	3.9786	2.68837
136.2	12.0593	10.0507	8.05113	5.72862	3.97858	2.6887
136.4	12.0616	10.0524	8.05235	5.72974	3.97899	2.68948
136.6	12.0627	10.0548	8.0532	5.73064	3.97998	2.69127
136.8	12.0642	10.0561	8.05502	5.7306	3.98146	2.69081
137	12.0665	10.0578	8.05647	5.73121	3.98132	2.69035
137.2	12.0694	10.0597	8.05769	5.7322	3.98279	2.69089
137.4	12.0711	10.0602	8.05837	5.73281	3.98368	2.69085
137.6	12.0733	10.0617	8.06083	5.73263	3.98419	2.69225
137.8	12.0754	10.0639	8.06128	5.73343	3.98457	2.69341
138	12.0778	10.0656	8.06237	5.73554	3.98549	2.69348
138.2	12.0788	10.0668	8.06264	5.73421	3.98581	2.69357
138.4	12.0805	10.0676	8.06359	5.73297	3.98619	2.6944
138.6	12.0818	10.0685	8.06294	5.73421	3.98641	2.69427
138.8	12.0842	10.0688	8.06395	5.73414	3.98662	2.69433
139	12.0886	10.071	8.0665	5.73503	3.98737	2.6956
139.2	12.0896	10.0726	8.0664	5.73602	3.98849	2.69635
139.4	12.0938	10.075	8.06707	5.73873	3.99005	2.69744
139.6	12.0969	10.0775	8.06946	5.7411	3.99212	2.69946
139.8	12.1007	10.0798	8.07156	5.74246	3.99315	2.70105
140	12.1028	10.081	8.07218	5.74298	3.9938	2.70145
140.2	12.1054	10.0823	8.07379	5.74513	3.9945	2.70278
140.4	12.1081	10.0845	8.07452	5.74725	3.99586	2.7042
140.6	12.1111	10.0866	8.07531	5.74786	3.9961	2.70501
140.8	12.1135	10.0883	8.07647	5.74903	3.99657	2.70527
141	12.1154	10.0906	8.07711	5.7509	3.99723	2.70516
141.2	12.1164	10.0919	8.07846	5.74983	3.9976	2.70518
141.4	12.1175	10.0947	8.07973	5.74924	3.99746	2.70628
141.6	12.121	10.0983	8.08176	5.75194	3.99861	2.70837
141.8	12.1236	10.0999	8.0818	5.75228	3.99928	2.70839
142	12.1268	10.1018	8.0829	5.75285	3.99981	2.70845
142.2	12.1286	10.104	8.08423	5.75302	3.99958	2.70937
142.4	12.1303	10.1038	8.08404	5.75325	4.00003	2.70906
142.6	12.1335	10.1043	8.08458	5.75391	4.00061	2.71011
142.8	12.138	10.1059	8.08704	5.75499	4.00126	2.71125
143	12.1413	10.1068	8.08749	5.75735	4.00232	2.71218
143.2	12.1433	10.1078	8.08829	5.75909	4.0038	2.71298
143.4	12.147	10.1109	8.09033	5.7596	4.00469	2.71355
143.6	12.1495	10.1115	8.09182	5.76026	4.00524	2.71414
143.8	12.1528	10.113	8.0932	5.76138	4.00637	2.71474
144	12.1556	10.1149	8.09595	5.7643	4.00836	2.71649
144.2	12.1591	10.1157	8.09749	5.76493	4.00881	2.71719
144.4	12.1628	10.1186	8.09919	5.7665	4.00942	2.71788
144.6	12.1649	10.1198	8.09924	5.76807	4.00948	2.71787
144.8	12.1663	10.1214	8.10034	5.76948	4.01076	2.71839
145	12.1686	10.125	8.10274	5.77009	4.01149	2.71936
145.2	12.1712	10.1276	8.10423	5.77166	4.0121	2.72047
145.4	12.1727	10.1298	8.10503	5.77305	4.01378	2.72233
145.6	12.1763	10.1331	8.10688	5.77449	4.01578	2.7237
145.8	12.1795	10.1351	8.10789	5.77452	4.01597	2.72466
146	12.182	10.137	8.109	5.77665	4.01661	2.72531
146.2	12.1829	10.1379	8.10972	5.77699	4.017	2.72617
146.4	12.1847	10.1378	8.11033	5.77587	4.01755	2.72625
146.6	12.1867	10.1382	8.11131	5.7759	4.01779	2.72637
146.8	12.1883	10.1389	8.11154	5.77696	4.01791	2.72503
147	12.19	10.1407	8.11187	5.77626	4.01861	2.72553
147.2	12.1917	10.1428	8.11349	5.77611	4.01898	2.7263
147.4	12.1946	10.1447	8.11436	5.77685	4.01931	2.72679
147.6	12.1979	10.1474	8.11667	5.77941	4.0208	2.72781
147.8	12.2005	10.1494	8.11896	5.78009	4.02208	2.72843
148	12.2032	10.1509	8.12125	5.78093	4.02271	2.72871
148.2	12.2072	10.1527	8.12231	5.78166	4.02289	2.72843
148.4	12.2093	10.1551	8.1229	5.7833	4.02289	2.72841
148.6	12.2113	10.1549	8.12313	5.78277	4.02357	2.72836
148.8	12.2149	10.1579	8.12454	5.78392	4.02406	2.72914
149	12.2188	10.161	8.1261	5.78632	4.02459	2.73014
149.2	12.2223	10.1614	8.12661	5.78704	4.02621	2.73008
149.4	12.2252	10.1631	8.127	5.78563	4.02661	2.73106
149.6	12.2302	10.1662	8.12867	5.7873	4.02687	2.73272
149.8	12.2333	10.1668	8.12922	5.78884	4.02668	2.73265
150	12.2359	10.1666	8.13037	5.78847	4.02716	2.73329
150.2	12.2382	10.1677	8.13136	5.78766	4.02735	2.73482
150.4	12.2397	10.1682	8.13234	5.7892	4.02839	2.73462
150.6	12.2419	10.1696	8.13299	5.79051	4.02966	2.73583
150.8	12.2446	10.1716	8.13401	5.79	4.03068	2.73747
151	12.2463	10.174	8.13488	5.79065	4.03172	2.73892
151.2	12.248	10.1768	8.13627	5.79411	4.03187	2.74108
151.4	12.2505	10.1794	8.13842	5.79637	4.03353	2.74212
151.6	12.2529	10.1814	8.14069	5.79631	4.03484	2.74234
151.8	12.2546	10.1828	8.14168	5.79747	4.03507	2.74262
152	12.2559	10.1852	8.14292	5.8006	4.036	2.74365
152.2	12.258	10.1873	8.14412	5.8013	4.03656	2.74418
152.4	12.2583	10.1892	8.14473	5.80124	4.03688	2.74449
152.6	12.2609	10.1904	8.14513	5.80318	4.03744	2.74474
152.8	12.2636	10.1923	8.14607	5.80444	4.03777	2.74456
153	12.2661	10.1936	8.14763	5.80332	4.03813	2.7443
153.2	12.2676	10.1946	8.14873	5.80257	4.03814	2.74487
153.4	12.27	10.1968	8.14911	5.80407	4.03751	2.74574
153.6	12.2723	10.1984	8.15081	5.80438	4.03744	2.74649
153.8	12.2745	10.1996	8.15206	5.8034	4.03793	2.74685
154	12.2774	10.201	8.15364	5.80518	4.03904	2.74837
154.2	12.2788	10.2029	8.15401	5.80648	4.03997	2.74889
154.4	12.2825	10.2047	8.15625	5.80842	4.04203	2.74946
154.6	12.2859	10.2063	8.15746	5.80789	4.04281	2.75082
154.8	12.2884	10.2077	8.15933	5.80894	4.04318	2.75151
155	12.2896	10.2082	8.1599	5.81013	4.04281	2.75161
155.2	12.2916	10.2101	8.16179	5.81104	4.04326	2.75332
155.4	12.2919	10.2105	8.16227	5.81052	4.04467	2.75231
155.6	12.2929	10.2111	8.16225	5.81193	4.04444	2.75165
155.8	12.2947	10.2127	8.16316	5.81409	4.04459	2.7523
156	12.2958	10.2138	8.16427	5.81394	4.04462	2.7532
156.2	12.298	10.2155	8.16488	5.81434	4.04519	2.75393
156.4	12.3	10.2171	8.16545	5.81681	4.04605	2.75552
156.6	12.3026	10.2174	8.16599	5.81689	4.04683	2.75535
156.8	12.3053	10.2198	8.16734	5.81499	4.04751	2.75572
157	12.3071	10.2218	8.16802	5.81621	4.04854	2.75657
157.2	12.3092	10.2237	8.16877	5.81894	4.04938	2.75741
157.4	12.3125	10.226	8.17027	5.81938	4.05065	2.75883
157.6	12.3148	10.2283	8.17166	5.81803	4.05152	2.75981
157.8	12.3168	10.23	8.17229	5.82068	4.05299	2.76021
158	12.3198	10.2317	8.17389	5.82327	4.0548	2.76093
158.2	12.3226	10.2335	8.17555	5.82175	4.05589	2.76178
158.4	12.3266	10.2354	8.17794	5.82259	4.05677	2.7625
158.6	12.3289	10.2374	8.1793	5.82463	4.05725	2.76356
158.8	12.3314	10.2392	8.18163	5.82536	4.05748	2.76462
159	12.3329	10.2406	8.18221	5.82391	4.05772	2.76495
159.2	12.334	10.2434	8.18325	5.82521	4.05829	2.7656
159.4	12.3347	10.2441	8.18353	5.82697	4.05783	2.76492
159.6	12.337	10.2455	8.18446	5.82635	4.05697	2.76535
159.8	12.3409	10.2484	8.1864	5.82644	4.05745	2.7676
160	12.3428	10.2505	8.18725	5.82841	4.05719	2.76871
160.2	12.3445	10.2512	8.18739	5.83067	4.05847	2.76955
160.4	12.3473	10.2526	8.18819	5.83054	4.05947	2.77024
160.6	12.3504	10.2549	8.18929	5.83032	4.06052	2.77067
160.8	12.3514	10.2558	8.18885	5.83226	4.05968	2.77013
161	12.3542	10.2561	8.18934	5.83458	4.06122	2.77028
161.2	12.3565	10.2581	8.19078	5.83399	4.06129	2.77122
161.4	12.3572	10.2582	8.19092	5.83275	4.06095	2.77102
161.6	12.3583	10.2588	8.19155	5.83346	4.06102	2.77072
161.8	12.3614	10.2602	8.19239	5.83484	4.06229	2.77175
162	12.3637	10.2616	8.19369	5.83312	4.0632	2.77256
162.2	12.3654	10.2633	8.19425	5.83306	4.0633	2.77262
162.4	12.3672	10.2653	8.1961	5.83588	4.06392	2.77365
162.6	12.3703	10.2671	8.19758	5.83626	4.06504	2.7746
162.8	12.372	10.2684	8.19827	5.83508	4.06546	2.77468
163	12.3738	10.2711	8.19981	5.8373	4.06643	2.77588
163.2	12.3759	10.2726	8.20164	5.83952	4.06719	2.77672
163.4	12.3787	10.2731	8.20315	5.83854	4.06794	2.77721
163.6	12.3813	10.2759	8.20374	5.83865	4.06875	2.77887
163.8	12.3838	10.2777	8.20548	5.84251	4.06974	2.77959
164	12.3867	10.2775	8.20613	5.84382	4.06998	2.77919
164.2	12.389	10.2789	8.20708	5.84281	4.07172	2.77976
164.4	12.3925	10.2816	8.20796	5.84389	4.07268	2.78014
164.6	12.3941	10.2818	8.20886	5.84588	4.07234	2.77985
164.8	12.3962	10.2823	8.20987	5.84606	4.07219	2.77962
165	12.3996	10.2844	8.2108	5.84521	4.07304	2.7808
165.2	12.4002	10.2857	8.21084	5.84622	4.0726	2.78124
165.4	12.4018	10.2858	8.21052	5.84617	4.07284	2.78053
165.6	12.4043	10.2883	8.21266	5.84558	4.0741	2.78221
165.8	12.4069	10.2897	8.2122	5.84589	4.07527	2.78309
166	12.4068	10.2908	8.2128	5.84741	4.07526	2.7831
166.2	12.4091	10.2926	8.21397	5.84935	4.0756	2.78406
166.4	12.4105	10.293	8.21518	5.8503	4.07691	2.78449
166.6	12.4115	10.2938	8.21521	5.85074	4.07708	2.78445
166.8	12.4124	10.296	8.2161	5.85367	4.07718	2.78569
167	12.4148	10.2978	8.2181	5.8547	4.07795	2.786
167.2	12.4171	10.299	8.21911	5.85467	4.07883	2.78647
167.4	12.4186	10.3007	8.22037	5.85688	4.07922	2.78783
167.6	12.421	10.3014	8.22097	5.85912	4.07935	2.78872
167.8	12.424	10.3023	8.22217	5.85908	4.07983	2.7884
168	12.4279	10.3046	8.22308	5.85814	4.08019	2.78931
168.2	12.4303	10.3075	8.22401	5.85913	4.08113	2.79002
168.4	12.4335	10.3085	8.22508	5.86023	4.08153	2.79058
168.6	12.4373	10.3108	8.22749	5.85997	4.08277	2.7918
168.8	12.4411	10.3138	8.22864	5.859	4.08409	2.79259
169	12.443	10.316	8.22859	5.86058	4.08554	2.79348
169.2	12.4448	10.3176	8.22981	5.86131	4.08651	2.79407
169.4	12.4467	10.3192	8.23009	5.85911	4.08737	2.79442
169.6	12.4474	10.3208	8.23067	5.85889	4.08824	2.79372
169.8	12.4498	10.3219	8.23106	5.86141	4.08819	2.79306
170	12.4519	10.3233	8.23236	5.86236	4.08845	2.79325
170.2	12.4543	10.3244	8.23231	5.86115	4.08815	2.79231
170.4	12.4558	10.326	8.23327	5.86366	4.08923	2.79263
170.6	12.4575	10.3272	8.23431	5.86479	4.08817	2.79251
170.8	12.4595	10.3286	8.23507	5.86416	4.08789	2.79251
171	12.4625	10.331	8.23683	5.86504	4.0891	2.79287
171.2	12.4654	10.3329	8.23888	5.86912	4.08993	2.79487
171.4	12.4678	10.3338	8.24082	5.87102	4.09058	2.79587
171.6	12.4719	10.3348	8.24181	5.87011	4.09083	2.79688
171.8	12.4742	10.3373	8.24266	5.87122	4.09049	2.79811
172	12.476	10.3391	8.24453	5.87341	4.09072	2.7979
172.2	12.4795	10.3418	8.2467	5.87402	4.09216	2.79894
172.4	12.4825	10.3437	8.24804	5.87353	4.09342	2.80037
172.6	12.4858	10.3456	8.24882	5.87546	4.09512	2.80108
172.8	12.4871	10.3459	8.2495	5.87585	4.09549	2.80134
173	12.4882	10.3471	8.25071	5.87553	4.09667	2.80291
173.2	12.4909	10.3481	8.25122	5.87538	4.09754	2.80312
173.4	12.4908	10.3498	8.25085	5.8768	4.09789	2.80318
173.6	12.4928	10.3509	8.25216	5.8783	4.09852	2.80331
173.8	12.496	10.3526	8.25336	5.87804	4.09856	2.80426
174	12.4982	10.3535	8.25367	5.8786	4.09993	2.80438
174.2	12.5001	10.3553	8.2547	5.88032	4.10023	2.80469
174.4	12.5028	10.3557	8.25662	5.8809	4.10164	2.80591
174.6	12.5048	10.3559	8.25692	5.87901	4.10041	2.80466
174.8	12.507	10.3581	8.25782	5.88096	4.10122	2.80536
175	12.5099	10.3589	8.25967	5.88447	4.10194	2.80621
175.2	12.5118	10.3591	8.26087	5.88429	4.10175	2.80605
175.4	12.5152	10.3605	8.26157	5.88348	4.10203	2.80719
175.6	12.5166	10.361	8.26176	5.8858	4.10143	2.80737
175.8	12.517	10.3622	8.26261	5.88702	4.1012	2.80759
176	12.52	10.3645	8.2653	5.88563	4.10202	2.80727
176.2	12.523	10.3667	8.26631	5.88578	4.10269	2.80872
176.4	12.525	10.3682	8.26657	5.88763	4.10277	2.8093
176.6	12.5272	10.3698	8.26778	5.88843	4.10364	2.80986
176.8	12.5302	10.3727	8.26991	5.88748	4.10425	2.81109
177	12.5319	10.3751	8.27043	5.88837	4.1057	2.81153
177.2	12.5339	10.379	8.2717	5.89159	4.10701	2.81257
177.4	12.5339	10.3816	8.27323	5.89225	4.10751	2.8146
177.6	12.5363	10.3825	8.27512	5.89235	4.1087	2.81542
177.8	12.5368	10.3848	8.27595	5.89338	4.10909	2.81572
178	12.538	10.3864	8.27719	5.89617	4.11023	2.8161
178.2	12.5393	10.3878	8.27841	5.89709	4.1106	2.81683
178.4	12.5406	10.388	8.27894	5.8963	4.11101	2.81678
178.6	12.5416	10.3892	8.27946	5.89729	4.11075	2.81656
178.8	12.5426	10.3893	8.28023	5.89928	4.11175	2.81711
179	12.5436	10.3882	8.28059	5.8985	4.11217	2.81719
179.2	12.5448	10.3885	8.28095	5.89723	4.11281	2.81777
179.4	12.5469	10.3879	8.28102	5.89776	4.11354	2.81859
179.6	12.547	10.387	8.28127	5.89827	4.11418	2.81838
179.8	12.5486	10.3875	8.28226	5.89629	4.11511	2.81933
180	12.5486	10.3875	8.28226	5.89629	4.11511	2.81933
180.2	12.5374	10.3651	8.25078	5.86775	4.09347	2.80344
180.4	12.5185	10.3347	8.21111	5.83259	4.06682	2.78509
180.6	12.4903	10.2974	8.16542	5.79148	4.03591	2.76352
180.8	12.4554	10.2536	8.11397	5.74553	4.00065	2.73989
181	12.4115	10.2036	8.05777	5.69529	3.96259	2.71399
181.2	12.3604	10.1481	7.99649	5.64051	3.92219	2.68629
181.4	12.3033	10.0888	7.93327	5.58416	3.88044	2.659
181.6	12.2392	10.0264	7.86763	5.52557	3.8371	2.63023
181.8	12.1693	9.96129	7.80173	5.46824	3.7944	2.60156
182	12.0966	9.89701	7.73842	5.41339	3.75372	2.57469
182.2	12.0218	9.83381	7.67915	5.36248	3.7164	2.55002
182.4	11.9572	9.77668	7.62464	5.31587	3.68232	2.52777
182.6	11.8987	9.72361	7.57297	5.27123	3.65062	2.50757
182.8	11.8441	9.67361	7.52368	5.22927	3.62107	2.48769
183	11.7909	9.6242	7.47632	5.18876	3.59271	2.46823
183.2	11.74	9.5769	7.42981	5.15014	3.56573	2.44929
183.4	11.6911	9.531	7.38629	5.11404	3.53946	2.43157
183.6	11.6431	9.48672	7.34342	5.07907	3.51518	2.41438
183.8	11.596	9.44258	7.30166	5.04416	3.49036	2.39722
184	11.5504	9.39903	7.26055	5.01049	3.46811	2.38143
184.2	11.5067	9.3571	7.22108	4.97958	3.44671	2.36621
184.4	11.4627	9.31549	7.18138	4.94843	3.42551	2.35158
184.6	11.4196	9.27531	7.1444	4.91911	3.40581	2.338
184.8	11.3779	9.23448	7.10752	4.89024	3.38532	2.32417
185	11.3358	9.19536	7.07139	4.86213	3.36636	2.31127
185.2	11.2958	9.15709	7.03553	4.83422	3.34813	2.29959
185.4	11.2552	9.1189	7.00115	4.80732	3.32998	2.28866
185.6	11.2143	9.08103	6.96586	4.78076	3.31189	2.2764
185.8	11.1743	9.04397	6.93198	4.75603	3.29508	2.26524
186	11.1352	9.00846	6.89956	4.73128	3.27841	2.25498
186.2	11.0951	8.97191	6.86669	4.70699	3.26233	2.24443
186.4	11.0573	8.93655	6.8357	4.68412	3.24732	2.23545
186.6	11.0193	8.90135	6.80348	4.66016	3.23163	2.22534
186.8	10.9798	8.86712	6.77205	4.63669	3.21598	2.21531
187	10.9431	8.83335	6.74187	4.61502	3.2021	2.20606
187.2	10.907	8.80012	6.71282	4.59417	3.18832	2.19719
187.4	10.8694	8.76654	6.68369	4.57252	3.17448	2.188
187.6	10.8324	8.73277	6.65534	4.55123	3.162	2.17979
187.8	10.7973	8.69969	6.62692	4.53109	3.14951	2.17139
188	10.7612	8.66682	6.599	4.51126	3.13755	2.1633
188.2	10.7264	8.63452	6.57176	4.49232	3.12522	2.15446
188.4	10.6921	8.60366	6.54538	4.4736	3.11449	2.14743
188.6	10.6564	8.57071	6.51819	4.45416	3.10274	2.13997
188.8	10.6209	8.53832	6.4915	4.43501	3.0901	2.13178
189	10.5853	8.50755	6.46541	4.41645	3.0782	2.125
189.2	10.5507	8.47634	6.44006	4.39845	3.0677	2.11856
189.4	10.516	8.44469	6.41452	4.38057	3.05675	2.11172
189.6	10.481	8.41434	6.38854	4.36325	3.04559	2.1037
189.8	10.4456	8.3849	6.36375	4.3463	3.03501	2.09629
190	10.4105	8.35475	6.33861	4.32844	3.02369	2.0884
190.2	10.3762	8.32447	6.31291	4.31147	3.01286	2.0812
190.4	10.3433	8.29457	6.28804	4.29495	3.00261	2.07415
190.6	10.3074	8.2653	6.26186	4.27755	2.9917	2.06694
190.8	10.2732	8.2348	6.23673	4.26154	2.98114	2.06005
191	10.2397	8.20581	6.21229	4.24574	2.97152	2.05303
191.2	10.2054	8.17662	6.18852	4.22979	2.96163	2.04691
191.4	10.1711	8.14738	6.16498	4.21414	2.95235	2.04046
191.6	10.1387	8.11846	6.1419	4.19966	2.94337	2.03419
191.8	10.106	8.08988	6.11831	4.18441	2.93417	2.02757
192	10.0743	8.0622	6.097	4.17088	2.92577	2.02193
192.2	10.0431	8.03411	6.07574	4.15675	2.91765	2.01704
192.4	10.0123	8.00639	6.055	4.14291	2.90992	2.01312
192.6	9.9797	7.9782	6.03377	4.12838	2.90089	2.00792
192.8	9.94801	7.95182	6.01377	4.11505	2.89268	2.00314
193	9.91558	7.925	5.99423	4.10196	2.88486	1.99938
193.2	9.88577	7.89897	5.9743	4.0899	2.87763	1.9954
193.4	9.85371	7.87217	5.95331	4.07642	2.86894	1.99
193.6	9.82119	7.84535	5.93283	4.06358	2.86096	1.98465
193.8	9.78974	7.81974	5.91287	4.05132	2.8536	1.98037
194	9.75852	7.79322	5.89247	4.03757	2.84569	1.97542
194.2	9.72788	7.76692	5.87194	4.025	2.83826	1.9711
194.4	9.69677	7.74066	5.85089	4.01186	2.83054	1.96633
194.6	9.66476	7.71488	5.83053	3.99913	2.82251	1.96152
194.8	9.63366	7.68759	5.81029	3.98645	2.8143	1.95574
195	9.60175	7.66205	5.79112	3.97341	2.80674	1.9507
195.2	9.57121	7.63582	5.77199	3.96175	2.79935	1.9462
195.4	9.53949	7.6103	5.75263	3.94868	2.79108	1.94021
195.6	9.50967	7.58518	5.73319	3.93584	2.78365	1.9351
195.8	9.47964	7.5599	5.71499	3.92414	2.77721	1.93119
196	9.45033	7.53493	5.69741	3.91296	2.77003	1.92701
196.2	9.4212	7.51119	5.68086	3.90163	2.76376	1.92421
196.4	9.39247	7.48705	5.66369	3.89067	2.75666	1.92044
196.6	9.36186	7.46213	5.64577	3.87865	2.74952	1.91622
196.8	9.33324	7.43761	5.62846	3.86793	2.74299	1.91297
197	9.3042	7.41356	5.61145	3.85742	2.73643	1.90952
197.2	9.27497	7.38952	5.59303	3.84683	2.72944	1.90466
197.4	9.24545	7.36471	5.57544	3.83596	2.72352	1.90046
197.6	9.21689	7.34073	5.55758	3.8261	2.71759	1.89673
197.8	9.18756	7.31705	5.53926	3.81579	2.71139	1.89166
198	9.15927	7.29329	5.52185	3.80496	2.70571	1.88739
198.2	9.13263	7.27002	5.50468	3.79564	2.69998	1.88353
198.4	9.10376	7.24678	5.48708	3.7851	2.69381	1.8799
198.6	9.07358	7.22248	5.47	3.77502	2.6874	1.8755
198.8	9.04514	7.19873	5.45374	3.76511	2.68174	1.8717
199	9.01682	7.17502	5.43779	3.7554	2.67599	1.86778
199.2	8.98851	7.15245	5.42061	3.74559	2.67015	1.86346
199.4	8.95991	7.12994	5.40439	3.73469	2.66348	1.85907
199.6	8.93339	7.10763	5.38913	3.72537	2.65874	1.85616
199.8	8.90594	7.08487	5.37326	3.71554	2.65279	1.85226
200	8.87829	7.06296	5.35852	3.70472	2.6463	1.84756
200.2	8.8516	7.04203	5.34475	3.69505	2.64036	1.84416
200.4	8.82413	7.01931	5.32897	3.68459	2.63387	1.83982
200.6	8.79778	6.99684	5.31425	3.67518	2.6285	1.83684
200.8	8.77304	6.9762	5.30033	3.66619	2.62319	1.8336
201	8.74635	6.95514	5.28603	3.6569	2.61757	1.82985
201.2	8.72029	6.9338	5.27119	3.64779	2.61244	1.82621
201.4	8.69499	6.91317	5.25704	3.63882	2.60778	1.82238
201.6	8.66743	6.8917	5.24116	3.62879	2.60162	1.81802
201.8	8.64121	6.87074	5.22649	3.62073	2.59635	1.81487
202	8.61575	6.84946	5.21163	3.61203	2.59041	1.81177
202.2	8.58952	6.82921	5.19725	3.60387	2.58504	1.80918
202.4	8.5614	6.80764	5.18194	3.59441	2.57923	1.80662
202.6	8.53499	6.78592	5.16788	3.58615	2.57367	1.80416
202.8	8.50883	6.76578	5.15446	3.57867	2.56906	1.80153
203	8.48183	6.74495	5.14027	3.5695	2.56356	1.79844
203.2	8.45484	6.72413	5.12528	3.56026	2.55821	1.79481
203.4	8.42824	6.70205	5.11118	3.55134	2.55255	1.79107
203.6	8.40223	6.68163	5.09676	3.54296	2.54769	1.78812
203.8	8.37614	6.6613	5.08302	3.53409	2.54212	1.78407
204	8.35053	6.64024	5.06916	3.52486	2.53726	1.77983
204.2	8.32541	6.61993	5.05532	3.51647	2.53219	1.77653
204.4	8.30037	6.60051	5.04212	3.50829	2.52732	1.77264
204.6	8.27543	6.58021	5.02915	3.50062	2.52241	1.76958
204.8	8.25081	6.56093	5.01604	3.49196	2.51751	1.766
205	8.22591	6.54164	5.00314	3.48315	2.51226	1.76228
205.2	8.20082	6.5232	4.98988	3.47481	2.5077	1.75803
205.4	8.17591	6.50407	4.97763	3.46666	2.5025	1.75435
205.6	8.15107	6.48459	4.96444	3.45856	2.49654	1.7511
205.8	8.12691	6.46661	4.95157	3.45179	2.49157	1.74811
206	8.1019	6.44782	4.93806	3.44344	2.4857	1.74429
206.2	8.07717	6.42953	4.92592	3.43576	2.48108	1.74186
206.4	8.05303	6.4103	4.91361	3.42864	2.47592	1.73897
206.6	8.0294	6.39221	4.90148	3.42148	2.47126	1.73644
206.8	8.00581	6.37461	4.88994	3.41415	2.46796	1.73449
207	7.98227	6.35691	4.87751	3.40601	2.46394	1.73211
207.2	7.95782	6.33757	4.86414	3.39891	2.45905	1.72951
207.4	7.93484	6.31992	4.85175	3.39203	2.45568	1.7272
207.6	7.91116	6.30231	4.8395	3.38521	2.45215	1.72513
207.8	7.88751	6.28312	4.82752	3.378	2.44849	1.72248
208	7.86426	6.26465	4.81475	3.37089	2.44431	1.7191
208.2	7.84112	6.24839	4.80338	3.36401	2.44011	1.71601
208.4	7.81757	6.23158	4.7919	3.35747	2.43634	1.71341
208.6	7.79471	6.21368	4.7797	3.3506	2.43221	1.711
208.8	7.77265	6.1978	4.76867	3.34383	2.42843	1.7086
209	7.74964	6.18152	4.75758	3.33636	2.42382	1.70594
209.2	7.72693	6.16455	4.7469	3.33011	2.41987	1.70334
209.4	7.70425	6.14628	4.7355	3.32238	2.41482	1.70049
209.6	7.68174	6.12961	4.72357	3.31527	2.41005	1.69672
209.8	7.65933	6.11284	4.71285	3.30823	2.40648	1.69355
210	7.63779	6.09455	4.70253	3.30156	2.40155	1.69066
210.2	7.61544	6.07651	4.69079	3.29465	2.39711	1.68771
210.4	7.59379	6.05942	4.67947	3.28841	2.39273	1.685
210.6	7.57239	6.04222	4.66914	3.28115	2.38949	1.68297
210.8	7.55127	6.0252	4.6587	3.27459	2.38577	1.68128
211	7.52815	6.00748	4.64565	3.26674	2.38004	1.67797
211.2	7.50538	5.98972	4.63431	3.25963	2.37461	1.67565
211.4	7.48333	5.97265	4.6229	3.25224	2.37041	1.67264
211.6	7.46018	5.95361	4.61168	3.2451	2.36495	1.66934
211.8	7.43886	5.93704	4.60088	3.23829	2.35988	1.66659
212	7.41715	5.92239	4.58963	3.23196	2.35495	1.66371
212.2	7.39515	5.9067	4.57883	3.22527	2.35116	1.6608
212.4	7.3736	5.89023	4.56801	3.21888	2.34613	1.65799
212.6	7.35278	5.87555	4.55737	3.21267	2.34162	1.6553
212.8	7.33176	5.86084	4.54805	3.20656	2.33735	1.65288
213	7.31062	5.84514	4.53868	3.19996	2.3332	1.65065
213.2	7.29	5.8302	4.52875	3.19372	2.32947	1.64738
213.4	7.26809	5.81492	4.5179	3.18667	2.32474	1.64453
213.6	7.24839	5.80049	4.50927	3.18163	2.32114	1.64153
213.8	7.22832	5.78486	4.50107	3.17549	2.31788	1.63993
214	7.20855	5.76939	4.49102	3.16925	2.31351	1.63802
214.2	7.18728	5.75442	4.48037	3.16332	2.31007	1.6349
214.4	7.16729	5.73903	4.47106	3.15743	2.30686	1.63219
214.6	7.14603	5.72314	4.46172	3.1507	2.30343	1.62985
214.8	7.12564	5.70847	4.45039	3.14475	2.29947	1.62721
215	7.10454	5.69245	4.43936	3.13795	2.29545	1.62424
215.2	7.08439	5.67746	4.4304	3.13266	2.29298	1.62252
215.4	7.06501	5.66193	4.41989	3.12621	2.28963	1.61954
215.6	7.04521	5.64685	4.41077	3.12038	2.28624	1.61691
215.8	7.02559	5.63335	4.40098	3.11482	2.28298	1.61461
216	7.00616	5.61868	4.39084	3.10897	2.27986	1.61212
216.2	6.98675	5.60378	4.38125	3.10283	2.27589	1.60909
216.4	6.9674	5.58998	4.37165	3.09685	2.27201	1.60639
216.6	6.94842	5.57616	4.36233	3.09129	2.26891	1.60469
216.8	6.92883	5.56135	4.35313	3.0854	2.26441	1.60184
217	6.91045	5.54744	4.3438	3.07937	2.26136	1.59981
217.2	6.88994	5.53427	4.33363	3.07276	2.25686	1.5965
217.4	6.87145	5.51989	4.32504	3.06686	2.25292	1.59477
217.6	6.85397	5.50636	4.31658	3.06127	2.249	1.5924
217.8	6.83536	5.49226	4.30783	3.0552	2.24573	1.59136
218	6.81609	5.47801	4.29871	3.04907	2.24184	1.58858
218.2	6.7969	5.46408	4.29005	3.04377	2.23823	1.5856
218.4	6.77848	5.45066	4.28046	3.03821	2.2349	1.58363
218.6	6.75997	5.43781	4.27199	3.03345	2.23211	1.58169
218.8	6.74228	5.42539	4.26309	3.02868	2.22959	1.57934
219	6.72263	5.41032	4.25448	3.02211	2.2254	1.57692
219.2	6.70522	5.39716	4.2466	3.0169	2.22266	1.57531
219.4	6.68685	5.38352	4.23779	3.01106	2.21825	1.57199
219.6	6.66702	5.36957	4.22947	3.00541	2.21425	1.56978
219.8	6.64864	5.35611	4.22044	2.99954	2.21079	1.56743
220	6.6313	5.34317	4.21157	2.99452	2.20755	1.56508
220.2	6.61231	5.33038	4.20267	2.98859	2.20359	1.563
220.4	6.59364	5.31713	4.19415	2.98274	2.2001	1.56021
220.6	6.57552	5.30408	4.18554	2.97665	2.19565	1.5579
220.8	6.55671	5.29149	4.1763	2.97096	2.19195	1.55482
221	6.53924	5.27849	4.16824	2.96469	2.18914	1.55266
221.2	6.52059	5.26415	4.15862	2.95806	2.1842	1.54888
221.4	6.50428	5.25087	4.15032	2.95296	2.18178	1.54808
221.6	6.4866	5.23799	4.14136	2.94732	2.17757	1.54563
221.8	6.46821	5.22432	4.13348	2.94233	2.17404	1.54298
222	6.45014	5.21066	4.12497	2.93641	2.16995	1.54006
222.2	6.43353	5.19824	4.11636	2.9314	2.16583	1.53731
222.4	6.41619	5.18526	4.10727	2.92655	2.16196	1.5342
222.6	6.39833	5.17273	4.09901	2.92128	2.15805	1.53131
222.8	6.38062	5.15959	4.09012	2.91502	2.15383	1.52869
223	6.36368	5.14664	4.08168	2.90962	2.1493	1.52571
223.2	6.34669	5.1342	4.07385	2.90517	2.14615	1.5231
223.4	6.32866	5.12169	4.06535	2.89997	2.14324	1.5205
223.6	6.31159	5.10921	4.05715	2.89553	2.14058	1.51898
223.8	6.29594	5.09855	4.04939	2.89174	2.13877	1.51763
224	6.27981	5.08767	4.04236	2.88762	2.13607	1.51598
224.2	6.26284	5.07642	4.03511	2.88304	2.13359	1.51502
224.4	6.2459	5.06529	4.02724	2.87814	2.13064	1.51284
224.6	6.23076	5.05439	4.0196	2.87342	2.1284	1.51222
224.8	6.2144	5.0429	4.01194	2.86956	2.12597	1.51026
225	6.19904	5.03107	4.00467	2.86485	2.12325	1.50898
225.2	6.18354	5.01966	3.99721	2.86019	2.12028	1.50692
225.4	6.16837	5.00933	3.99036	2.85585	2.11798	1.50619
225.6	6.15238	4.99809	3.98322	2.85069	2.11404	1.50421
225.8	6.13593	4.98582	3.97591	2.84621	2.11091	1.50175
226	6.12089	4.97345	3.96805	2.84158	2.10744	1.49981
226.2	6.10483	4.96172	3.95997	2.83574	2.10317	1.49739
226.4	6.08841	4.9501	3.95232	2.83062	2.09995	1.49593
226.6	6.07225	4.93813	3.94389	2.82509	2.09678	1.49352
226.8	6.05768	4.92644	3.93624	2.82047	2.09369	1.49076
227	6.0418	4.91422	3.92806	2.81554	2.09063	1.48772
227.2	6.02605	4.90271	3.92064	2.81023	2.08793	1.4858
227.4	6.01157	4.89151	3.91333	2.80601	2.08583	1.48411
227.6	5.99614	4.88034	3.90594	2.80182	2.08305	1.48221
227.8	5.98005	4.86984	3.89948	2.79777	2.08022	1.48017
228	5.96398	4.85818	3.89203	2.79299	2.07654	1.47706
228.2	5.94837	4.84716	3.88405	2.78873	2.07411	1.47539
228.4	5.93225	4.83622	3.87613	2.78419	2.07119	1.47276
228.6	5.91726	4.82552	3.86948	2.77941	2.06722	1.47105
228.8	5.90055	4.81466	3.86236	2.77416	2.0637	1.46793
229	5.88567	4.80437	3.8556	2.7694	2.06038	1.46645
229.2	5.87039	4.79456	3.84958	2.76444	2.05687	1.46395
229.4	5.8545	4.7847	3.84186	2.75918	2.05331	1.46206
229.6	5.83913	4.77418	3.83492	2.75449	2.04966	1.46112
229.8	5.82447	4.76364	3.82855	2.75055	2.04623	1.45921
230	5.81014	4.75285	3.82162	2.74606	2.04371	1.45775
230.2	5.79471	4.74385	3.8153	2.74099	2.04151	1.4566
230.4	5.77938	4.73341	3.80841	2.73677	2.03882	1.45475
230.6	5.76475	4.72302	3.8012	2.73284	2.03594	1.45224
230.8	5.75179	4.7136	3.79523	2.72888	2.03335	1.45085
231	5.73886	4.70317	3.78881	2.7251	2.03164	1.44937
231.2	5.7267	4.69378	3.78311	2.72158	2.02962	1.44854
231.4	5.71355	4.68293	3.77654	2.71809	2.02742	1.44711
231.6	5.70021	4.67345	3.77158	2.71511	2.02577	1.44637
231.8	5.68639	4.66377	3.76605	2.71272	2.02346	1.44468
232	5.6735	4.6529	3.75949	2.70882	2.02129	1.4436
232.2	5.66044	4.64326	3.75379	2.70561	2.01931	1.44247
232.4	5.64605	4.63262	3.74704	2.70139	2.01664	1.44031
232.6	5.63241	4.62234	3.74113	2.69663	2.01369	1.43889
232.8	5.61811	4.61155	3.73467	2.69235	2.01145	1.43621
233	5.60467	4.60202	3.72893	2.68925	2.00846	1.43448
233.2	5.5917	4.59325	3.72341	2.68568	2.0064	1.43295
233.4	5.57832	4.58373	3.71669	2.68112	2.0036	1.43057
233.6	5.56421	4.57321	3.71011	2.67618	1.99975	1.4283
233.8	5.55052	4.5638	3.70359	2.67177	1.99763	1.4262
234	5.53806	4.55408	3.69684	2.6677	1.99625	1.42498
234.2	5.52487	4.54639	3.69096	2.66367	1.99378	1.42312
234.4	5.51066	4.53651	3.68368	2.65825	1.98962	1.42025
234.6	5.49768	4.52784	3.67884	2.65499	1.98759	1.41869
234.8	5.48566	4.51851	3.67301	2.65091	1.985	1.41723
235	5.47258	4.50836	3.66632	2.64641	1.98233	1.41461
235.2	5.45963	4.49982	3.66058	2.642	1.97927	1.41347
235.4	5.4464	4.4907	3.65435	2.63791	1.97634	1.41144
235.6	5.43363	4.48197	3.6492	2.6344	1.97426	1.41015
235.8	5.42032	4.47297	3.64259	2.63094	1.97075	1.40785
236	5.40689	4.4627	3.63583	2.62559	1.96771	1.40528
236.2	5.39337	4.45308	3.6288	2.62061	1.96452	1.40179
236.4	5.3796	4.44346	3.62171	2.61574	1.9622	1.39966
236.6	5.36648	4.43407	3.61556	2.61179	1.95953	1.3973
236.8	5.35262	4.42489	3.60865	2.6069	1.95619	1.39442
237	5.33969	4.41485	3.60288	2.6021	1.9535	1.39257
237.2	5.32725	4.40628	3.59705	2.59839	1.95126	1.39028
237.4	5.31344	4.39705	3.5899	2.59323	1.9476	1.38753
237.6	5.30057	4.38835	3.58436	2.589	1.94534	1.38712
237.8	5.28931	4.37964	3.57962	2.58604	1.944	1.38698
238	5.2777	4.3712	3.57446	2.58346	1.94203	1.38595
238.2	5.26471	4.36305	3.56875	2.57988	1.93995	1.38376
238.4	5.25178	4.35366	3.56351	2.57643	1.93764	1.38203
238.6	5.2394	4.34474	3.55889	2.57454	1.93632	1.38108
238.8	5.22763	4.33675	3.55392	2.57159	1.93393	1.38019
239	5.21569	4.32926	3.5489	2.56804	1.93204	1.37846
239.2	5.20416	4.32174	3.5444	2.56492	1.93053	1.3776
239.4	5.19304	4.31311	3.53895	2.56223	1.9282	1.37642
239.6	5.18238	4.30518	3.53387	2.55962	1.92626	1.37568
239.8	5.17081	4.29705	3.52881	2.5561	1.92349	1.37422
240	5.15868	4.28762	3.52172	2.55055	1.9211	1.3722
240.2	5.14774	4.27818	3.51509	2.54635	1.91795	1.37013
240.4	5.13562	4.27003	3.50812	2.54244	1.91477	1.36775
240.6	5.12404	4.26179	3.50189	2.53842	1.91162	1.36613
240.8	5.11212	4.25287	3.49562	2.5346	1.90822	1.3641
241	5.10079	4.24362	3.48985	2.53122	1.90523	1.36176
241.2	5.08927	4.23624	3.48351	2.52827	1.90215	1.35987
241.4	5.07702	4.22742	3.47662	2.52331	1.8983	1.35717
241.6	5.06591	4.21852	3.47107	2.51952	1.89556	1.35551
241.8	5.05389	4.20961	3.46527	2.51579	1.89267	1.35267
242	5.04095	4.20071	3.45874	2.51182	1.88948	1.34996
242.2	5.0295	4.19235	3.45311	2.50789	1.88748	1.34771
242.4	5.01807	4.18434	3.44828	2.50464	1.88543	1.34682
242.6	5.00696	4.17758	3.44385	2.50169	1.88329	1.34501
242.8	4.99497	4.17028	3.43967	2.49754	1.88096	1.34354
243	4.98366	4.16216	3.43469	2.49331	1.87918	1.34157
243.2	4.97263	4.15485	3.43033	2.48989	1.87703	1.34087
243.4	4.96323	4.14885	3.42686	2.48803	1.87557	1.34088
243.6	4.95243	4.14213	3.42278	2.4842	1.87492	1.3407
243.8	4.94181	4.1342	3.41802	2.4799	1.87233	1.33985
244	4.93076	4.12652	3.41253	2.4762	1.87042	1.33854
244.2	4.91962	4.11916	3.40738	2.47302	1.86807	1.33676
244.4	4.90867	4.11205	3.4023	2.46983	1.86607	1.335
244.6	4.89847	4.10427	3.39835	2.46729	1.86363	1.33428
244.8	4.88786	4.09621	3.39266	2.46492	1.86112	1.33197
245	4.87664	4.08827	3.38766	2.46126	1.85916	1.32973
245.2	4.86616	4.07921	3.38214	2.45685	1.85592	1.32789
245.4	4.85474	4.06986	3.37571	2.45254	1.85216	1.3247
245.6	4.84416	4.06211	3.3704	2.4491	1.85006	1.32429
245.8	4.83342	4.05435	3.36557	2.44645	1.84816	1.32261
246	4.8224	4.04494	3.35991	2.44225	1.84521	1.32115
246.2	4.81225	4.03729	3.35501	2.439	1.84308	1.31953
246.4	4.80194	4.02913	3.34988	2.43601	1.84068	1.31777
246.6	4.79103	4.02056	3.34414	2.43263	1.83783	1.31491
246.8	4.77963	4.01139	3.33872	2.42876	1.83518	1.31375
247	4.76963	4.00443	3.3339	2.42558	1.83296	1.31217
247.2	4.75885	3.99784	3.32881	2.42255	1.83081	1.31164
247.4	4.74828	3.99092	3.32471	2.4196	1.82905	1.31106
247.6	4.73754	3.98308	3.3195	2.416	1.82649	1.31017
247.8	4.72724	3.97681	3.31456	2.41351	1.82399	1.30878
248	4.71556	3.96986	3.30941	2.40994	1.8224	1.30703
248.2	4.70534	3.96302	3.30465	2.40681	1.82024	1.30532
248.4	4.69489	3.95523	3.29892	2.40334	1.81785	1.30269
248.6	4.68362	3.94881	3.29314	2.39891	1.81496	1.30072
248.8	4.67375	3.94247	3.28824	2.39562	1.81298	1.29899
249	4.66509	3.93585	3.28435	2.39203	1.81065	1.29724
249.2	4.65612	3.92812	3.27853	2.38805	1.80716	1.29512
249.4	4.64579	3.9216	3.27333	2.38466	1.80512	1.2933
249.6	4.63705	3.91529	3.26939	2.38152	1.80333	1.2922
249.8	4.62807	3.90816	3.26533	2.37911	1.802	1.29009
250	4.61884	3.90047	3.26084	2.37525	1.79945	1.28861
250.2	4.61084	3.89386	3.25703	2.37291	1.79731	1.28629
250.4	4.60245	3.88666	3.25206	2.37006	1.79561	1.28457
250.6	4.59319	3.88017	3.24761	2.36767	1.79384	1.28439
250.8	4.58501	3.8745	3.24374	2.36491	1.79244	1.2841
251	4.57521	3.86805	3.23896	2.36115	1.79035	1.28202
251.2	4.56571	3.86049	3.2342	2.35884	1.78822	1.28092
251.4	4.55605	3.85382	3.23059	2.35582	1.78621	1.27948
251.6	4.54694	3.84711	3.22607	2.3533	1.78481	1.27831
251.8	4.53654	3.84031	3.22131	2.3504	1.78342	1.27762
252	4.52642	3.83291	3.21614	2.34682	1.78107	1.27554
252.2	4.51652	3.82616	3.21127	2.34352	1.77929	1.27371
252.4	4.50575	3.81977	3.20545	2.33951	1.77702	1.27206
252.6	4.49603	3.81357	3.20112	2.33577	1.77483	1.27028
252.8	4.48686	3.80681	3.19716	2.33298	1.77183	1.26778
253	4.47706	3.80041	3.19243	2.32963	1.76957	1.26666
253.2	4.46691	3.79315	3.18752	2.32639	1.7676	1.26559
253.4	4.45738	3.78742	3.18319	2.32356	1.76598	1.26457
253.6	4.44739	3.78108	3.17903	2.32045	1.76363	1.26373
253.8	4.43767	3.7753	3.17482	2.31838	1.76203	1.26249
254	4.42889	3.76897	3.17064	2.31553	1.7599	1.26099
254.2	4.41976	3.76335	3.16629	2.31309	1.75825	1.25976
254.4	4.41085	3.758	3.16227	2.31057	1.75716	1.25951
254.6	4.40225	3.75288	3.15787	2.30796	1.7555	1.25842
254.8	4.39374	3.74715	3.15274	2.30464	1.75395	1.25658
255	4.38478	3.73998	3.14846	2.30139	1.75151	1.25423
255.2	4.37665	3.73344	3.14368	2.2991	1.74943	1.25245
255.4	4.36844	3.72695	3.13998	2.296	1.74801	1.25122
255.6	4.36072	3.7205	3.13563	2.29408	1.74693	1.24997
255.8	4.35224	3.71357	3.1312	2.291	1.74495	1.24844
256	4.34398	3.70763	3.12673	2.28785	1.74285	1.24562
256.2	4.33519	3.70082	3.12267	2.28435	1.74072	1.24337
256.4	4.32713	3.69354	3.11904	2.2815	1.73831	1.24141
256.6	4.31892	3.68651	3.11539	2.27823	1.73594	1.2396
256.8	4.31077	3.6804	3.11169	2.27532	1.73384	1.23893
257	4.30382	3.67446	3.10864	2.27358	1.73302	1.23944
257.2	4.29587	3.66769	3.104	2.27048	1.73073	1.23799
257.4	4.28677	3.66206	3.09984	2.267	1.72801	1.23708
257.6	4.27769	3.65588	3.09516	2.26367	1.72531	1.23563
257.8	4.26908	3.64965	3.09111	2.26127	1.72327	1.23354
258	4.26091	3.64334	3.08731	2.25848	1.72131	1.2327
258.2	4.2518	3.63748	3.08365	2.25525	1.71895	1.23218
258.4	4.24361	3.63136	3.07918	2.25176	1.71564	1.23048
258.6	4.23607	3.62579	3.07439	2.24852	1.71345	1.22933
258.8	4.22824	3.62019	3.0707	2.24625	1.71161	1.22761
259	4.22027	3.61446	3.06684	2.24356	1.70942	1.22625
259.2	4.2126	3.60912	3.06252	2.24134	1.70805	1.22508
259.4	4.20488	3.60372	3.05928	2.23944	1.70704	1.2232
259.6	4.19636	3.5982	3.05458	2.23702	1.70541	1.22148
259.8	4.18858	3.59252	3.05106	2.23478	1.70381	1.22027
260	4.18003	3.58632	3.04637	2.23231	1.70121	1.21802
260.2	4.17204	3.58057	3.04327	2.22958	1.69956	1.21614
260.4	4.16397	3.57458	3.04026	2.22692	1.69795	1.21524
260.6	4.15624	3.57004	3.03706	2.22482	1.69684	1.21414
260.8	4.14921	3.56517	3.03366	2.22381	1.69558	1.21282
261	4.14127	3.55936	3.03017	2.22206	1.69442	1.21196
261.2	4.13194	3.55319	3.02561	2.21856	1.69256	1.21042
261.4	4.12379	3.54877	3.02257	2.21644	1.69141	1.20921
261.6	4.11549	3.54361	3.0187	2.2141	1.69	1.20698
261.8	4.10771	3.53816	3.01609	2.21232	1.68915	1.20592
262	4.09969	3.53235	3.01221	2.21017	1.68675	1.20538
262.2	4.09161	3.52644	3.00805	2.20673	1.6852	1.20365
262.4	4.08433	3.52182	3.00406	2.20409	1.68409	1.20244
262.6	4.07687	3.5168	3.00044	2.20136	1.68293	1.20096
262.8	4.06968	3.51183	2.99687	2.1993	1.68147	1.19891
263	4.06246	3.5072	2.99377	2.19718	1.68013	1.19852
263.2	4.05512	3.50203	2.99007	2.1954	1.67838	1.19762
263.4	4.04772	3.49606	2.98612	2.19298	1.67633	1.19662
263.6	4.04018	3.4899	2.98172	2.19025	1.67408	1.19684
263.8	4.03359	3.48446	2.9786	2.18788	1.67196	1.19593
264	4.02506	3.47752	2.97372	2.18421	1.66881	1.19429
264.2	4.01803	3.47277	2.97092	2.18127	1.66691	1.19365
264.4	4.01042	3.46752	2.96684	2.17906	1.66422	1.19245
264.6	4.00223	3.46199	2.96308	2.17653	1.6621	1.19034
264.8	3.99461	3.45582	2.95888	2.17328	1.65982	1.18969
265	3.98664	3.44985	2.95486	2.17051	1.65822	1.18823
265.2	3.97991	3.44528	2.95132	2.16805	1.65653	1.18688
265.4	3.97295	3.44116	2.94815	2.16569	1.65515	1.18546
265.6	3.96542	3.43624	2.94438	2.16313	1.65283	1.18376
265.8	3.9589	3.43186	2.94088	2.16145	1.65166	1.18325
266	3.95096	3.42638	2.93743	2.15901	1.64978	1.18211
266.2	3.9454	3.42214	2.93421	2.15614	1.64951	1.1803
266.4	3.93854	3.41849	2.9311	2.15391	1.64844	1.17916
266.6	3.93147	3.41319	2.92836	2.15217	1.6465	1.17743
266.8	3.92601	3.40918	2.92698	2.1515	1.64562	1.17741
267	3.9191	3.40466	2.9245	2.14924	1.64419	1.17725
267.2	3.91128	3.39892	2.92025	2.14654	1.64142	1.17656
267.4	3.90461	3.39324	2.91703	2.14489	1.63946	1.17547
267.6	3.89743	3.38884	2.91384	2.14302	1.6374	1.17374
267.8	3.89023	3.3836	2.9105	2.14041	1.63547	1.17242
268	3.88356	3.37855	2.90745	2.13808	1.63437	1.17213
268.2	3.87743	3.37432	2.90473	2.13599	1.63204	1.17112
268.4	3.86922	3.36921	2.90076	2.13333	1.63023	1.16978
268.6	3.86162	3.36326	2.89705	2.13021	1.6281	1.168
268.8	3.85512	3.35722	2.89229	2.12791	1.62615	1.16658
269	3.84838	3.35275	2.88878	2.12657	1.62471	1.16486
269.2	3.8419	3.34813	2.8853	2.12399	1.62325	1.16409
269.4	3.83478	3.34318	2.88089	2.12093	1.62164	1.16245
269.6	3.82841	3.33783	2.87689	2.11872	1.62054	1.1613
269.8	3.82311	3.33303	2.87363	2.11672	1.61997	1.16047
270	3.81678	3.32727	2.87032	2.11435	1.61901	1.15873
270.2	3.81049	3.3223	2.86611	2.11143	1.61835	1.15724
270.4	3.80311	3.31681	2.86267	2.10917	1.61658	1.15588
270.6	3.79692	3.31163	2.85977	2.10671	1.61509	1.15538
270.8	3.79008	3.30764	2.85667	2.10395	1.61354	1.15498
271	3.78295	3.30316	2.85323	2.10112	1.61209	1.15368
271.2	3.77576	3.29861	2.84939	2.09927	1.61016	1.1519
271.4	3.76891	3.29452	2.8473	2.09747	1.60892	1.15012
271.6	3.7614	3.29	2.84451	2.09393	1.60674	1.14923
271.8	3.75466	3.28533	2.84205	2.09143	1.60557	1.14898
272	3.7489	3.28176	2.84021	2.08973	1.60395	1.14868
272.2	3.74076	3.27735	2.83683	2.08747	1.60152	1.14719
272.4	3.73279	3.27241	2.83344	2.08533	1.59949	1.14605
272.6	3.72608	3.26665	2.82959	2.08347	1.59678	1.14403
272.8	3.71947	3.26091	2.82604	2.08166	1.59481	1.14307
273	3.71243	3.25673	2.8237	2.07991	1.59299	1.1418
273.2	3.70531	3.25142	2.81899	2.07703	1.59009	1.14031
273.4	3.69886	3.24638	2.81538	2.07457	1.5886	1.13848
273.6	3.69326	3.24094	2.81211	2.07246	1.58698	1.13701
273.8	3.68666	3.2364	2.8085	2.06997	1.58516	1.13461
274	3.68009	3.23098	2.80484	2.06693	1.58344	1.13226
274.2	3.67396	3.22635	2.80183	2.064	1.58198	1.13105
274.4	3.66872	3.2219	2.79846	2.06151	1.57936	1.12882
274.6	3.66358	3.21792	2.79548	2.05923	1.57865	1.12804
274.8	3.65785	3.21545	2.79337	2.05831	1.5786	1.12728
275	3.6531	3.21147	2.79118	2.05716	1.57778	1.12658
275.2	3.64773	3.20816	2.78865	2.05528	1.57662	1.12637
275.4	3.64154	3.2039	2.78652	2.0523	1.57532	1.1261
275.6	3.63567	3.19908	2.78373	2.05055	1.57361	1.12551
275.8	3.62957	3.1951	2.78	2.04853	1.57234	1.12474
276	3.62354	3.19139	2.7772	2.04672	1.57127	1.12519
276.2	3.61697	3.18632	2.77359	2.04483	1.56993	1.12408
276.4	3.61127	3.1808	2.77058	2.04282	1.56813	1.12282
276.6	3.60479	3.17608	2.76626	2.0411	1.56622	1.12178
276.8	3.59856	3.17135	2.76288	2.03906	1.56425	1.1203
277	3.59196	3.1671	2.75954	2.03751	1.56239	1.11905
277.2	3.58626	3.16246	2.75564	2.03505	1.56069	1.11886
277.4	3.57952	3.15788	2.75247	2.03258	1.55961	1.11654
277.6	3.5731	3.15302	2.74831	2.02925	1.55733	1.11455
277.8	3.56654	3.14864	2.74511	2.02662	1.55609	1.11279
278	3.5614	3.14393	2.74199	2.02365	1.55421	1.11066
278.2	3.55533	3.14027	2.73889	2.02108	1.55287	1.10912
278.4	3.54953	3.13605	2.73535	2.01821	1.55081	1.10771
278.6	3.54444	3.13252	2.73325	2.01694	1.55034	1.10744
278.8	3.53828	3.12848	2.73039	2.01514	1.54865	1.10601
279	3.53232	3.12415	2.72789	2.01278	1.54703	1.1058
279.2	3.52617	3.12042	2.72514	2.01077	1.54555	1.10561
279.4	3.51947	3.1142	2.72062	2.00738	1.54283	1.10354
279.6	3.51317	3.10972	2.71761	2.00589	1.54106	1.10275
279.8	3.50654	3.10578	2.71411	2.00314	1.53932	1.1022
280	3.50021	3.10106	2.71129	2.00178	1.53817	1.10137
280.2	3.49447	3.09592	2.70794	1.9998	1.53625	1.0994
280.4	3.48734	3.09161	2.70437	1.99691	1.5345	1.0975
280.6	3.48113	3.0882	2.70009	1.99548	1.53295	1.09645
280.8	3.47659	3.08451	2.69841	1.99359	1.53183	1.09528
281	3.47155	3.08055	2.69612	1.99274	1.53084	1.09462
281.2	3.46613	3.0766	2.69323	1.99065	1.52999	1.09379
281.4	3.46045	3.0722	2.69105	1.989	1.52883	1.0926
281.6	3.45604	3.0692	2.68939	1.98717	1.52847	1.09194
281.8	3.45062	3.06583	2.68728	1.98553	1.52736	1.09067
282	3.44582	3.06268	2.68505	1.98337	1.52625	1.08955
282.2	3.44138	3.05988	2.68277	1.98145	1.52607	1.08975
282.4	3.43754	3.05618	2.68127	1.97977	1.52566	1.08953
282.6	3.43251	3.0531	2.67939	1.97849	1.52507	1.08905
282.8	3.42616	3.04809	2.6763	1.97624	1.5232	1.0881
283	3.42087	3.04455	2.67377	1.97497	1.52192	1.08806
283.2	3.41591	3.04012	2.6707	1.9733	1.5203	1.08786
283.4	3.40982	3.03559	2.66741	1.97027	1.51833	1.08647
283.6	3.40409	3.03156	2.6653	1.96859	1.51722	1.08591
283.8	3.39731	3.02686	2.66148	1.96542	1.51516	1.08465
284	3.39067	3.02283	2.65805	1.96289	1.51342	1.08333
284.2	3.38494	3.01924	2.65516	1.96062	1.51132	1.08164
284.4	3.37826	3.0148	2.65131	1.95808	1.51004	1.08023
284.6	3.37248	3.01019	2.64816	1.95669	1.50726	1.07887
284.8	3.36786	3.00677	2.64624	1.95469	1.50525	1.07767
285	3.36127	3.00256	2.64294	1.95239	1.50281	1.07607
285.2	3.35564	2.99811	2.64031	1.95011	1.50164	1.07558
285.4	3.35076	2.99502	2.63862	1.94867	1.49978	1.07434
285.6	3.3459	2.99182	2.63586	1.94664	1.49846	1.07286
285.8	3.34079	2.98787	2.63307	1.94376	1.49608	1.07194
286	3.33783	2.98465	2.63134	1.94213	1.49517	1.07137
286.2	3.33451	2.98164	2.62867	1.94025	1.49476	1.07168
286.4	3.32895	2.97737	2.62615	1.9376	1.49356	1.07047
286.6	3.3242	2.97397	2.62345	1.93591	1.49202	1.07053
286.8	3.31997	2.96907	2.62061	1.93418	1.49055	1.06932
287	3.31519	2.96568	2.61831	1.93319	1.48991	1.06861
287.2	3.31013	2.96241	2.61565	1.93083	1.48901	1.06821
287.4	3.30526	2.95869	2.61346	1.92896	1.48798	1.06685
287.6	3.30076	2.95445	2.61054	1.92807	1.48769	1.06569
287.8	3.29585	2.95195	2.60788	1.92667	1.4869	1.06485
288	3.29047	2.94868	2.60487	1.92627	1.48529	1.0635
288.2	3.28549	2.94469	2.60197	1.92524	1.48438	1.06289
288.4	3.27997	2.94124	2.59946	1.92359	1.48357	1.06268
288.6	3.27354	2.93786	2.59637	1.92204	1.4808	1.06049
288.8	3.26855	2.9353	2.59385	1.91998	1.47964	1.05927
289	3.26198	2.93117	2.59048	1.91715	1.47771	1.05747
289.2	3.25697	2.92736	2.58872	1.91575	1.47684	1.05659
289.4	3.25214	2.92408	2.58703	1.91412	1.4755	1.05521
289.6	3.24825	2.92019	2.58519	1.9122	1.47483	1.05555
289.8	3.24396	2.91739	2.58299	1.91009	1.47354	1.05425
290	3.23993	2.91407	2.58017	1.90881	1.47226	1.05351
290.2	3.23417	2.91127	2.57734	1.90625	1.47184	1.05342
290.4	3.22903	2.90732	2.57443	1.90365	1.47046	1.05222
290.6	3.22514	2.90468	2.57217	1.90209	1.46948	1.0518
290.8	3.22104	2.90175	2.57053	1.90093	1.46897	1.05094
291	3.21603	2.8997	2.56935	1.89936	1.46848	1.05097
291.2	3.21224	2.89663	2.56746	1.89746	1.46785	1.05008
291.4	3.20864	2.89337	2.56572	1.89685	1.46732	1.04942
291.6	3.2047	2.89002	2.56299	1.89549	1.46672	1.04807
291.8	3.20014	2.88654	2.5605	1.89341	1.4655	1.04707
292	3.19518	2.88276	2.55714	1.89206	1.46402	1.04604
292.2	3.19138	2.88037	2.55491	1.89029	1.46357	1.04506
292.4	3.18617	2.8772	2.55238	1.88874	1.46232	1.04332
292.6	3.18162	2.87309	2.55001	1.88656	1.46058	1.04163
292.8	3.17692	2.86831	2.54707	1.88417	1.45894	1.03982
293	3.17171	2.86359	2.54343	1.88167	1.45739	1.03781
293.2	3.16719	2.85923	2.54199	1.88003	1.45635	1.03704
293.4	3.16282	2.85442	2.53938	1.87782	1.45434	1.03515
293.6	3.15838	2.85082	2.53582	1.87518	1.45197	1.03379
293.8	3.15292	2.84741	2.53264	1.87353	1.45059	1.0327
294	3.14761	2.84432	2.52987	1.87169	1.44962	1.03262
294.2	3.1429	2.84126	2.52738	1.86964	1.44881	1.03158
294.4	3.1392	2.83877	2.52459	1.86848	1.4471	1.03137
294.6	3.13408	2.83607	2.52278	1.86776	1.44571	1.03031
294.8	3.12968	2.8334	2.52201	1.86702	1.44482	1.03003
295	3.12455	2.8308	2.52031	1.86523	1.44368	1.02991
295.2	3.12041	2.82806	2.51846	1.86438	1.44215	1.02935
295.4	3.11596	2.8247	2.51624	1.86275	1.44068	1.02845
295.6	3.11222	2.82142	2.51379	1.86123	1.43939	1.02751
295.8	3.10826	2.81909	2.51157	1.86012	1.43911	1.02752
296	3.10389	2.81722	2.5091	1.85918	1.43808	1.02645
296.2	3.09958	2.81459	2.5077	1.85756	1.43738	1.0256
296.4	3.09521	2.8109	2.50553	1.85613	1.43647	1.02433
296.6	3.0913	2.80766	2.50348	1.85424	1.43497	1.02278
296.8	3.08525	2.80366	2.49964	1.85194	1.43353	1.0206
297	3.08094	2.80038	2.49664	1.84973	1.43274	1.01967
297.2	3.07765	2.79744	2.49453	1.84832	1.43221	1.01904
297.4	3.07345	2.79398	2.49161	1.84601	1.4304	1.01769
297.6	3.06803	2.79083	2.48875	1.84321	1.42969	1.01768
297.8	3.06343	2.78779	2.48728	1.84253	1.42941	1.0174
298	3.05934	2.78508	2.48499	1.84207	1.42839	1.01602
298.2	3.05579	2.78218	2.48295	1.84142	1.42797	1.01554
298.4	3.05094	2.77982	2.48113	1.84045	1.42602	1.01516
298.6	3.04495	2.77555	2.47886	1.83886	1.4235	1.01331
298.8	3.04007	2.77178	2.47696	1.83692	1.42171	1.01239
299	3.0363	2.76908	2.47544	1.83646	1.42072	1.01182
299.2	3.03318	2.76519	2.47401	1.83532	1.41997	1.01153
299.4	3.02983	2.76223	2.47169	1.83337	1.41919	1.01127
299.6	3.02631	2.76048	2.47028	1.83252	1.41883	1.01105
299.8	3.02194	2.75776	2.46841	1.8305	1.41862	1.01046
300	3.01776	2.75498	2.46614	1.82872	1.41694	1.00954
300.2	3.01405	2.75212	2.46493	1.82809	1.41555	1.00947
300.4	3.00956	2.74913	2.46216	1.82654	1.41391	1.0082
300.6	3.00433	2.74532	2.4599	1.82372	1.41234	1.00717
300.8	3.0004	2.74237	2.45763	1.82182	1.4119	1.00662
301	2.99719	2.73986	2.45434	1.82058	1.41042	1.00612
301.2	2.99377	2.73698	2.45169	1.81864	1.40849	1.00495
301.4	2.99026	2.73367	2.44974	1.81701	1.40636	1.00484
301.6	2.98643	2.73012	2.44739	1.8145	1.40483	1.00402
301.8	2.98301	2.72734	2.44595	1.814	1.40358	1.00241
302	2.97872	2.724	2.44454	1.81317	1.40208	1.00128
302.2	2.97496	2.7209	2.4434	1.81141	1.40082	1.00108
302.4	2.96924	2.71715	2.4408	1.80931	1.39825	0.999662
302.6	2.96477	2.7134	2.43816	1.80797	1.39727	0.997406
302.8	2.96091	2.71022	2.43661	1.80722	1.39669	0.996384
303	2.95745	2.70758	2.43463	1.80604	1.3962	0.996714
303.2	2.95324	2.70436	2.43228	1.80454	1.39529	0.996626
303.4	2.94907	2.70347	2.43072	1.80367	1.39436	0.996509
303.6	2.94469	2.70117	2.42939	1.80293	1.39526	0.996175
303.8	2.94011	2.69832	2.42744	1.80131	1.39417	0.995388
304	2.93612	2.69634	2.42491	1.80027	1.39251	0.994759
304.2	2.93156	2.69393	2.42235	1.79888	1.39119	0.993446
304.4	2.92759	2.69176	2.42017	1.7969	1.39066	0.99214
304.6	2.92408	2.68837	2.41799	1.79569	1.38956	0.990845
304.8	2.9207	2.68655	2.41514	1.79475	1.38879	0.988837
305	2.91695	2.68424	2.41241	1.79361	1.38746	0.988223
305.2	2.91475	2.68191	2.4112	1.79297	1.38703	0.987794
305.4	2.91212	2.6794	2.40992	1.79224	1.38663	0.987671
305.6	2.90815	2.6762	2.4077	1.78977	1.38568	0.986105
305.8	2.9046	2.6736	2.40633	1.78892	1.38511	0.985138
306	2.90076	2.66967	2.40483	1.78769	1.38387	0.983932
306.2	2.89741	2.66693	2.40269	1.7859	1.38375	0.983376
306.4	2.89285	2.66342	2.40031	1.78419	1.38276	0.982678
306.6	2.89059	2.66059	2.39874	1.78416	1.38293	0.982079
306.8	2.88696	2.6577	2.39715	1.78262	1.38133	0.982141
307	2.88441	2.65541	2.39592	1.78103	1.38025	0.981845
307.2	2.88118	2.65281	2.3956	1.78025	1.37951	0.981447
307.4	2.87755	2.65095	2.39436	1.77924	1.37939	0.981535
307.6	2.87397	2.64859	2.3921	1.77768	1.37877	0.98007
307.8	2.87026	2.64582	2.39018	1.776	1.37611	0.978875
308	2.86645	2.64268	2.38775	1.77379	1.37418	0.977995
308.2	2.86349	2.6404	2.3866	1.77229	1.3735	0.977353
308.4	2.86052	2.63868	2.38519	1.77164	1.37326	0.976684
308.6	2.85612	2.63506	2.38249	1.76988	1.37134	0.975196
308.8	2.85237	2.63286	2.38041	1.76794	1.37038	0.974357
309	2.84905	2.63	2.37916	1.76718	1.36886	0.973746
309.2	2.84533	2.62832	2.37774	1.76619	1.36826	0.973231
309.4	2.84096	2.62542	2.37594	1.76433	1.36747	0.97281
309.6	2.83697	2.6224	2.37329	1.76235	1.36575	0.971778
309.8	2.83263	2.61917	2.37032	1.75987	1.36359	0.969972
310	2.82825	2.61635	2.36766	1.75806	1.36216	0.969151
310.2	2.82478	2.61356	2.36556	1.75608	1.36123	0.969117
310.4	2.82135	2.61091	2.36361	1.75529	1.36021	0.969114
310.6	2.81955	2.60917	2.36165	1.75484	1.36025	0.968976
310.8	2.81743	2.60719	2.36079	1.75414	1.35951	0.968812
311	2.81453	2.6045	2.3589	1.75327	1.35895	0.968244
311.2	2.81054	2.60078	2.35681	1.75205	1.35802	0.967323
311.4	2.80695	2.59887	2.355	1.75151	1.35742	0.965326
311.6	2.80394	2.59589	2.35306	1.7503	1.35675	0.964025
311.8	2.80037	2.59219	2.35155	1.74917	1.35561	0.964269
312	2.79766	2.59055	2.35064	1.74847	1.3555	0.963823
312.2	2.79464	2.58914	2.35013	1.74816	1.35546	0.963492
312.4	2.79029	2.58658	2.34789	1.74643	1.35359	0.962182
312.6	2.78663	2.58434	2.34623	1.74518	1.35213	0.961306
312.8	2.78302	2.58238	2.34508	1.74426	1.35072	0.96072
313	2.77871	2.58017	2.34396	1.74315	1.34948	0.959241
313.2	2.77564	2.57847	2.34235	1.74188	1.34943	0.958875
313.4	2.77172	2.57503	2.34034	1.73943	1.34764	0.957878
313.6	2.76746	2.57306	2.33757	1.73712	1.34576	0.956724
313.8	2.76334	2.57127	2.33563	1.7351	1.34387	0.955534
314	2.76028	2.56988	2.33349	1.73348	1.34327	0.955227
314.2	2.75692	2.56734	2.33138	1.73147	1.34199	0.954265
314.4	2.75468	2.56583	2.32952	1.73069	1.34162	0.953753
314.6	2.7525	2.56275	2.32696	1.72975	1.34102	0.953224
314.8	2.74935	2.55971	2.32472	1.72878	1.34034	0.952231
315	2.74527	2.55661	2.32187	1.72692	1.33909	0.950676
315.2	2.74307	2.55394	2.32075	1.72587	1.33875	0.949533
315.4	2.74029	2.55197	2.31947	1.72535	1.33868	0.948979
315.6	2.73734	2.5488	2.31765	1.72452	1.33894	0.9495
315.8	2.73381	2.54563	2.31547	1.72361	1.33772	0.948545
316	2.73071	2.54343	2.31393	1.72338	1.33712	0.947802
316.2	2.72685	2.54083	2.31254	1.7219	1.33583	0.94811
316.4	2.72351	2.5381	2.30962	1.71991	1.33433	0.947155
316.6	2.72056	2.53623	2.30775	1.71888	1.3337	0.947203
316.8	2.71577	2.53223	2.30464	1.71692	1.33067	0.946335
317	2.71191	2.52871	2.3021	1.71541	1.32865	0.944486
317.2	2.70907	2.52635	2.29926	1.71337	1.32754	0.943731
317.4	2.70445	2.52373	2.29751	1.71119	1.32573	0.942743
317.6	2.70079	2.52212	2.29597	1.71004	1.32429	0.94265
317.8	2.69759	2.51992	2.29416	1.70837	1.32277	0.941945
318	2.69445	2.51782	2.29193	1.70609	1.32114	0.940571
318.2	2.69152	2.51521	2.29094	1.70485	1.31955	0.939998
318.4	2.68844	2.51252	2.28936	1.70315	1.31845	0.939225
318.6	2.68525	2.50986	2.28737	1.70159	1.3175	0.938164
318.8	2.68233	2.50844	2.28712	1.70032	1.3164	0.936465
319	2.68014	2.5074	2.28726	1.69943	1.31601	0.936519
319.2	2.67746	2.50532	2.28696	1.69845	1.31595	0.935883
319.4	2.6736	2.50393	2.28681	1.69862	1.31577	0.935654
319.6	2.67125	2.50253	2.28664	1.69833	1.31649	0.934902
319.8	2.66801	2.49991	2.28515	1.69722	1.31548	0.934267
320	2.66607	2.4988	2.28505	1.69756	1.31547	0.934691
320.2	2.66367	2.49781	2.28458	1.69671	1.31516	0.935384
320.4	2.66092	2.49593	2.28294	1.69513	1.31473	0.93488
320.6	2.65794	2.49339	2.28152	1.69384	1.31329	0.934342
320.8	2.65412	2.48931	2.27855	1.69262	1.31124	0.932643
321	2.65197	2.48702	2.27678	1.69191	1.31136	0.932413
321.2	2.64939	2.48461	2.27524	1.69048	1.31096	0.932196
321.4	2.64579	2.48039	2.27324	1.68928	1.30976	0.931147
321.6	2.64284	2.47747	2.27111	1.68824	1.30894	0.931578
321.8	2.64018	2.47462	2.26817	1.68692	1.30846	0.93075
322	2.63706	2.47139	2.26646	1.68566	1.30655	0.92998
322.2	2.63338	2.46818	2.26374	1.6847	1.30546	0.929638
322.4	2.62963	2.46538	2.26108	1.68284	1.30476	0.928659
322.6	2.62732	2.4634	2.25983	1.68237	1.30471	0.927708
322.8	2.62453	2.46211	2.25875	1.68201	1.30462	0.927396
323	2.62242	2.46171	2.25753	1.6813	1.30522	0.928131
323.2	2.61921	2.45944	2.2553	1.68076	1.30447	0.926802
323.4	2.61587	2.45761	2.25339	1.68004	1.30375	0.926147
323.6	2.61379	2.45624	2.2519	1.67924	1.30377	0.925835
323.8	2.61077	2.45444	2.24976	1.67858	1.30265	0.925263
324	2.60901	2.45356	2.24838	1.67773	1.3022	0.924112
324.2	2.60578	2.45198	2.24674	1.67611	1.30117	0.923051
324.4	2.6036	2.45	2.2444	1.67431	1.3003	0.922012
324.6	2.60144	2.44712	2.24231	1.67262	1.29887	0.92075
324.8	2.59821	2.44431	2.24062	1.67096	1.29766	0.919696
325	2.59538	2.44183	2.23925	1.66928	1.29649	0.918795
325.2	2.59165	2.43858	2.23787	1.66774	1.29426	0.916535
325.4	2.58831	2.43585	2.23667	1.66589	1.29347	0.915956
325.6	2.58558	2.43445	2.23607	1.66499	1.29218	0.915393
325.8	2.58218	2.43216	2.23445	1.66359	1.29086	0.914287
326	2.5797	2.42948	2.23339	1.66244	1.28965	0.914743
326.2	2.57673	2.42796	2.23238	1.66163	1.29017	0.915026
326.4	2.57444	2.42635	2.23213	1.66017	1.28986	0.914774
326.6	2.57296	2.42638	2.23262	1.6603	1.29041	0.916135
326.8	2.57118	2.42613	2.23244	1.65967	1.29097	0.916649
327	2.56992	2.42545	2.23165	1.65951	1.29131	0.916083
327.2	2.56745	2.42297	2.23027	1.65951	1.29106	0.915868
327.4	2.56556	2.42153	2.22863	1.65883	1.29132	0.915716
327.6	2.56298	2.42024	2.22644	1.65825	1.29065	0.914724
327.8	2.56063	2.41883	2.22368	1.65714	1.28969	0.913578
328	2.55831	2.41672	2.22221	1.65632	1.28822	0.912173
328.2	2.55489	2.41463	2.21988	1.65527	1.28664	0.91122
328.4	2.55232	2.41271	2.21746	1.65431	1.28559	0.910856
328.6	2.54962	2.41129	2.21653	1.65378	1.28473	0.910707
328.8	2.54531	2.4092	2.2151	1.65268	1.28323	0.909885
329	2.54171	2.40693	2.21347	1.65111	1.28223	0.909749
329.2	2.5389	2.40496	2.21232	1.65022	1.28079	0.908714
329.4	2.53556	2.40212	2.21126	1.64912	1.28033	0.908023
329.6	2.53207	2.39893	2.20939	1.64776	1.27844	0.906908
329.8	2.52885	2.39674	2.20841	1.64691	1.27828	0.906918
330	2.5263	2.39398	2.20733	1.64584	1.27714	0.906701
330.2	2.52354	2.39254	2.2067	1.64507	1.27709	0.906383
330.4	2.52093	2.39125	2.20587	1.64428	1.27627	0.906335
330.6	2.51839	2.3897	2.20412	1.6433	1.27612	0.906142
330.8	2.51579	2.3872	2.2022	1.64263	1.27568	0.904604
331	2.51332	2.38465	2.19991	1.64228	1.27542	0.903403
331.2	2.51112	2.38242	2.19896	1.64221	1.27565	0.902714
331.4	2.50822	2.37968	2.19606	1.64054	1.27486	0.901169
331.6	2.50542	2.37845	2.1949	1.63988	1.2741	0.899801
331.8	2.50339	2.37619	2.19336	1.63937	1.27253	0.898678
332	2.50122	2.37436	2.19248	1.63914	1.27171	0.898387
332.2	2.49851	2.37344	2.19063	1.63811	1.27102	0.898625
332.4	2.49668	2.37204	2.18937	1.63704	1.27096	0.897952
332.6	2.49403	2.37042	2.18785	1.63559	1.27023	0.897435
332.8	2.49073	2.36816	2.18614	1.6338	1.26936	0.896632
333	2.48913	2.36611	2.18542	1.63275	1.26903	0.896933
333.2	2.48693	2.36389	2.18428	1.63093	1.26752	0.895736
333.4	2.48406	2.36178	2.18318	1.62891	1.26651	0.895589
333.6	2.48149	2.35993	2.18226	1.62735	1.26551	0.895357
333.8	2.47882	2.35917	2.18168	1.62683	1.26568	0.895077
334	2.47602	2.35718	2.17964	1.62501	1.26387	0.894455
334.2	2.47383	2.35581	2.17772	1.62331	1.26344	0.893656
334.4	2.47036	2.35301	2.17546	1.62164	1.26241	0.892134
334.6	2.46841	2.35151	2.17341	1.62068	1.2622	0.891361
334.8	2.46591	2.34956	2.17204	1.61969	1.26168	0.890468
335	2.46304	2.34799	2.17081	1.61888	1.26136	0.888814
335.2	2.46092	2.34667	2.17028	1.61848	1.2614	0.888119
335.4	2.45755	2.34477	2.16859	1.61726	1.26005	0.887842
335.6	2.45605	2.34398	2.16813	1.61733	1.25914	0.887336
335.8	2.45429	2.34106	2.16561	1.61646	1.2576	0.88651
336	2.4521	2.33963	2.1639	1.61573	1.25725	0.886997
336.2	2.44978	2.33779	2.16211	1.61519	1.25628	0.885043
336.4	2.448	2.33526	2.16056	1.61338	1.25592	0.883748
336.6	2.44556	2.3336	2.15988	1.61344	1.25501	0.883994
336.8	2.4444	2.33145	2.15956	1.61371	1.25502	0.883946
337	2.44228	2.32923	2.15856	1.61223	1.25357	0.884516
337.2	2.43963	2.32828	2.15775	1.61062	1.25237	0.884866
337.4	2.43752	2.32623	2.15663	1.60868	1.25122	0.884399
337.6	2.4347	2.32452	2.15601	1.60776	1.2508	0.884325
337.8	2.43247	2.32382	2.15581	1.60733	1.25095	0.885356
338	2.43047	2.32259	2.15477	1.60643	1.24976	0.886214
338.2	2.42815	2.32092	2.1543	1.60558	1.24971	0.885293
338.4	2.42548	2.31953	2.15358	1.60473	1.24933	0.885056
338.6	2.42283	2.31923	2.15261	1.60348	1.24883	0.884672
338.8	2.41894	2.31673	2.15019	1.60106	1.247	0.882835
339	2.41636	2.31581	2.14903	1.60035	1.24593	0.882476
339.2	2.41461	2.31441	2.14851	1.59941	1.24563	0.883069
339.4	2.41199	2.31294	2.14671	1.59848	1.24426	0.882414
339.6	2.41016	2.31095	2.14496	1.59798	1.2431	0.881002
339.8	2.40837	2.30907	2.14319	1.59695	1.24199	0.880092
340	2.40462	2.30688	2.14083	1.5954	1.23987	0.878039
340.2	2.4021	2.30515	2.13931	1.59453	1.23903	0.876125
340.4	2.3995	2.30269	2.13814	1.59354	1.23849	0.875735
340.6	2.39791	2.30089	2.13761	1.59428	1.23822	0.87607
340.8	2.39574	2.29852	2.13609	1.59293	1.23729	0.875103
341	2.39268	2.29657	2.13423	1.59106	1.23565	0.874727
341.2	2.39062	2.29506	2.13295	1.59016	1.2354	0.873365
341.4	2.38785	2.29246	2.13095	1.58836	1.23466	0.872526
341.6	2.38512	2.29165	2.13058	1.58813	1.23442	0.872566
341.8	2.38309	2.28989	2.1293	1.5879	1.2344	0.872295
342	2.38087	2.28915	2.12775	1.58746	1.23428	0.872096
342.2	2.37839	2.28768	2.12717	1.58676	1.23396	0.871053
342.4	2.37653	2.28631	2.12533	1.58537	1.2331	0.870066
342.6	2.37465	2.2844	2.12396	1.5844	1.2327	0.870385
342.8	2.37371	2.28344	2.12348	1.58427	1.23286	0.870107
343	2.37199	2.28224	2.12239	1.58356	1.2321	0.869834
343.2	2.37042	2.28075	2.12134	1.58302	1.23168	0.86987
343.4	2.36887	2.27955	2.1202	1.58219	1.23081	0.869308
343.6	2.3669	2.27748	2.11906	1.58069	1.22999	0.86806
343.8	2.36517	2.27579	2.11764	1.5789	1.22923	0.867881
344	2.36208	2.27313	2.115	1.57702	1.22741	0.865822
344.2	2.36068	2.27132	2.11441	1.57646	1.22724	0.865804
344.4	2.35854	2.26867	2.11355	1.57544	1.22733	0.865251
344.6	2.35719	2.2669	2.11308	1.57396	1.227	0.865644
344.8	2.35524	2.26484	2.11217	1.57236	1.22633	0.864562
345	2.35237	2.26182	2.1107	1.57078	1.22552	0.864125
345.2	2.34914	2.26018	2.10982	1.56939	1.22515	0.863097
345.4	2.34599	2.25907	2.10908	1.56843	1.22448	0.862924
345.6	2.34365	2.2575	2.10797	1.56733	1.22324	0.86199
345.8	2.34131	2.2559	2.10648	1.56718	1.2227	0.862283
346	2.33832	2.25534	2.10492	1.56647	1.2216	0.862412
346.2	2.33577	2.25316	2.10365	1.56523	1.22044	0.861686
346.4	2.33403	2.25217	2.10217	1.56499	1.22002	0.861557
346.6	2.33166	2.25147	2.10167	1.56534	1.21939	0.862114
346.8	2.3291	2.25065	2.10011	1.56496	1.21829	0.860434
347	2.32596	2.24877	2.09823	1.56323	1.216	0.859588
347.2	2.32451	2.248	2.09757	1.56318	1.21588	0.85965
347.4	2.32258	2.24667	2.09688	1.562	1.21519	0.859059
347.6	2.32054	2.24515	2.09518	1.56076	1.2147	0.858321
347.8	2.31888	2.24343	2.09472	1.55973	1.21405	0.857836
348	2.31678	2.24126	2.09301	1.55834	1.21263	0.855328
348.2	2.31506	2.24054	2.09235	1.55779	1.21259	0.855592
348.4	2.31312	2.23889	2.09161	1.55661	1.2124	0.854278
348.6	2.3121	2.23762	2.09125	1.55589	1.21191	0.854106
348.8	2.31026	2.23574	2.09062	1.55512	1.21139	0.853125
349	2.3078	2.23426	2.08978	1.555	1.21038	0.852267
349.2	2.30712	2.23433	2.0896	1.55515	1.20997	0.851206
349.4	2.30547	2.23343	2.08826	1.5542	1.20927	0.850774
349.6	2.30339	2.23074	2.08678	1.55355	1.20787	0.850728
349.8	2.30187	2.22908	2.08583	1.55389	1.20743	0.851003
350	2.30023	2.22733	2.08413	1.55263	1.20718	0.850267
350.2	2.29957	2.22576	2.08301	1.55311	1.20734	0.850685
350.4	2.29847	2.22435	2.08162	1.55336	1.20722	0.8507
350.6	2.29668	2.22259	2.08074	1.55271	1.20691	0.85109
350.8	2.29584	2.22065	2.08021	1.55184	1.2064	0.851086
351	2.29406	2.21859	2.07969	1.55087	1.20533	0.850858
351.2	2.29149	2.21596	2.07764	1.54969	1.20476	0.85019
351.4	2.28915	2.21433	2.07642	1.54865	1.20377	0.850116
351.6	2.28729	2.21224	2.07497	1.54732	1.20312	0.849493
351.8	2.28474	2.21033	2.07389	1.54591	1.20254	0.848545
352	2.28264	2.20909	2.07146	1.54467	1.2017	0.847598
352.2	2.28144	2.20822	2.07008	1.54428	1.20184	0.847968
352.4	2.28012	2.20695	2.06894	1.54337	1.20195	0.84689
352.6	2.27745	2.2055	2.06733	1.54302	1.20157	0.846608
352.8	2.27499	2.20407	2.06585	1.54254	1.20105	0.845738
353	2.27317	2.20307	2.06423	1.5427	1.20058	0.845452
353.2	2.27167	2.20203	2.06373	1.54179	1.20113	0.846224
353.4	2.26865	2.20039	2.06285	1.54099	1.20129	0.846296
353.6	2.26638	2.1984	2.06204	1.5404	1.20056	0.845507
353.8	2.26471	2.19767	2.06202	1.54025	1.20169	0.845555
354	2.26201	2.19613	2.06069	1.53893	1.20152	0.844416
354.2	2.26032	2.19446	2.05938	1.53825	1.20024	0.84387
354.4	2.25863	2.19344	2.05925	1.53753	1.20055	0.843644
354.6	2.25675	2.19245	2.0595	1.5369	1.1999	0.843692
354.8	2.25446	2.19063	2.05855	1.53595	1.19826	0.842181
355	2.25081	2.18752	2.05573	1.53383	1.19556	0.840377
355.2	2.24761	2.18501	2.05331	1.5317	1.19349	0.838031
355.4	2.24574	2.18426	2.05281	1.531	1.19211	0.836452
355.6	2.2431	2.18194	2.05181	1.52908	1.19097	0.83542
355.8	2.24156	2.1808	2.04983	1.5278	1.19049	0.835094
356	2.2402	2.17959	2.04843	1.52727	1.19009	0.834495
356.2	2.23864	2.17806	2.04786	1.52678	1.19027	0.834798
356.4	2.23688	2.17711	2.04673	1.52648	1.18986	0.834669
356.6	2.23424	2.17513	2.04468	1.52591	1.18846	0.834594
356.8	2.23266	2.17422	2.04351	1.52522	1.18767	0.834865
357	2.23071	2.173	2.04187	1.52378	1.18694	0.835295
357.2	2.22993	2.17296	2.04189	1.52394	1.18791	0.836115
357.4	2.22779	2.17213	2.04068	1.52296	1.18765	0.834921
357.6	2.22615	2.17161	2.04	1.5222	1.1875	0.834693
357.8	2.2243	2.17109	2.03946	1.52263	1.18794	0.835078
358	2.22265	2.16973	2.03785	1.5223	1.18695	0.834522
358.2	2.22163	2.16857	2.03674	1.52222	1.18642	0.834601
358.4	2.22011	2.1676	2.0363	1.52246	1.18672	0.834855
358.6	2.21803	2.16551	2.03468	1.52158	1.18571	0.834045
358.8	2.21585	2.16287	2.03271	1.52042	1.18468	0.833072
359	2.21423	2.1605	2.03123	1.51903	1.18359	0.832123
359.2	2.21281	2.15879	2.03061	1.51822	1.18321	0.830904
359.4	2.21146	2.15716	2.03044	1.51745	1.18305	0.830459
359.6	2.21005	2.15513	2.02974	1.51642	1.18306	0.830469
359.8	2.20956	2.15358	2.02845	1.51576	1.18273	0.830044

## Sheet: Figure 3b
	GLP 100 nM		GLP 50 nM		GLP 25 nM		GLP 12.5 nM		GLP 6.25 nM		GLP 3.13 nM		GLP 1.56 nM
Seconds	n=1	n=2	n=1	n=2	n=1	n=2	n=1	n=2	n=1	n=2	n=1	n=2	n=1	n=2
0	0.00607905	0.00341938	-0.0113013	-0.00406106	-0.00145891	-0.0043746	-0.00087149	-0.00228453	-0.00586735	-0.00436752	-0.00095278	0.00149728	0.00390671	-0.00143339
0.2	0.00873487	0.00462037	-0.00875188	-0.00418354	0.0002572	-0.00352548	0.00089754	-0.00256361	-0.00386343	-0.00449121	-7.679e-05	0.00119558	0.00521344	-0.00169552
0.4	0.0112075	0.00781222	-0.00592902	-0.00290546	0.00166252	-0.00197081	0.00267413	-0.00215082	-0.00232112	-0.00367013	0.00044294	0.00182153	0.005949	-0.00082654
0.6	0.0137364	0.0101233	-0.00313662	-0.00224632	0.00278062	-0.00149905	0.00364735	-0.00255407	-0.00120902	-0.00417233	0.00121237	0.00129722	0.00628504	-0.00110025
0.8	0.0168989	0.0125243	0.00011552	0.00026672	0.0047842	-0.00034561	0.00478484	-0.00290235	0.00014041	-0.00361005	0.00200027	0.00110403	0.00690008	-0.00075262
1	0.0205638	0.0163511	0.00333336	0.00188769	0.00640647	0.00132162	0.00627463	-0.00333818	0.00193644	-0.00316967	0.00280943	0.00135769	0.00739708	-0.00051883
1.2	0.024156	0.0201004	0.00623976	0.00344075	0.00820646	0.00178469	0.00694494	-0.00278008	0.00287244	-0.00274947	0.00318496	0.00098482	0.00732954	-0.00069463
1.4	0.0275987	0.023772	0.00939964	0.00551149	0.00997753	0.0025343	0.00732875	-0.00277925	0.00360688	-0.00304887	0.00325911	0.00056799	0.00784286	-0.00132092
1.6	0.0310924	0.0278376	0.0112526	0.00777444	0.0105942	0.00353603	0.00746709	-0.00250392	0.00391441	-0.00294208	0.00290248	0.00045215	0.00864471	-0.00127319
1.8	0.0344212	0.0320034	0.0127664	0.00939648	0.0113121	0.00417514	0.00764876	-0.00204261	0.00475951	-0.00268301	0.00299463	0.00054587	0.00939869	-0.00077527
2	0.0377266	0.0369225	0.0140414	0.0114421	0.0118368	0.00505421	0.00765273	-0.00087593	0.00486204	-0.00190476	0.00325597	0.00117243	0.00872864	0.00030875
2.2	0.0413489	0.0408415	0.0147773	0.0134496	0.0128945	0.00579074	0.00725141	-0.00027117	0.00419329	-0.00140066	0.0030941	0.0017287	0.00848876	-0.00030169
2.4	0.0444627	0.0445578	0.0177281	0.0148379	0.0136517	0.00661885	0.00827185	-0.00092843	0.00426986	-0.00187666	0.00349923	0.0012663	0.00878598	-0.0012851
2.6	0.0475701	0.048773	0.019639	0.0170521	0.0136023	0.00722905	0.00926612	-0.0004665	0.0046476	-0.00160053	0.00389462	0.00163159	0.00815246	-0.00125504
2.8	0.051073	0.0524654	0.0200344	0.0191084	0.0142887	0.00786179	0.00938351	-0.0001288	0.00449497	-0.00100859	0.00386512	0.0015529	0.00726246	-0.0016632
3	0.0546042	0.0564989	0.021831	0.0217082	0.0145402	0.0102582	0.00956824	0.00093938	0.00386469	-0.00019316	0.00415169	0.00255042	0.00672033	-0.00147159
3.2	0.0593139	0.0602128	0.0244418	0.0232051	0.0156624	0.0116086	0.0105644	0.00140044	0.00499231	0.00033176	0.00486727	0.00229678	0.00760909	-0.00130443
3.4	0.0620019	0.0646467	0.0254729	0.0252069	0.0157736	0.0136074	0.0105418	0.00155536	0.00452889	0.00089881	0.00424712	0.00274219	0.00693699	-0.00058702
3.6	0.0654636	0.069166	0.0272926	0.02746	0.0167757	0.0148188	0.011439	0.00209903	0.00509436	0.00067015	0.00460075	0.002519	0.00641296	0.00027565
3.8	0.0688389	0.0739474	0.0290815	0.0299681	0.0176745	0.0168463	0.011663	0.00304533	0.00556656	0.00169632	0.00488831	0.00347431	0.00561596	0.00131357
4	0.0712423	0.0782198	0.0299932	0.0321046	0.0179658	0.0192128	0.0116749	0.00319903	0.00468976	0.00255895	0.00468118	0.00338165	0.00510784	0.00184222
4.2	0.0742876	0.0820953	0.03166	0.0336436	0.0183652	0.0200392	0.0127131	0.00362693	0.00570267	0.00216677	0.00431341	0.00361116	0.00548634	0.00242395
4.4	0.0770204	0.0871052	0.0338091	0.03697	0.0190792	0.0213622	0.0132961	0.00490331	0.00536728	0.00264808	0.00403521	0.0041451	0.00517086	0.00342184
4.6	0.0800575	0.0903312	0.0353295	0.0383178	0.0200709	0.0216731	0.0130124	0.00438095	0.0051181	0.00229147	0.00447067	0.00379957	0.00496941	0.00325049
4.8	0.0843349	0.0941419	0.0370984	0.0412693	0.0219131	0.0216875	0.0137889	0.00404693	0.00604359	0.00276847	0.00521987	0.00386736	0.00513518	0.00346856
5	0.0873904	0.099813	0.0385262	0.0440296	0.0230043	0.0227004	0.0137156	0.0048419	0.00611641	0.00313569	0.00496784	0.00438165	0.00527496	0.00444311
5.2	0.0899914	0.103086	0.0392262	0.046692	0.0240796	0.0221625	0.0129109	0.00564166	0.00559967	0.0031104	0.00443275	0.0041943	0.00541926	0.00374352
5.4	0.0932935	0.106806	0.0408174	0.0483634	0.0246815	0.0223525	0.0134069	0.00570386	0.00584684	0.00290179	0.00392057	0.00425256	0.00646704	0.00348971
5.6	0.096406	0.11157	0.0418376	0.0510893	0.0247387	0.0232138	0.013678	0.00701868	0.00624708	0.00359994	0.00418419	0.00520035	0.00726739	0.00492925
5.8	0.0988178	0.116328	0.0439157	0.053499	0.0252417	0.0235594	0.0139557	0.00827285	0.00676061	0.00398535	0.00451994	0.00612776	0.00672384	0.00521867
6	0.102534	0.120099	0.0460849	0.0550472	0.0263667	0.0243952	0.0150931	0.00900013	0.00665044	0.00453797	0.00479733	0.00720457	0.00595352	0.00467137
6.2	0.106497	0.12379	0.0485524	0.0573961	0.027587	0.0249829	0.016113	0.0097708	0.00664986	0.00469083	0.00434705	0.00739073	0.00600075	0.00361788
6.4	0.109705	0.127564	0.0509562	0.0590805	0.0273575	0.0255694	0.0179134	0.0109558	0.00736876	0.00482362	0.0042557	0.00736552	0.00575641	0.00326124
6.6	0.112833	0.131302	0.052766	0.0619623	0.0276025	0.0265157	0.018858	0.012353	0.00696395	0.00551971	0.00402183	0.00748542	0.00545602	0.00352278
6.8	0.11649	0.13433	0.0545076	0.0643973	0.0283217	0.0276507	0.0194573	0.0128016	0.00693819	0.00603578	0.00397412	0.00747452	0.00451404	0.00267243
7	0.120251	0.137789	0.0576044	0.0653841	0.0289324	0.029019	0.0211986	0.0132432	0.00732601	0.0060876	0.00440638	0.00770356	0.00550341	0.00240491
7.2	0.124186	0.140595	0.0600415	0.0665513	0.0301299	0.0291928	0.0219208	0.0134429	0.00831852	0.00604397	0.00453179	0.00699186	0.00601741	0.00194195
7.4	0.126651	0.14445	0.0616098	0.0693169	0.0313097	0.0313292	0.0223707	0.0135798	0.00895981	0.00588698	0.0045921	0.00708868	0.00557079	0.0019682
7.6	0.129951	0.147913	0.0637822	0.0706506	0.0327459	0.0322698	0.0226645	0.0142421	0.00876496	0.00628411	0.00510708	0.00651219	0.00600476	0.00175334
7.8	0.133103	0.150555	0.0644661	0.0709178	0.0339889	0.0324228	0.0221185	0.0138916	0.00902485	0.00664859	0.00459605	0.00593893	0.00568622	0.00013657
8	0.135387	0.15334	0.0657983	0.0714149	0.0338312	0.0331947	0.0220901	0.0132003	0.00829406	0.00503498	0.00381159	0.00443956	0.00549547	-0.00097723
8.2	0.138245	0.156891	0.0670045	0.0727037	0.034563	0.0337981	0.0221856	0.0134681	0.00805496	0.00469995	0.00426935	0.00499943	0.00619433	-0.00137573
8.4	0.142322	0.160933	0.0681766	0.0735037	0.0362211	0.0346759	0.0232922	0.0138731	0.00837167	0.00468526	0.00515884	0.00567809	0.00666975	-0.00137457
8.6	0.14594	0.164603	0.0695327	0.074181	0.0381874	0.0354781	0.0230995	0.0136858	0.00895203	0.00446824	0.00617769	0.0058116	0.00806773	-0.00114094
8.8	0.150038	0.168514	0.071329	0.0778352	0.0397971	0.036163	0.0233184	0.0139232	0.00900749	0.00441585	0.00670967	0.00539641	0.0089039	-0.00100489
9	0.153072	0.172414	0.0725758	0.0798534	0.0411467	0.0379052	0.0235612	0.0148566	0.00916174	0.0044886	0.0068144	0.00579377	0.0100591	-0.00022478
9.2	0.156327	0.175566	0.0741471	0.0809073	0.0412346	0.0388783	0.0237382	0.0150171	0.00962763	0.00433397	0.00713045	0.00566867	0.0101703	-0.00046887
9.4	0.15984	0.180043	0.0767627	0.083027	0.0425792	0.0401551	0.0245923	0.0163885	0.0104584	0.00487989	0.00751818	0.00583022	0.0104484	0.00041336
9.6	0.162898	0.185304	0.0793582	0.0869627	0.0444241	0.0425589	0.0247031	0.0177459	0.0112063	0.00547239	0.0077157	0.00692473	0.010687	0.00121367
9.8	0.166094	0.189987	0.0818281	0.0891712	0.0453059	0.0444807	0.0255456	0.019244	0.0112371	0.00584653	0.0072462	0.0078068	0.00991846	0.00170189
10	0.17035	0.193464	0.0834962	0.0905762	0.0458886	0.0456971	0.0260984	0.0198549	0.0109431	0.00669898	0.00674976	0.00832139	0.0093018	0.0023383
10.2	0.17305	0.197938	0.085334	0.0936749	0.0459591	0.0469205	0.0264705	0.0214102	0.0106937	0.00779121	0.00631997	0.00839309	0.00818183	0.00328944
10.4	0.176583	0.201398	0.086963	0.0956293	0.0464824	0.0477944	0.0284668	0.0220207	0.0108526	0.00825591	0.00643774	0.00857863	0.00791644	0.00410629
10.6	0.180049	0.204975	0.0882069	0.09841	0.0470132	0.0488974	0.0289265	0.0225683	0.0106774	0.00919999	0.00587543	0.0100958	0.00716595	0.00521818
10.8	0.183618	0.209039	0.0889248	0.100058	0.0479501	0.0492913	0.0287566	0.0232075	0.0110634	0.00980281	0.00576556	0.0101327	0.00612053	0.00492509
11	0.18619	0.212585	0.0910639	0.101539	0.0490831	0.0491445	0.0297608	0.023082	0.0117503	0.0093151	0.0060687	0.0103768	0.00610746	0.00480583
11.2	0.189711	0.216112	0.0925928	0.104324	0.0506387	0.0505634	0.0298831	0.0234012	0.0122838	0.010364	0.00646764	0.010334	0.00663205	0.00384699
11.4	0.192958	0.219153	0.0937181	0.105572	0.0509971	0.050549	0.030812	0.0232213	0.0128336	0.0103614	0.00661759	0.00909478	0.00674734	0.00221998
11.6	0.195823	0.222176	0.0953236	0.105766	0.0508502	0.0510871	0.0300348	0.0229971	0.0125808	0.00977553	0.00615138	0.00752227	0.00685736	0.00054067
11.8	0.198426	0.225013	0.0957564	0.106942	0.0504533	0.0514805	0.0292948	0.0221922	0.0125918	0.00943272	0.00615041	0.0061781	0.00535616	-0.00093364
12	0.201188	0.2287	0.0966958	0.108669	0.0501721	0.0529378	0.0294276	0.0227173	0.0115719	0.009503	0.005977	0.00646318	0.00529658	-0.00075663
12.2	0.203562	0.232428	0.0977715	0.110003	0.0504999	0.0530764	0.0291758	0.0225899	0.0113179	0.0101732	0.00591966	0.00698223	0.00488624	-0.00142489
12.4	0.206348	0.235045	0.0997697	0.112068	0.0510496	0.0529676	0.0294594	0.0229279	0.0109777	0.00898667	0.00553814	0.00663963	0.00450333	-0.00169958
12.6	0.209791	0.237977	0.102226	0.114888	0.0526544	0.0545932	0.0296394	0.0229621	0.0113368	0.00913297	0.00612031	0.0058822	0.0055521	-0.0018589
12.8	0.212907	0.241229	0.103612	0.11805	0.0529382	0.0553832	0.0295403	0.0229052	0.0109247	0.00929767	0.00555628	0.00559083	0.00511139	-0.00168693
13	0.216415	0.244189	0.106497	0.118569	0.0536398	0.0547771	0.0302079	0.0223518	0.0112684	0.00824532	0.00619789	0.00469205	0.00534793	-0.00222884
13.2	0.218417	0.247914	0.108211	0.121792	0.0541978	0.0555693	0.0291599	0.0219228	0.0103767	0.00828134	0.00595191	0.00385044	0.00436718	-0.00202561
13.4	0.221483	0.251992	0.110473	0.124532	0.0568078	0.0572663	0.0298522	0.0226592	0.0108582	0.00837837	0.00622175	0.00411683	0.00448953	-0.00209619
13.6	0.225176	0.255782	0.113372	0.126356	0.0575548	0.0584222	0.0300235	0.022342	0.0107633	0.00871991	0.00594913	0.00440611	0.0048505	-0.00175975
13.8	0.228299	0.260188	0.115664	0.128363	0.058603	0.0598819	0.0304767	0.0230163	0.0107068	0.00881367	0.0059383	0.0051287	0.0043043	-0.00013507
14	0.231182	0.264163	0.116796	0.130399	0.0590964	0.0612427	0.0299568	0.0226369	0.0105539	0.00937164	0.00612881	0.00589209	0.00382987	0.00109669
14.2	0.234557	0.267963	0.119347	0.132632	0.0603886	0.0626282	0.0313793	0.023337	0.0115522	0.00958639	0.00779233	0.00609999	0.00394401	0.00172535
14.4	0.237998	0.272354	0.121291	0.134131	0.0623251	0.063271	0.0328511	0.0238437	0.012587	0.00965854	0.00815402	0.0070235	0.00426968	0.00305038
14.6	0.240514	0.276118	0.122446	0.136176	0.0635118	0.0638455	0.0326869	0.0241822	0.0133156	0.0094253	0.00799096	0.0083293	0.00441329	0.00300459
14.8	0.243221	0.279459	0.124442	0.137129	0.0657416	0.0640463	0.0337056	0.0243404	0.0142337	0.00868418	0.00920598	0.00766686	0.0049889	0.00203897
15	0.246571	0.283009	0.126054	0.138178	0.0668017	0.0648256	0.0353181	0.0245764	0.0153717	0.00759211	0.0100378	0.00782486	0.00535646	0.00142095
15.2	0.249219	0.285749	0.126752	0.138966	0.0672568	0.0661768	0.0354197	0.0250908	0.0154942	0.00806052	0.00979792	0.00770645	0.00583772	0.00096981
15.4	0.251999	0.2882	0.128152	0.139534	0.0677642	0.0661013	0.0358307	0.0247095	0.0156283	0.00691968	0.00956371	0.00673143	0.00610526	0.00014082
15.6	0.254141	0.291991	0.129243	0.14062	0.0686232	0.0678402	0.0350137	0.0258103	0.0160645	0.00718333	0.00908094	0.00694846	0.00661858	0.00040208
15.8	0.257116	0.295612	0.129745	0.141022	0.0690934	0.0685722	0.0351412	0.0270284	0.016319	0.0083402	0.00847533	0.0076567	0.00577158	0.00046996
16	0.26064	0.297865	0.130838	0.141203	0.0695511	0.0688037	0.0357273	0.0275048	0.0165514	0.00823769	0.00755515	0.00764654	0.00603302	-0.00021555
16.2	0.262951	0.300422	0.131338	0.143269	0.0699257	0.0690251	0.034913	0.0277257	0.0160389	0.00828973	0.00704539	0.00733104	0.00521038	-0.0008003
16.4	0.265856	0.302963	0.132019	0.144215	0.0703961	0.0689883	0.0354447	0.0285938	0.0148609	0.00806853	0.00586461	0.0073287	0.00458727	-0.00136611
16.6	0.269169	0.306586	0.133465	0.144738	0.0715567	0.0696168	0.0354979	0.0284759	0.0154902	0.00909324	0.00623539	0.00731525	0.00458091	-0.00158848
16.8	0.270833	0.310278	0.134366	0.147322	0.0709367	0.0695524	0.0344788	0.0294049	0.0136663	0.00961555	0.00540809	0.00685739	0.00360208	-0.00103679
17	0.273861	0.313944	0.136379	0.148945	0.0711975	0.0694676	0.0346154	0.0299162	0.0124689	0.00965124	0.00523788	0.00623746	0.00313451	-0.00158115
17.2	0.276895	0.318074	0.13704	0.151638	0.0711978	0.0716424	0.0346836	0.0307738	0.0124301	0.01126	0.00525441	0.00648389	0.00334513	-0.0010323
17.4	0.280719	0.322772	0.139569	0.154074	0.0712109	0.0737633	0.035279	0.0323864	0.0122255	0.0129209	0.00474095	0.00796195	0.00335411	0.00057847
17.6	0.283716	0.32663	0.141512	0.157538	0.0704448	0.0749621	0.0355253	0.0332852	0.0123057	0.0141882	0.00420306	0.00870237	0.00360406	0.00155825
17.8	0.287716	0.331783	0.143933	0.160456	0.0718742	0.0776141	0.0365534	0.0346947	0.0141002	0.0154428	0.00543128	0.0099955	0.0047636	0.00251635
18	0.291285	0.33578	0.146785	0.16221	0.0724283	0.0786344	0.0372185	0.0355073	0.0153664	0.0159241	0.00650353	0.0105372	0.00579013	0.00279431
18.2	0.29488	0.339671	0.149869	0.164605	0.073169	0.07875	0.0385107	0.0366005	0.0163004	0.0160468	0.00784942	0.0103913	0.00646531	0.00207611
18.4	0.297403	0.344101	0.15172	0.167312	0.0748449	0.0799552	0.0398016	0.0373981	0.0173183	0.0162383	0.00762774	0.0111616	0.00717014	0.00277555
18.6	0.300956	0.347615	0.153241	0.170083	0.0757577	0.080931	0.0411908	0.0382802	0.0179526	0.0158947	0.00879631	0.0118693	0.00843638	0.00324008
18.8	0.305441	0.350395	0.155405	0.171579	0.0770709	0.0813742	0.0428349	0.0382198	0.0189383	0.0154671	0.00968372	0.0115855	0.0095254	0.00271477
19	0.309272	0.353382	0.157329	0.172442	0.0778938	0.0816409	0.0430721	0.0378947	0.0200141	0.0140897	0.0100065	0.0111274	0.0099636	0.00206307
19.2	0.311448	0.356665	0.158425	0.175183	0.079154	0.0829672	0.0428494	0.0386638	0.0204757	0.014856	0.0102394	0.0113363	0.0109695	0.00365618
19.4	0.314922	0.359947	0.159386	0.176768	0.0801705	0.0836654	0.043868	0.0383878	0.0216685	0.0147643	0.0106033	0.0111513	0.0121751	0.00311392
19.6	0.318059	0.364177	0.160729	0.178069	0.0808453	0.0850711	0.0442175	0.0391289	0.0228167	0.0155119	0.0103883	0.0117254	0.0130201	0.00370404
19.8	0.321317	0.366796	0.162256	0.17929	0.081921	0.0855757	0.0447131	0.0389071	0.0229914	0.0148827	0.010706	0.0112782	0.0136988	0.00246288
20	0.324369	0.369202	0.162205	0.181314	0.0834164	0.0870219	0.0445328	0.0383199	0.0227185	0.0146288	0.0102194	0.0111918	0.013789	0.00193071
20.2	0.327066	0.373364	0.163017	0.183861	0.0851819	0.0887879	0.0446294	0.0389585	0.0222003	0.0154212	0.0094479	0.0124774	0.013812	0.00237786
20.4	0.329534	0.375934	0.165506	0.184321	0.0867616	0.0895588	0.0458003	0.0395227	0.0223841	0.0151268	0.00936355	0.0123928	0.0140085	0.00196189
20.6	0.331603	0.379383	0.166777	0.187119	0.0883437	0.09064	0.0453413	0.0402011	0.02196	0.0152038	0.00947882	0.0121228	0.0134167	0.00256202
20.8	0.334565	0.383435	0.167955	0.19066	0.0886182	0.0930675	0.0461685	0.0416811	0.0213263	0.0160602	0.00890707	0.0126277	0.0125753	0.00362848
21	0.337968	0.386808	0.169908	0.192261	0.0889155	0.0943744	0.0463336	0.0416878	0.0204764	0.0160765	0.00824476	0.0130159	0.0117922	0.00327049
21.2	0.341556	0.390011	0.171676	0.194539	0.0887771	0.0957145	0.046858	0.0423328	0.0203873	0.0167142	0.0084785	0.0128899	0.0109254	0.00346303
21.4	0.344161	0.393661	0.173158	0.197176	0.0899526	0.0974235	0.0470058	0.0429484	0.0197862	0.0171957	0.00782631	0.0133967	0.00972178	0.00459317
21.6	0.347208	0.39648	0.175803	0.198976	0.0914911	0.0981335	0.0480228	0.0436235	0.0212335	0.0174088	0.00867169	0.0130351	0.00974452	0.00391336
21.8	0.350888	0.400019	0.179301	0.198883	0.09314	0.0987633	0.0483207	0.0440115	0.0221313	0.0181326	0.00992074	0.0128982	0.00975954	0.00422703
22	0.352767	0.403509	0.181913	0.201053	0.0938506	0.0993108	0.0490605	0.0456186	0.0223949	0.0182186	0.00982913	0.0129014	0.00810481	0.00510567
22.2	0.356057	0.407067	0.183521	0.20412	0.09439	0.10034	0.0494809	0.0463048	0.022333	0.0192876	0.0105409	0.0133645	0.00794631	0.0053021
22.4	0.359343	0.410311	0.18534	0.2062	0.0959015	0.101872	0.0495407	0.0469687	0.0223631	0.0198993	0.0105194	0.0139326	0.00787403	0.00629876
22.6	0.362916	0.413458	0.187993	0.207827	0.0964488	0.102174	0.0506863	0.0471458	0.0228129	0.0204918	0.0121577	0.0147239	0.0083337	0.0067667
22.8	0.36606	0.415873	0.189715	0.208726	0.0971316	0.102199	0.0515618	0.0461129	0.0238101	0.0198996	0.0120253	0.0137667	0.00797361	0.00550009
23	0.367796	0.41936	0.190246	0.20977	0.097083	0.102317	0.0512116	0.046316	0.0233811	0.0202475	0.0124133	0.0133078	0.0076284	0.00507098
23.2	0.370268	0.423163	0.190389	0.211515	0.0974476	0.103175	0.0511048	0.0466786	0.02322	0.0214676	0.0124607	0.013949	0.00846565	0.00559032
23.4	0.372528	0.425524	0.19169	0.212535	0.0974817	0.103056	0.0510859	0.0456984	0.0233682	0.0209866	0.0122749	0.0136626	0.00822692	0.00402275
23.6	0.374714	0.429406	0.192709	0.215126	0.0978057	0.103585	0.0507839	0.0456109	0.0228749	0.021278	0.0116009	0.0140871	0.00861567	0.00369729
23.8	0.377822	0.431112	0.193008	0.21587	0.0983032	0.103381	0.0502183	0.0445236	0.0228725	0.0208343	0.011198	0.0140591	0.00874346	0.00145339
24	0.380736	0.434373	0.193974	0.216932	0.0991095	0.104765	0.0501454	0.0441633	0.0227281	0.0206584	0.00973069	0.014287	0.0089178	0.00084537
24.2	0.383123	0.436781	0.195847	0.21934	0.0998006	0.105675	0.0510538	0.0446516	0.0226068	0.0207631	0.00972256	0.0145851	0.00960691	0.00064427
24.4	0.385993	0.438443	0.197019	0.220631	0.100444	0.106248	0.0515041	0.0448876	0.022885	0.0200582	0.00988693	0.0132377	0.0100334	-0.00040996
24.6	0.389122	0.440842	0.197984	0.221747	0.100874	0.105939	0.0514617	0.0443513	0.0223499	0.0188312	0.0091322	0.0116691	0.0097198	-0.00104927
24.8	0.392089	0.44372	0.200142	0.223355	0.101171	0.10648	0.051858	0.0444223	0.0224008	0.0184039	0.00959306	0.0115515	0.00910623	-0.00088345
25	0.394184	0.445824	0.200827	0.224313	0.101053	0.106162	0.0513341	0.0433737	0.021643	0.0171854	0.00935419	0.0100275	0.00901344	-0.00220221
25.2	0.398295	0.448558	0.202172	0.225751	0.102097	0.106649	0.052177	0.0441312	0.0231175	0.0170369	0.00988327	0.00982586	0.00928584	-0.0019514
25.4	0.400693	0.452039	0.204477	0.227273	0.103812	0.107681	0.0521592	0.0444923	0.0236369	0.0164631	0.00935613	0.00920247	0.00902766	-0.00101686
25.6	0.403405	0.455633	0.206957	0.229798	0.104932	0.108677	0.0522374	0.0458708	0.024203	0.0164543	0.00921641	0.00898459	0.00867534	0.00044286
25.8	0.405984	0.459361	0.208655	0.232148	0.105412	0.110465	0.0528766	0.0470095	0.0248974	0.0176751	0.00950494	0.00933567	0.00796937	0.00195358
26	0.409432	0.462153	0.210718	0.235122	0.106217	0.111555	0.0535669	0.0480409	0.0260399	0.0178987	0.00969854	0.00915367	0.00715468	0.00314739
26.2	0.412862	0.46596	0.213111	0.237981	0.107474	0.112671	0.053183	0.0481463	0.02661	0.0189624	0.0102649	0.0102363	0.00803349	0.00366427
26.4	0.415372	0.469035	0.215126	0.239468	0.108556	0.113478	0.0534156	0.0484796	0.0270778	0.0187466	0.0104472	0.0107783	0.00774044	0.00391327
26.6	0.417676	0.473156	0.216445	0.2425	0.108653	0.11547	0.054934	0.0491476	0.0279378	0.0202031	0.0106815	0.0120204	0.00760035	0.00541871
26.8	0.419795	0.477315	0.217171	0.244418	0.108858	0.116593	0.0549721	0.050207	0.0276949	0.0212439	0.00956156	0.0123906	0.00651698	0.00543925
27	0.422495	0.480962	0.219214	0.246677	0.109823	0.117338	0.0549361	0.0506904	0.027563	0.0224585	0.00992418	0.0132958	0.00699483	0.00584334
27.2	0.426052	0.484143	0.221353	0.248707	0.111842	0.118228	0.0557218	0.0509266	0.028763	0.0220744	0.0110459	0.0141403	0.00840976	0.00596642
27.4	0.428631	0.48704	0.222995	0.250447	0.11197	0.118838	0.0556288	0.0512877	0.0290963	0.0219985	0.0112054	0.0145382	0.0084981	0.00593332
27.6	0.43151	0.490294	0.224287	0.251354	0.112154	0.118886	0.0551939	0.051211	0.0287159	0.0225799	0.0107998	0.0145093	0.0083343	0.00510859
27.8	0.434469	0.493003	0.225586	0.252357	0.112893	0.119871	0.0548703	0.0513772	0.0287184	0.0225987	0.0109518	0.0147001	0.00843974	0.00389173
28	0.436656	0.495511	0.22708	0.254155	0.113302	0.120394	0.0551291	0.0517164	0.0272885	0.0227166	0.0106783	0.0140465	0.00831336	0.00335089
28.2	0.440342	0.497395	0.228335	0.255912	0.114772	0.122416	0.0567164	0.0523038	0.027408	0.0233972	0.0112661	0.0146474	0.00879176	0.00334688
28.4	0.444174	0.500638	0.230053	0.256185	0.11566	0.123015	0.057348	0.0529839	0.027189	0.0229658	0.0122576	0.0134625	0.00974011	0.00270781
28.6	0.446113	0.502947	0.231329	0.257596	0.11602	0.12292	0.0577555	0.0534727	0.0263797	0.0222309	0.0125167	0.012701	0.00995622	0.00246738
28.8	0.448602	0.506277	0.231415	0.259535	0.116542	0.123925	0.0585237	0.0542546	0.0264067	0.0228985	0.0133309	0.012856	0.00998425	0.00262875
29	0.452033	0.508294	0.233251	0.259322	0.117163	0.123956	0.0592798	0.053538	0.0270824	0.0220491	0.0136352	0.0120896	0.0110109	0.00158024
29.2	0.455488	0.511494	0.234747	0.261406	0.118334	0.1253	0.060172	0.0544764	0.0276415	0.0214714	0.0139627	0.0127543	0.0113159	0.00255215
29.4	0.457724	0.514797	0.236107	0.26381	0.119669	0.126808	0.0607884	0.0553717	0.0273117	0.0209699	0.0134684	0.0120416	0.0108889	0.00310628
29.6	0.461167	0.518284	0.238314	0.26581	0.121635	0.128368	0.062443	0.0557718	0.0286658	0.0216981	0.0142372	0.0122344	0.0118326	0.00388114
29.8	0.46457	0.520771	0.240179	0.267058	0.122246	0.129112	0.0633391	0.0566508	0.0288133	0.0225312	0.0139208	0.0126113	0.011098	0.00377936
30	0.468064	0.523388	0.242485	0.268837	0.123245	0.128855	0.0642154	0.0560258	0.029833	0.0219728	0.0148333	0.0125381	0.0109902	0.00411903
30.2	0.46996	0.526863	0.244424	0.271087	0.1242	0.130407	0.0654525	0.0565801	0.0301103	0.022375	0.0151095	0.0132254	0.0121312	0.00435724
30.4	0.471692	0.529352	0.245589	0.272379	0.12461	0.131107	0.0658699	0.0564387	0.0303816	0.0225499	0.014374	0.0133177	0.0120147	0.00418654
30.6	0.47294	0.533729	0.247043	0.274954	0.124893	0.132977	0.0663331	0.0574581	0.0303406	0.024096	0.0136035	0.013873	0.0114893	0.00559029
30.8	0.475079	0.536377	0.249618	0.275715	0.12633	0.133113	0.0670302	0.0571049	0.0305397	0.0234285	0.0141804	0.0130207	0.0115465	0.00486981
31	0.477765	0.539475	0.250814	0.277356	0.127071	0.1338	0.0673415	0.0570078	0.0307985	0.0231899	0.0135458	0.0127541	0.0116349	0.00574559
31.2	0.480261	0.543182	0.251767	0.278073	0.127953	0.134651	0.0676031	0.0573364	0.0304681	0.0229624	0.0135497	0.0133245	0.0118895	0.00527446
31.4	0.482682	0.545867	0.254318	0.27901	0.128425	0.135523	0.0676862	0.057349	0.0301222	0.0231057	0.0129324	0.0133583	0.0114706	0.00513159
31.6	0.484768	0.548099	0.256147	0.280496	0.129897	0.135723	0.0678872	0.05756	0.0298867	0.0233628	0.0128768	0.0120362	0.0107613	0.00332893
31.8	0.487594	0.550981	0.257393	0.282501	0.131596	0.13757	0.068411	0.0592052	0.0300679	0.0243706	0.0125554	0.0121193	0.0103752	0.00361138
32	0.491238	0.553165	0.259889	0.283026	0.13286	0.138436	0.0689748	0.0592326	0.0292925	0.0249532	0.012984	0.0119185	0.0101252	0.00273987
32.2	0.493879	0.555668	0.262253	0.285606	0.134253	0.140817	0.0695957	0.060288	0.0299887	0.0255647	0.013419	0.0125875	0.0109471	0.00326858
32.4	0.496602	0.558594	0.263226	0.288277	0.134585	0.140859	0.0697994	0.0615949	0.0299398	0.0262939	0.0141048	0.0127055	0.0114165	0.00266741
32.6	0.499147	0.560645	0.264941	0.290463	0.135275	0.141455	0.0701269	0.0624034	0.0302709	0.0266551	0.0140082	0.0129484	0.0114479	0.00238115
32.8	0.502126	0.563824	0.267242	0.292871	0.135761	0.143189	0.0700072	0.063217	0.0309831	0.0273213	0.0146254	0.0138781	0.0120654	0.00323665
33	0.5049	0.566628	0.270018	0.295289	0.136073	0.143653	0.0695076	0.0633876	0.031082	0.0267503	0.0145497	0.0148609	0.0118773	0.00315447
33.2	0.507163	0.569618	0.27015	0.298071	0.136358	0.144928	0.0702673	0.0647344	0.0312113	0.0263621	0.0146532	0.0155213	0.0122561	0.00322937
33.4	0.51127	0.572813	0.273983	0.300331	0.137808	0.145754	0.0706077	0.0658597	0.0314839	0.0272171	0.015244	0.0166275	0.0130378	0.00424166
33.6	0.514521	0.576339	0.276239	0.301851	0.138372	0.146312	0.070533	0.0667246	0.0318775	0.0279135	0.0154378	0.0177601	0.0130194	0.00526267
33.8	0.517555	0.579066	0.276614	0.304498	0.137855	0.147089	0.0703449	0.0678379	0.0319825	0.0287323	0.01508	0.0187417	0.0129104	0.00599724
34	0.520152	0.58235	0.277615	0.306609	0.138269	0.147011	0.0705857	0.0675324	0.0331028	0.0284449	0.0157364	0.019086	0.0133346	0.00650726
34.2	0.522773	0.583963	0.279528	0.308012	0.138756	0.147487	0.0705519	0.068481	0.0326588	0.0287849	0.0150525	0.0189414	0.0137648	0.00717478
34.4	0.524448	0.587039	0.280723	0.309603	0.13885	0.147636	0.0691511	0.0682069	0.0329732	0.0293215	0.0145198	0.0197155	0.0127603	0.00684706
34.6	0.526703	0.590653	0.281692	0.311291	0.13999	0.14827	0.0695966	0.0684381	0.0330274	0.0294334	0.01494	0.019585	0.0121088	0.00701649
34.8	0.528806	0.592745	0.281874	0.31168	0.140803	0.148059	0.0696488	0.0677238	0.0324263	0.0289565	0.0140912	0.0189685	0.0112535	0.00664742
35	0.531294	0.596157	0.283212	0.313502	0.141388	0.149527	0.06927	0.0682653	0.0323414	0.0302202	0.0130164	0.0197092	0.0106064	0.0066341
35.2	0.533332	0.598815	0.284695	0.314488	0.14293	0.150223	0.0703927	0.0680443	0.0325578	0.0301739	0.0143229	0.0200448	0.0107502	0.00523131
35.4	0.536181	0.600158	0.286372	0.315293	0.144579	0.150962	0.0713218	0.0675487	0.0334726	0.0301493	0.0149883	0.0187142	0.0112289	0.00445659
35.6	0.538138	0.60233	0.287267	0.315952	0.145973	0.151645	0.0710213	0.0679246	0.0336649	0.0302149	0.0150288	0.0178685	0.0104659	0.00359579
35.8	0.540863	0.605256	0.289415	0.316654	0.147644	0.153002	0.0713567	0.0691942	0.0335427	0.0300767	0.0157529	0.0175909	0.0106768	0.00399323
36	0.542887	0.606578	0.290528	0.317972	0.147471	0.15382	0.0713292	0.0688546	0.0327864	0.0295168	0.0166849	0.0173751	0.010866	0.00275476
36.2	0.544673	0.609021	0.290601	0.320388	0.148245	0.154505	0.0725777	0.0693489	0.0335785	0.030437	0.0170826	0.0178238	0.0120539	0.00334252
36.4	0.548306	0.611848	0.292036	0.321131	0.149058	0.155282	0.0736836	0.069459	0.0343732	0.0296665	0.0175444	0.0175966	0.012679	0.00304027
36.6	0.551784	0.614405	0.294764	0.322728	0.149839	0.155804	0.0740599	0.0697726	0.0345949	0.0286547	0.018839	0.0169581	0.0129503	0.00294867
36.8	0.553002	0.617071	0.295463	0.325195	0.149693	0.157098	0.0733103	0.0702002	0.0333244	0.0283522	0.0180889	0.0171288	0.0120088	0.00359157
37	0.555764	0.61947	0.297214	0.325361	0.150235	0.15646	0.0749314	0.0700466	0.0340314	0.0265783	0.0181446	0.016899	0.0121367	0.00305162
37.2	0.558149	0.622185	0.299194	0.327363	0.151204	0.157308	0.0764122	0.0714759	0.0336958	0.0259451	0.018191	0.0166052	0.0126126	0.00363402
37.4	0.562082	0.625753	0.302122	0.329953	0.152567	0.158265	0.0769917	0.0717504	0.0343415	0.0262773	0.0186425	0.0167719	0.0133147	0.00511862
37.6	0.565133	0.628735	0.303182	0.331413	0.153226	0.159299	0.0781343	0.0723506	0.0348144	0.026075	0.0188695	0.0162776	0.013581	0.00456429
37.8	0.568209	0.630553	0.305263	0.332581	0.154039	0.159804	0.0794004	0.0724852	0.0359097	0.0267487	0.0189247	0.0155533	0.0148505	0.00415649
38	0.570453	0.633625	0.307235	0.33467	0.154902	0.160885	0.0803187	0.073141	0.0353351	0.0275063	0.0176574	0.0160452	0.0137542	0.00489904
38.2	0.573794	0.635331	0.310123	0.336384	0.156784	0.16119	0.081824	0.0733079	0.0362123	0.0286602	0.0182755	0.0158729	0.0147447	0.00515694
38.4	0.575779	0.639218	0.311679	0.338079	0.15787	0.162369	0.0819844	0.0736299	0.0368068	0.0295502	0.0182518	0.0169249	0.0141316	0.00509182
38.6	0.577374	0.64256	0.312792	0.339597	0.158896	0.164111	0.0834228	0.0741169	0.0371739	0.0309719	0.0178063	0.0167979	0.0137301	0.00505998
38.8	0.579054	0.645193	0.314236	0.340937	0.15955	0.164804	0.0843935	0.0743408	0.0371333	0.0316446	0.0167967	0.0169973	0.0139103	0.00520801
39	0.581402	0.648267	0.315698	0.343692	0.160178	0.167403	0.084621	0.0749023	0.0374184	0.033138	0.0164759	0.01756	0.0141853	0.00513711
39.2	0.582757	0.651046	0.315451	0.344884	0.160202	0.168023	0.085233	0.0747829	0.036937	0.0335072	0.0163695	0.0177462	0.0133629	0.00506886
39.4	0.58535	0.653835	0.316973	0.346033	0.160887	0.168785	0.0852749	0.074887	0.0373768	0.0334954	0.016212	0.0172881	0.0135576	0.00478016
39.6	0.587333	0.65724	0.318396	0.348068	0.161411	0.170049	0.0856836	0.0759705	0.0366773	0.0333916	0.0168444	0.0175664	0.0129626	0.00554399
39.8	0.590188	0.660488	0.319098	0.350403	0.161986	0.171356	0.086179	0.0770705	0.0366261	0.0342971	0.0178204	0.0178461	0.0136615	0.00636611
40	0.592197	0.662833	0.319477	0.35195	0.161486	0.173023	0.0855785	0.0776409	0.0368406	0.0353887	0.0172003	0.0189747	0.0132411	0.00714503
40.2	0.595434	0.666553	0.320743	0.353596	0.163023	0.173568	0.0870084	0.0780409	0.0380653	0.035811	0.0182729	0.0190891	0.0139769	0.00840309
40.4	0.598584	0.668315	0.322126	0.355455	0.163142	0.174595	0.0867845	0.0780299	0.0379566	0.0349933	0.0188407	0.0189096	0.0131764	0.0076064
40.6	0.602067	0.670439	0.323957	0.357442	0.164572	0.174393	0.0869118	0.0790787	0.0378984	0.0343301	0.019322	0.0191905	0.0128983	0.00723217
40.8	0.603623	0.671889	0.32566	0.358995	0.165233	0.17456	0.0867304	0.0797923	0.0373189	0.0340655	0.0186788	0.0195596	0.0127563	0.0079739
41	0.606911	0.674274	0.328614	0.36035	0.166782	0.175305	0.0887568	0.0808824	0.0389795	0.0337424	0.0198724	0.0198629	0.0138985	0.00837463
41.2	0.609929	0.676996	0.330056	0.363212	0.167886	0.176697	0.0886543	0.0815173	0.0391099	0.033795	0.0203277	0.0199783	0.0142051	0.00823175
41.4	0.614292	0.678652	0.333026	0.363642	0.170137	0.17672	0.0893101	0.0804456	0.040672	0.033451	0.0221166	0.0190943	0.015507	0.0069198
41.6	0.616985	0.680725	0.335582	0.364803	0.171401	0.177615	0.0895428	0.0814285	0.0410282	0.0340135	0.0224586	0.0192365	0.0158376	0.00620055
41.8	0.618911	0.682837	0.336813	0.366221	0.172024	0.178224	0.089384	0.0816307	0.0415075	0.0352405	0.0216073	0.0193517	0.0156474	0.00609847
42	0.620458	0.684966	0.338058	0.368359	0.173417	0.17903	0.0895102	0.0820451	0.0406847	0.0359982	0.0216858	0.0204022	0.0142732	0.00645977
42.2	0.623311	0.686871	0.340219	0.36861	0.174972	0.178964	0.0901332	0.082018	0.0418284	0.035635	0.0222332	0.0206519	0.0152816	0.00601348
42.4	0.624838	0.68973	0.341439	0.370435	0.174727	0.180235	0.0896438	0.0826319	0.0413658	0.0363861	0.0219345	0.0217159	0.0146462	0.0065993
42.6	0.626084	0.691955	0.34202	0.371674	0.175193	0.181426	0.0904534	0.0821875	0.0412855	0.0368328	0.0221815	0.021673	0.0139341	0.00603748
42.8	0.627075	0.694433	0.343157	0.372786	0.175337	0.181773	0.0900254	0.0822556	0.0400677	0.036931	0.0211693	0.0225304	0.0133859	0.00582599
43	0.628236	0.697238	0.344339	0.374786	0.17558	0.183045	0.0889787	0.0826392	0.0400621	0.0373909	0.0201272	0.0236357	0.0118645	0.00566907
43.2	0.629846	0.699155	0.345709	0.376577	0.175587	0.18292	0.0890016	0.0826035	0.0400628	0.036775	0.020894	0.023155	0.0109559	0.00524611
43.4	0.632479	0.702021	0.347378	0.378585	0.176795	0.183753	0.0892517	0.0834355	0.0408891	0.0369621	0.0219971	0.0235621	0.0111407	0.0054927
43.6	0.634476	0.704879	0.348607	0.380051	0.177675	0.184962	0.0891573	0.0843283	0.0406671	0.0380777	0.0215535	0.0236946	0.0109298	0.00624682
43.8	0.636569	0.706927	0.349799	0.382067	0.178114	0.185793	0.0885109	0.0846176	0.040627	0.0384491	0.02098	0.0240305	0.0107209	0.00714309
44	0.638042	0.709475	0.350472	0.384192	0.177916	0.186588	0.0884299	0.0857899	0.0402109	0.0381521	0.0197031	0.0246342	0.00998964	0.00738477
44.2	0.640227	0.71197	0.351426	0.384917	0.178534	0.186561	0.0892406	0.0857351	0.0406946	0.0374997	0.0201021	0.0239013	0.0102783	0.0067236
44.4	0.642906	0.713319	0.352952	0.385895	0.178932	0.186762	0.0895563	0.0858257	0.040592	0.0368135	0.0200697	0.0235786	0.0103902	0.00624866
44.6	0.645942	0.715925	0.355165	0.38788	0.180036	0.186746	0.0901595	0.0873875	0.0403321	0.0365543	0.0198038	0.0234616	0.0111305	0.00723603
44.8	0.648177	0.718064	0.356858	0.389496	0.1807	0.188168	0.0909525	0.0880898	0.0409093	0.0379645	0.0201605	0.0233474	0.012517	0.00748976
45	0.650919	0.72096	0.358725	0.391052	0.182304	0.189857	0.0916791	0.0894161	0.041359	0.0385297	0.0206354	0.0234735	0.0140007	0.00789144
45.2	0.653396	0.72339	0.360155	0.393258	0.182926	0.190587	0.091203	0.0896724	0.040833	0.0379783	0.020872	0.0228396	0.0148676	0.00776011
45.4	0.655307	0.725976	0.361585	0.395184	0.183605	0.191543	0.0916465	0.0906873	0.0405017	0.0385908	0.0203321	0.0223293	0.015217	0.00798513
45.6	0.656919	0.728698	0.362721	0.397689	0.184074	0.193238	0.0924345	0.092318	0.0406431	0.0396227	0.0206452	0.0227263	0.0156457	0.00898168
45.8	0.659524	0.731644	0.364354	0.399917	0.184665	0.194653	0.0930232	0.0929117	0.0402909	0.0402654	0.0207692	0.0226398	0.0159207	0.00939335
46	0.661481	0.733476	0.366012	0.401688	0.184788	0.195934	0.0933776	0.0931082	0.0395616	0.0403519	0.0209295	0.0232417	0.0154444	0.0098463
46.2	0.664019	0.736138	0.367531	0.403132	0.184528	0.197383	0.0939479	0.0930421	0.0400566	0.0404711	0.0207102	0.023411	0.0157141	0.0104118
46.4	0.665318	0.738763	0.368741	0.405882	0.184801	0.199389	0.0934181	0.0933921	0.0388043	0.0413937	0.0211243	0.023772	0.0149155	0.0111887
46.6	0.667036	0.7408	0.369582	0.406786	0.185403	0.201539	0.093836	0.093628	0.0387149	0.0420422	0.0212272	0.0246802	0.0133153	0.0108689
46.8	0.668388	0.743419	0.371864	0.408571	0.185407	0.202797	0.0937207	0.0941323	0.0382624	0.0424247	0.0207265	0.0259044	0.0131967	0.0113922
47	0.670539	0.745337	0.373457	0.410687	0.186401	0.204063	0.0937751	0.0942749	0.0390989	0.0422054	0.0215181	0.0256426	0.0127427	0.0109175
47.2	0.673412	0.746529	0.374624	0.411319	0.187488	0.20489	0.0942824	0.0943237	0.039061	0.0421613	0.0223822	0.0250373	0.0122728	0.0107096
47.4	0.676104	0.748575	0.377044	0.411398	0.189076	0.206335	0.0949249	0.0948081	0.0401745	0.043047	0.0222371	0.0258626	0.0123843	0.0108544
47.6	0.678673	0.751434	0.379265	0.413609	0.189896	0.207571	0.0958679	0.0954073	0.040569	0.0435663	0.0215648	0.0258735	0.0124612	0.0112797
47.8	0.681424	0.752788	0.380224	0.415228	0.191117	0.207704	0.0964246	0.0949555	0.0406178	0.0429506	0.0224647	0.0262204	0.012095	0.0111709
48	0.68432	0.755047	0.380659	0.415481	0.192813	0.207764	0.0970956	0.0950901	0.0415165	0.042403	0.0226141	0.0264184	0.0123642	0.0102576
48.2	0.686872	0.756815	0.383306	0.415401	0.194822	0.207128	0.0980976	0.094498	0.0431193	0.0420682	0.0236339	0.0256782	0.0126798	0.00949554
48.4	0.689598	0.758347	0.383844	0.41726	0.196051	0.207662	0.0992023	0.0949406	0.0437573	0.0427133	0.0242849	0.0249913	0.0130088	0.00912075
48.6	0.691836	0.760441	0.384844	0.417907	0.197606	0.207791	0.0995329	0.0944944	0.0436836	0.0423771	0.0234956	0.0240325	0.0130345	0.007668
48.8	0.694315	0.761953	0.3865	0.41848	0.199474	0.208695	0.101039	0.0947464	0.0442004	0.0421415	0.0244164	0.0235873	0.0141822	0.00740754
49	0.696499	0.763941	0.387848	0.420297	0.201057	0.208809	0.100936	0.095229	0.0447361	0.0410586	0.0251844	0.0226314	0.0147863	0.00742558
49.2	0.698703	0.765947	0.387868	0.422038	0.201087	0.209683	0.101302	0.0955801	0.0456083	0.0413913	0.0252236	0.0217937	0.0149288	0.00746516
49.4	0.700451	0.768945	0.389165	0.423287	0.202062	0.210841	0.102455	0.0966385	0.046923	0.0423474	0.0258025	0.0218466	0.0156854	0.00823219
49.6	0.703584	0.771203	0.392338	0.424679	0.2041	0.211685	0.103545	0.096887	0.0481955	0.0427577	0.027397	0.0217413	0.0173264	0.00826064
49.8	0.705687	0.77403	0.393673	0.427139	0.204218	0.213238	0.103855	0.0975149	0.0484378	0.0429892	0.0272418	0.0219091	0.017928	0.00834926
50	0.707985	0.775754	0.394864	0.428723	0.204188	0.214192	0.103924	0.0969374	0.0489495	0.0432325	0.0272887	0.0214046	0.0176615	0.00788766
50.2	0.709886	0.778229	0.396558	0.42941	0.205481	0.215522	0.104133	0.0973291	0.0492218	0.043602	0.0280059	0.0214145	0.0180349	0.00818172
50.4	0.711704	0.780359	0.398012	0.431038	0.206246	0.216918	0.1046	0.0975384	0.0493588	0.0444563	0.0282358	0.0222132	0.0180584	0.00799194
50.6	0.715027	0.782907	0.399721	0.433051	0.20648	0.217783	0.105807	0.0977938	0.0500707	0.044542	0.0292472	0.0233093	0.0182068	0.00790961
50.8	0.716467	0.785319	0.401801	0.434696	0.206745	0.218208	0.106106	0.0980218	0.0498722	0.0439386	0.0302898	0.0236727	0.0182498	0.00815652
51	0.717431	0.787141	0.403459	0.435098	0.206713	0.219206	0.106028	0.0984984	0.0501877	0.0440844	0.0290214	0.0238279	0.0171352	0.00793259
51.2	0.72078	0.789107	0.405485	0.436298	0.206867	0.220825	0.106837	0.0995036	0.0504143	0.0449337	0.0283052	0.0247746	0.0169623	0.00877937
51.4	0.722177	0.791144	0.406956	0.438234	0.206312	0.221616	0.106878	0.100128	0.050474	0.0451324	0.0270822	0.0251597	0.0158713	0.00802836
51.6	0.724679	0.793744	0.408211	0.440534	0.207427	0.223074	0.10809	0.100436	0.0500809	0.0452846	0.0269038	0.0257198	0.0153191	0.00755894
51.8	0.727427	0.79455	0.410612	0.440373	0.209627	0.222287	0.108838	0.0998169	0.0505522	0.0442098	0.0269114	0.0255407	0.0158419	0.00653617
52	0.72937	0.796611	0.412388	0.442159	0.21001	0.222461	0.109391	0.100218	0.0505742	0.0440345	0.0261215	0.0253432	0.015546	0.00638923
52.2	0.730508	0.798362	0.413964	0.443398	0.210408	0.222166	0.109704	0.0997299	0.0509158	0.0439229	0.0251214	0.0249614	0.0146589	0.00568588
52.4	0.731731	0.799558	0.413623	0.444394	0.210412	0.222628	0.109482	0.0995371	0.0503746	0.0435864	0.023878	0.0240575	0.0144631	0.00548757
52.6	0.733175	0.801618	0.415875	0.445148	0.210856	0.222661	0.109901	0.0996489	0.0501865	0.0423359	0.0230263	0.0228448	0.0136667	0.005639
52.8	0.734743	0.803129	0.415885	0.447865	0.211289	0.223084	0.11021	0.10027	0.0500707	0.0424996	0.0232176	0.0227659	0.0138623	0.00681354
53	0.735761	0.805449	0.416372	0.449576	0.211662	0.223277	0.108701	0.100321	0.0502707	0.0422759	0.0226047	0.0216824	0.0138564	0.00643254
53.2	0.737585	0.807454	0.417291	0.451148	0.211651	0.224547	0.109343	0.10161	0.0502042	0.0426444	0.021879	0.0212994	0.0146308	0.00783154
53.4	0.739073	0.809658	0.419701	0.452448	0.212684	0.224353	0.109895	0.101873	0.0510771	0.0429183	0.0223237	0.0209054	0.0157376	0.0080947
53.6	0.741189	0.81137	0.420651	0.454665	0.213816	0.224926	0.110145	0.10154	0.0508122	0.0425884	0.0214932	0.0203596	0.0167597	0.00806361
53.8	0.742917	0.813031	0.421437	0.456573	0.215209	0.22529	0.110247	0.101653	0.0510145	0.0429727	0.0222373	0.0195546	0.0172738	0.0081276
54	0.745497	0.814907	0.422632	0.457513	0.216008	0.22629	0.110945	0.101918	0.051673	0.0433043	0.0223198	0.0194478	0.0175988	0.00904336
54.2	0.747401	0.817363	0.423497	0.459241	0.216873	0.226896	0.111204	0.102509	0.0515463	0.0433759	0.0223639	0.0202857	0.0188221	0.00953945
54.4	0.749738	0.819165	0.424203	0.4622	0.21662	0.22755	0.111799	0.103491	0.0516693	0.044235	0.0225998	0.0210921	0.0187562	0.0103807
54.6	0.75205	0.82175	0.425339	0.464525	0.216977	0.228809	0.111752	0.104217	0.0513325	0.0446773	0.0235635	0.0222427	0.0175699	0.0111954
54.8	0.75293	0.823275	0.426574	0.464944	0.217826	0.229546	0.111808	0.104785	0.0517643	0.0451066	0.0234902	0.0228702	0.0170505	0.0115788
55	0.753887	0.824961	0.427861	0.466273	0.217192	0.230933	0.111745	0.105299	0.0512484	0.0464686	0.0221963	0.0237495	0.0165471	0.0122651
55.2	0.757038	0.826441	0.42879	0.467689	0.218213	0.232169	0.112204	0.104994	0.0515797	0.0470282	0.0235317	0.0245772	0.0168553	0.0113776
55.4	0.757737	0.828156	0.429966	0.46835	0.219146	0.232785	0.112068	0.104089	0.0511079	0.0469507	0.0229595	0.0246555	0.0160888	0.0102637
55.6	0.760613	0.830349	0.432892	0.470192	0.22075	0.234108	0.113523	0.104129	0.0518263	0.0476045	0.0243739	0.0252289	0.0168924	0.0106037
55.8	0.762011	0.832245	0.43434	0.472531	0.221181	0.234574	0.113356	0.103934	0.0520007	0.0480974	0.0245175	0.0254996	0.0165283	0.0107422
56	0.763331	0.834809	0.43469	0.474303	0.221219	0.235682	0.113357	0.104451	0.0518848	0.0491886	0.0247041	0.0260397	0.0152494	0.0112381
56.2	0.764478	0.836658	0.435838	0.475157	0.221891	0.236611	0.113217	0.104873	0.052034	0.0485544	0.0251796	0.0258286	0.0150049	0.0108815
56.4	0.765399	0.838718	0.435547	0.477717	0.221145	0.237853	0.112696	0.10581	0.0517181	0.0492104	0.0249633	0.0255807	0.0141157	0.0112829
56.6	0.766897	0.841703	0.437218	0.479349	0.22169	0.239798	0.113355	0.106501	0.0523406	0.0499998	0.0253432	0.0266288	0.0133477	0.0114533
56.8	0.768341	0.84292	0.437723	0.479689	0.222319	0.239323	0.112623	0.105859	0.0521041	0.0488056	0.0256783	0.0258167	0.0131569	0.0106986
57	0.77011	0.844685	0.43924	0.480995	0.22298	0.239679	0.111884	0.106701	0.0516276	0.0478003	0.0256616	0.0259583	0.0129521	0.0100492
57.2	0.772616	0.846621	0.441006	0.483167	0.224245	0.241089	0.113057	0.107826	0.0526707	0.0483708	0.0260921	0.0268867	0.0128699	0.0107387
57.4	0.774905	0.848274	0.442776	0.483972	0.225614	0.241346	0.11302	0.107967	0.0531089	0.0486401	0.0268009	0.0269626	0.0124219	0.010505
57.6	0.777437	0.850429	0.444399	0.485678	0.227607	0.243032	0.11349	0.109209	0.0530598	0.0492366	0.0268477	0.0276784	0.0122397	0.0110843
57.8	0.780403	0.852174	0.446689	0.486783	0.228864	0.243523	0.114584	0.109371	0.0536672	0.0492707	0.027123	0.0275794	0.0126773	0.0103782
58	0.783032	0.854125	0.44817	0.488677	0.229028	0.244914	0.115429	0.110599	0.0536297	0.0488219	0.0264922	0.0285525	0.0125444	0.0102186
58.2	0.785367	0.855947	0.450427	0.490035	0.230216	0.244623	0.116192	0.111362	0.0538567	0.0493371	0.0270985	0.0291286	0.0126358	0.00972799
58.4	0.786995	0.856941	0.452081	0.491222	0.230598	0.24561	0.116426	0.112311	0.0539017	0.0502289	0.0273131	0.0294551	0.0119571	0.0105056
58.6	0.789461	0.858779	0.454575	0.491971	0.231385	0.24646	0.117112	0.112212	0.0544859	0.0502558	0.0279319	0.0297609	0.0122629	0.00975034
58.8	0.791202	0.860341	0.456003	0.493142	0.231891	0.246466	0.117592	0.112447	0.0544869	0.0505344	0.0275226	0.0290812	0.0133889	0.0099977
59	0.792644	0.862481	0.457553	0.494384	0.231691	0.247885	0.116989	0.112439	0.0543737	0.051235	0.027733	0.0296557	0.0135096	0.0105463
59.2	0.795067	0.863779	0.459967	0.49515	0.233327	0.248314	0.117951	0.111557	0.055913	0.0511187	0.0290498	0.029017	0.0149929	0.00898619
59.4	0.795567	0.866704	0.460985	0.497721	0.233253	0.249686	0.117525	0.111919	0.0550887	0.0516533	0.0277186	0.0288233	0.01445	0.0097401
59.6	0.797218	0.868083	0.462049	0.499408	0.233618	0.249728	0.117602	0.111848	0.0552707	0.0510294	0.0280649	0.0275621	0.0145203	0.00936465
59.8	0.797834	0.869959	0.462357	0.500522	0.233859	0.251665	0.117587	0.112271	0.0551439	0.0507855	0.027206	0.0271934	0.0147292	0.00990421
60	0.79951	0.871221	0.463538	0.500889	0.234577	0.251618	0.11852	0.112322	0.0556007	0.0502295	0.0267201	0.025941	0.0147391	0.00987824
60.2	0.800059	0.873258	0.463538	0.502642	0.233995	0.252913	0.118268	0.113142	0.0552792	0.0497382	0.0256144	0.0251935	0.0147037	0.0100043
60.4	0.801296	0.874922	0.46398	0.504129	0.234918	0.254147	0.1187	0.114009	0.0563418	0.0502085	0.0247904	0.0255108	0.0145004	0.0110115
60.6	0.803147	0.877178	0.465255	0.503922	0.236759	0.255244	0.119696	0.114547	0.0569686	0.050365	0.0256268	0.0256643	0.0148015	0.0115424
60.8	0.805178	0.879245	0.466518	0.505696	0.238442	0.255626	0.120597	0.11558	0.0575722	0.0498918	0.0262031	0.025719	0.0158779	0.0123065
61	0.807212	0.881372	0.468074	0.508826	0.240183	0.257033	0.120988	0.116841	0.0580834	0.0504299	0.0268719	0.0270268	0.016473	0.0128754
61.2	0.809315	0.883934	0.470543	0.511017	0.242812	0.258686	0.122062	0.11805	0.0588534	0.0515087	0.0284215	0.0273673	0.0172464	0.0143727
61.4	0.81118	0.885362	0.472305	0.511894	0.243554	0.259687	0.122723	0.118354	0.0588943	0.0516571	0.0286804	0.0274733	0.0170357	0.0144051
61.6	0.813523	0.888174	0.474158	0.514073	0.245047	0.260741	0.124082	0.118763	0.0593694	0.0524433	0.0287565	0.0282441	0.0181003	0.014342
61.8	0.814991	0.889509	0.475549	0.515953	0.24565	0.260648	0.124949	0.118189	0.0588566	0.0519559	0.0285974	0.0278002	0.018272	0.0131844
62	0.816397	0.890726	0.476327	0.517427	0.24628	0.260997	0.124529	0.119366	0.0584097	0.0523979	0.0292876	0.0283867	0.0174719	0.0128767
62.2	0.818258	0.892031	0.477556	0.518383	0.247092	0.260971	0.125777	0.120386	0.0593872	0.0532833	0.0296127	0.028741	0.0177282	0.0134964
62.4	0.819997	0.893372	0.479143	0.520993	0.247182	0.262313	0.126052	0.120571	0.0592663	0.0535208	0.0290178	0.0282288	0.0177365	0.0133737
62.6	0.821303	0.89539	0.480281	0.521969	0.247584	0.263068	0.125824	0.121162	0.0587992	0.0550649	0.0286787	0.0285649	0.0172006	0.0127834
62.8	0.822588	0.89718	0.481076	0.523787	0.248011	0.2638	0.125593	0.121803	0.0589355	0.0563503	0.02821	0.0285845	0.0169775	0.0137818
63	0.82514	0.898689	0.483638	0.524222	0.249271	0.264319	0.126708	0.1218	0.0597708	0.0567577	0.0297819	0.0293675	0.0172873	0.0132074
63.2	0.825777	0.900407	0.484936	0.525839	0.249832	0.264872	0.126958	0.121938	0.0592937	0.0565511	0.0297041	0.0288281	0.0172331	0.0121613
63.4	0.82663	0.902713	0.485217	0.52758	0.250365	0.266104	0.126666	0.123626	0.0587114	0.0570486	0.0285047	0.0296601	0.0162958	0.0128798
63.6	0.828683	0.903007	0.485441	0.526973	0.250835	0.266155	0.127333	0.123162	0.0585522	0.0565128	0.0288636	0.0288641	0.016271	0.0121695
63.8	0.830794	0.904317	0.486012	0.528882	0.251288	0.267352	0.127806	0.124251	0.058618	0.0570317	0.0291732	0.0301327	0.0162204	0.0127484
64	0.832973	0.90458	0.487679	0.529382	0.251995	0.267076	0.128176	0.123449	0.058418	0.0565729	0.0288861	0.0301058	0.0152417	0.01262
64.2	0.835539	0.9061	0.489349	0.529388	0.253236	0.268768	0.128942	0.124	0.0588906	0.0558984	0.0296467	0.0299951	0.0157937	0.0130629
64.4	0.838222	0.907627	0.490633	0.530489	0.254833	0.269814	0.129695	0.125217	0.0593547	0.0562155	0.0308917	0.0300598	0.0162166	0.0140312
64.6	0.839785	0.91019	0.491102	0.532854	0.254896	0.271512	0.129687	0.126592	0.0588337	0.0569602	0.0315591	0.0316487	0.015758	0.0144468
64.8	0.841746	0.912195	0.493556	0.534809	0.256684	0.272317	0.13096	0.126929	0.0597293	0.0566255	0.0322815	0.0321871	0.0170052	0.0148868
65	0.843192	0.913422	0.495393	0.536357	0.257366	0.272491	0.130819	0.127462	0.0591165	0.0556731	0.0336002	0.0318503	0.0171777	0.0145223
65.2	0.845825	0.915315	0.496507	0.538437	0.257764	0.273028	0.131375	0.12663	0.0598195	0.0552461	0.0344211	0.0318357	0.0180889	0.0148224
65.4	0.847409	0.9167	0.49799	0.539989	0.257296	0.273179	0.13124	0.126422	0.0593918	0.0543313	0.0344739	0.0318439	0.0172101	0.0137852
65.6	0.848995	0.918638	0.499076	0.541791	0.258015	0.274105	0.131256	0.126858	0.0592758	0.054327	0.0349204	0.0328107	0.0173518	0.0136316
65.8	0.850202	0.919299	0.499599	0.542716	0.257769	0.274852	0.130966	0.127324	0.0593437	0.0540064	0.0349599	0.0322281	0.0168031	0.0128409
66	0.852296	0.921149	0.501165	0.544834	0.257958	0.275476	0.131625	0.127868	0.0602929	0.0543536	0.0348367	0.0319221	0.0171699	0.0127481
66.2	0.853841	0.922733	0.503229	0.546581	0.259059	0.275955	0.132373	0.12813	0.0613413	0.054949	0.0343173	0.0313189	0.0174144	0.0126677
66.4	0.855029	0.923037	0.50557	0.54676	0.26057	0.276378	0.133129	0.127169	0.0621331	0.0554954	0.0342621	0.0306335	0.0175272	0.0116888
66.6	0.856987	0.924019	0.507516	0.546233	0.262463	0.27592	0.133715	0.126724	0.0631703	0.0568024	0.035119	0.0300798	0.0185154	0.0114922
66.8	0.858989	0.924398	0.50944	0.547836	0.263433	0.275766	0.134821	0.126702	0.0641061	0.0568394	0.0351435	0.0291344	0.0196479	0.0109815
67	0.859746	0.925896	0.511195	0.548573	0.264437	0.276603	0.134877	0.127053	0.0638504	0.057993	0.0350204	0.0295574	0.01924	0.0111646
67.2	0.860062	0.927527	0.512441	0.54964	0.265544	0.277995	0.134907	0.127699	0.0643333	0.0584069	0.034776	0.0292748	0.0189362	0.0104609
67.4	0.862216	0.928859	0.513976	0.550468	0.266749	0.279153	0.13583	0.128029	0.0650866	0.0597208	0.0349819	0.0294725	0.0188133	0.0103729
67.6	0.863535	0.929407	0.514731	0.551472	0.267311	0.280119	0.136435	0.127251	0.0647334	0.0600059	0.0354468	0.0293456	0.0186006	0.010356
67.8	0.864335	0.93017	0.516743	0.552644	0.268294	0.280964	0.136387	0.127569	0.0649238	0.0596815	0.0353511	0.029283	0.018021	0.00996558
68	0.865419	0.931302	0.518495	0.553119	0.269093	0.282086	0.13674	0.127746	0.065031	0.0597717	0.0351072	0.0288653	0.017712	0.00992658
68.2	0.866412	0.933415	0.518829	0.554513	0.269825	0.283615	0.137165	0.128698	0.0646708	0.0599972	0.0350292	0.0285693	0.0176676	0.0100053
68.4	0.866946	0.935703	0.519259	0.557701	0.269828	0.284743	0.136761	0.130062	0.0641355	0.0607434	0.0341884	0.0295244	0.017879	0.0107719
68.6	0.867374	0.937716	0.520175	0.560057	0.270394	0.286337	0.136983	0.13141	0.06406	0.0602861	0.0344527	0.0304608	0.0182289	0.0114178
68.8	0.869009	0.938869	0.52098	0.560773	0.271612	0.285893	0.138066	0.131658	0.0644114	0.059124	0.0345681	0.0296958	0.0190371	0.0108247
69	0.870406	0.940623	0.521434	0.563882	0.271476	0.286637	0.138159	0.132415	0.0636733	0.0580083	0.03406	0.0297593	0.0194453	0.0102273
69.2	0.871678	0.942954	0.522076	0.566379	0.271639	0.287949	0.137961	0.132408	0.0642511	0.0578003	0.0346233	0.0306194	0.019775	0.0108299
69.4	0.872241	0.944681	0.521425	0.567386	0.271519	0.289676	0.136674	0.134505	0.0625082	0.0581137	0.0342374	0.0311656	0.0187965	0.0109812
69.6	0.874201	0.946986	0.520868	0.569225	0.271404	0.291027	0.136925	0.135096	0.0622921	0.0587254	0.0335747	0.0320679	0.0188967	0.0113463
69.8	0.876679	0.948608	0.522082	0.571056	0.272218	0.291154	0.13748	0.135357	0.0627673	0.0579539	0.0338983	0.0315767	0.0196748	0.0112219
70	0.87879	0.950754	0.524095	0.572017	0.27364	0.291191	0.138465	0.136016	0.0637145	0.0576731	0.0345324	0.03154	0.0208704	0.0113679
70.2	0.881145	0.952022	0.524995	0.572129	0.274812	0.291581	0.13837	0.136299	0.0641225	0.0580246	0.0342415	0.0316063	0.0210205	0.0110852
70.4	0.884732	0.952123	0.527341	0.572884	0.276233	0.291052	0.139564	0.135538	0.064693	0.0574091	0.0350177	0.0311853	0.0219816	0.0103043
70.6	0.887262	0.953625	0.529108	0.574364	0.27725	0.291319	0.13955	0.136444	0.0651697	0.0582357	0.0351916	0.0309913	0.0218101	0.0105505
70.8	0.889019	0.955208	0.530387	0.575739	0.278061	0.293168	0.139442	0.137143	0.0657881	0.059644	0.0350287	0.0317995	0.0217989	0.0113963
71	0.891359	0.957802	0.533074	0.5761	0.27915	0.295228	0.139991	0.138227	0.0666239	0.0600272	0.0357266	0.032101	0.0211475	0.0124764
71.2	0.893151	0.958635	0.53528	0.57724	0.280228	0.295194	0.140683	0.138038	0.0676305	0.0595282	0.0363685	0.0313206	0.0209975	0.0114923
71.4	0.894496	0.960358	0.536519	0.577875	0.28057	0.296583	0.140361	0.138217	0.0675242	0.0602352	0.0360344	0.0319766	0.0203985	0.011772
71.6	0.895927	0.960795	0.537569	0.577912	0.282001	0.297551	0.141184	0.138282	0.0678517	0.0598503	0.0361838	0.0319832	0.020296	0.0119354
71.8	0.897504	0.963098	0.539123	0.578924	0.282652	0.29856	0.140858	0.139092	0.0683229	0.0601852	0.0355824	0.0322152	0.0195022	0.0119811
72	0.898517	0.964745	0.539768	0.581022	0.283215	0.299634	0.140808	0.139128	0.0686048	0.061138	0.0350919	0.0329325	0.0198934	0.0122769
72.2	0.899688	0.966064	0.542136	0.581375	0.284949	0.300486	0.141508	0.138604	0.0696408	0.0608503	0.0358443	0.032788	0.0212441	0.013194
72.4	0.901511	0.967022	0.543799	0.582373	0.28582	0.301008	0.142036	0.138161	0.0697138	0.0598279	0.035967	0.0325989	0.0222593	0.0130652
72.6	0.90232	0.968591	0.544247	0.584647	0.286723	0.301105	0.142027	0.138855	0.0700427	0.0601157	0.036284	0.0330434	0.0221928	0.0141992
72.8	0.902924	0.969253	0.545781	0.58616	0.287073	0.301276	0.142314	0.13898	0.0695435	0.0601002	0.036012	0.0337073	0.0224207	0.0138943
73	0.903142	0.970537	0.546742	0.587646	0.287595	0.302963	0.141722	0.13902	0.0683462	0.0605574	0.035901	0.0347441	0.0220393	0.0140725
73.2	0.903268	0.972965	0.546777	0.589094	0.28747	0.303978	0.14093	0.139009	0.0676278	0.0620469	0.0360316	0.0364095	0.0211123	0.0150824
73.4	0.904164	0.974257	0.547468	0.590096	0.28692	0.303938	0.140397	0.138747	0.0663873	0.0619858	0.0351553	0.0359708	0.0204676	0.0142475
73.6	0.904813	0.97585	0.548892	0.592635	0.286585	0.303955	0.140858	0.138903	0.0653164	0.0623935	0.0344057	0.0370085	0.0200547	0.0146287
73.8	0.905759	0.976781	0.549816	0.593687	0.287191	0.304182	0.141213	0.138575	0.0651955	0.0620148	0.0350912	0.0377145	0.0200223	0.0131949
74	0.907465	0.978904	0.551628	0.594953	0.287273	0.305015	0.142675	0.139192	0.0656454	0.0623738	0.0356249	0.0379141	0.020664	0.0133087
74.2	0.908678	0.979901	0.552866	0.597214	0.287046	0.30536	0.14293	0.13928	0.0646841	0.0633814	0.0349247	0.0376081	0.0202532	0.0130265
74.4	0.909631	0.981729	0.554238	0.600001	0.287404	0.306781	0.143842	0.139952	0.0646327	0.0643323	0.0346461	0.038854	0.0199933	0.0130329
74.6	0.910578	0.983837	0.555688	0.601024	0.288084	0.308641	0.144711	0.141407	0.0657103	0.0655051	0.0344365	0.0394089	0.0204183	0.0138913
74.8	0.912287	0.986155	0.557146	0.60336	0.288754	0.310321	0.145592	0.141921	0.0661153	0.0662298	0.0349142	0.0395735	0.0212251	0.014276
75	0.913144	0.987062	0.559077	0.604993	0.288496	0.310677	0.146253	0.142947	0.0659867	0.0657695	0.0347965	0.0389411	0.0200865	0.0131889
75.2	0.914005	0.987708	0.560637	0.605683	0.289689	0.311287	0.147192	0.143144	0.0665881	0.0663286	0.0348974	0.0391198	0.0206754	0.0128089
75.4	0.916483	0.989744	0.562327	0.606587	0.29165	0.312733	0.148452	0.144431	0.0671179	0.0675949	0.0354181	0.0396001	0.0219521	0.0131219
75.6	0.918395	0.990915	0.563512	0.607409	0.293383	0.313357	0.149451	0.14453	0.0671729	0.0677389	0.0355434	0.038842	0.0223297	0.0134287
75.8	0.919333	0.993908	0.565466	0.609093	0.294115	0.314689	0.149815	0.14584	0.0677767	0.0688154	0.0348477	0.0393659	0.0224771	0.0141704
76	0.920155	0.994652	0.565631	0.609584	0.295538	0.314955	0.150834	0.145815	0.0684	0.0688465	0.0352279	0.0389512	0.0226681	0.0145824
76.2	0.922968	0.995598	0.567354	0.610069	0.298053	0.315166	0.152287	0.146335	0.0699297	0.0683397	0.0365527	0.0382043	0.023488	0.0151801
76.4	0.923947	0.996635	0.567778	0.611316	0.297756	0.314708	0.152427	0.146041	0.0692614	0.0673152	0.0354874	0.0372615	0.022286	0.0148247
76.6	0.924443	0.997562	0.568641	0.61245	0.299204	0.313949	0.152975	0.146823	0.069411	0.0671594	0.0362686	0.0374779	0.0221493	0.015801
76.8	0.925783	0.998086	0.568974	0.612262	0.299723	0.313796	0.15282	0.14723	0.0689272	0.0664319	0.0365908	0.0374878	0.022775	0.0151632
77	0.927022	0.999107	0.569014	0.613364	0.300075	0.313515	0.152005	0.147443	0.0687753	0.0663635	0.0358047	0.0374412	0.0216977	0.0145046
77.2	0.928445	1.0004	0.570588	0.614892	0.301262	0.313571	0.15319	0.14774	0.0702115	0.0656995	0.0360571	0.037213	0.0222465	0.0142521
77.4	0.929078	1.00042	0.572029	0.614944	0.30104	0.313361	0.15342	0.148033	0.0693434	0.0648862	0.0362039	0.0362395	0.0219079	0.013689
77.6	0.931218	1.00118	0.571977	0.616197	0.301349	0.313812	0.154463	0.148724	0.07032	0.0652534	0.0365325	0.036303	0.0225683	0.0129606
77.8	0.933936	1.0019	0.57388	0.61747	0.303121	0.313738	0.155579	0.147768	0.0717609	0.0647548	0.0382081	0.0354167	0.0239425	0.0109432
78	0.934913	1.00379	0.576046	0.618393	0.303398	0.314321	0.156555	0.148443	0.0726133	0.065008	0.0388266	0.0349623	0.0246053	0.0115705
78.2	0.93565	1.00549	0.576484	0.61917	0.303418	0.315216	0.156598	0.148925	0.0726179	0.0657096	0.038275	0.0350047	0.0241768	0.0117825
78.4	0.937959	1.00739	0.578693	0.62159	0.304549	0.317364	0.157149	0.149459	0.0740361	0.0658926	0.0386315	0.0359792	0.024361	0.012014
78.6	0.939201	1.00873	0.58071	0.623119	0.304812	0.318999	0.156812	0.149881	0.0740698	0.0661574	0.039052	0.036306	0.0245829	0.0126031
78.8	0.940128	1.00983	0.581674	0.625316	0.305328	0.320613	0.15608	0.150328	0.0734479	0.0668024	0.0385812	0.0365145	0.0232617	0.0132015
79	0.94153	1.0104	0.583975	0.625922	0.3064	0.32265	0.15618	0.15106	0.0744281	0.0674006	0.0394791	0.037353	0.0230278	0.0130821
79.2	0.943465	1.01206	0.586103	0.627001	0.308253	0.323907	0.156427	0.151279	0.07428	0.0679053	0.0398108	0.037986	0.0235289	0.0137186
79.4	0.944561	1.01336	0.587815	0.628511	0.308825	0.325585	0.155093	0.152197	0.073478	0.0694911	0.0386679	0.0390731	0.023175	0.0146355
79.6	0.945504	1.0146	0.588458	0.628289	0.308672	0.327779	0.154657	0.152254	0.0734662	0.069905	0.0389404	0.039779	0.0222302	0.0151734
79.8	0.946461	1.01646	0.589078	0.630191	0.308766	0.329599	0.154201	0.15318	0.073132	0.0707012	0.0378848	0.0408051	0.0213603	0.01607
80	0.947101	1.01753	0.588923	0.631621	0.30931	0.330412	0.153857	0.153773	0.0721181	0.0707825	0.0373324	0.0412475	0.020273	0.0167353
80.2	0.948008	1.01839	0.590401	0.632837	0.309919	0.331116	0.154372	0.154282	0.0723016	0.0698933	0.0371985	0.0410142	0.0206558	0.0172412
80.4	0.948901	1.01949	0.58999	0.633197	0.308813	0.33101	0.154318	0.154693	0.0712345	0.0692214	0.0366024	0.0403073	0.0199944	0.0170617
80.6	0.950109	1.02036	0.589801	0.634315	0.310128	0.330511	0.154609	0.155108	0.0716594	0.0691796	0.0368432	0.0405403	0.0205424	0.0160521
80.8	0.951291	1.02158	0.590358	0.635972	0.30958	0.330807	0.154354	0.155345	0.0720638	0.0697296	0.0357054	0.0407016	0.0202848	0.0158206
81	0.952167	1.02212	0.591707	0.637754	0.309943	0.331845	0.155044	0.155921	0.0715408	0.0699814	0.0358111	0.0400185	0.0198492	0.0158951
81.2	0.95402	1.02301	0.592696	0.638333	0.310674	0.332838	0.156679	0.156504	0.0720524	0.0701234	0.0370355	0.0393641	0.0202562	0.0156166
81.4	0.955773	1.02499	0.594405	0.640481	0.310972	0.333675	0.157439	0.157984	0.0719713	0.0717529	0.0379792	0.0388795	0.0202535	0.0152857
81.6	0.958529	1.02608	0.596743	0.642291	0.312492	0.333897	0.158834	0.158146	0.0733131	0.0719815	0.0390576	0.0381715	0.0216988	0.0141344
81.8	0.95886	1.02765	0.597718	0.643995	0.313267	0.334193	0.159277	0.158527	0.0723156	0.0724921	0.03929	0.0376014	0.0210834	0.01431
82	0.959275	1.03022	0.598852	0.645121	0.313024	0.335167	0.160516	0.158952	0.0727632	0.0727656	0.0395682	0.0378574	0.019907	0.0157207
82.2	0.961259	1.03208	0.60191	0.647612	0.314423	0.336025	0.161865	0.159813	0.0732202	0.0729994	0.0407346	0.038152	0.0200396	0.016253
82.4	0.962867	1.03321	0.60444	0.649728	0.316555	0.337369	0.162012	0.159802	0.0740886	0.0731788	0.0413825	0.0385654	0.0206903	0.0166388
82.6	0.963364	1.03411	0.605665	0.650202	0.317457	0.338465	0.16266	0.159703	0.0741592	0.07402	0.041552	0.0394747	0.0208515	0.0169286
82.8	0.965229	1.03523	0.606792	0.651999	0.318858	0.339016	0.16324	0.160128	0.0744915	0.0743325	0.0413379	0.0391417	0.0206231	0.0173761
83	0.967019	1.03603	0.608914	0.652937	0.320698	0.339915	0.164297	0.16026	0.0757015	0.0751516	0.0428118	0.0395018	0.0218838	0.0168388
83.2	0.968451	1.03631	0.61097	0.653128	0.322525	0.340388	0.165198	0.159762	0.0761009	0.0748469	0.0430599	0.0395949	0.0223313	0.0167094
83.4	0.970373	1.03616	0.61235	0.652619	0.324413	0.341137	0.165755	0.158992	0.0771336	0.0754612	0.0441998	0.039577	0.0238693	0.0163291
83.6	0.972548	1.03813	0.613552	0.654735	0.325642	0.341861	0.166846	0.159406	0.0777801	0.0757716	0.0449041	0.0399324	0.0253242	0.0166083
83.8	0.973944	1.03894	0.615226	0.656158	0.327384	0.342296	0.167684	0.159623	0.0775697	0.0752846	0.0440105	0.0402489	0.0262359	0.0165232
84	0.975106	1.04004	0.616203	0.655782	0.328492	0.342254	0.168478	0.16011	0.0777024	0.0747461	0.043955	0.0405733	0.0273909	0.0165519
84.2	0.977229	1.04087	0.617248	0.656925	0.330183	0.342401	0.169691	0.160368	0.0784667	0.0744626	0.0446313	0.0405097	0.029043	0.0162483
84.4	0.979286	1.04154	0.617854	0.657578	0.33102	0.342846	0.169934	0.159965	0.0787469	0.0743733	0.0437638	0.0409685	0.0292858	0.0156195
84.6	0.980226	1.04235	0.61924	0.658215	0.332226	0.343278	0.17015	0.159266	0.0799647	0.0743721	0.0436271	0.0409233	0.0300357	0.0147822
84.8	0.980768	1.04342	0.619682	0.65809	0.332021	0.344948	0.16997	0.159263	0.0790808	0.0742696	0.0434149	0.0411753	0.0294365	0.0149936
85	0.98268	1.04457	0.620869	0.659207	0.332723	0.346077	0.170018	0.159914	0.0785085	0.0737375	0.0437306	0.0405662	0.0298765	0.0148971
85.2	0.984338	1.04561	0.621927	0.660205	0.333869	0.346603	0.169664	0.160227	0.0785043	0.0736257	0.0437952	0.040272	0.0298684	0.0141369
85.4	0.984342	1.04637	0.622948	0.661425	0.334159	0.346352	0.169064	0.160405	0.0784594	0.0734359	0.0435133	0.039324	0.0296275	0.0135565
85.6	0.984586	1.04681	0.62265	0.661392	0.33365	0.346567	0.168862	0.159522	0.0784277	0.0727783	0.0431049	0.0384645	0.0292221	0.0127833
85.8	0.984775	1.04811	0.623094	0.664003	0.33366	0.34677	0.168851	0.159949	0.0783106	0.0722927	0.0423876	0.0382502	0.0281135	0.0131173
86	0.984901	1.04999	0.625235	0.664897	0.33385	0.347477	0.168803	0.16062	0.0791165	0.0718775	0.0427313	0.03754	0.0271234	0.0130534
86.2	0.98571	1.05122	0.62705	0.665249	0.334648	0.348616	0.16899	0.161638	0.0798793	0.0723183	0.0424317	0.0375963	0.0273837	0.0127186
86.4	0.985784	1.05226	0.626362	0.665921	0.335111	0.349172	0.168797	0.161406	0.0801835	0.0726249	0.0411927	0.0366867	0.0269707	0.0128382
86.6	0.987043	1.05393	0.627744	0.667346	0.335656	0.34958	0.169837	0.161982	0.081021	0.0734734	0.0415888	0.0365266	0.0272666	0.013279
86.8	0.987456	1.0551	0.628311	0.667529	0.335704	0.34987	0.170143	0.162046	0.0802895	0.0740021	0.0413709	0.0350471	0.0266563	0.0133215
87	0.988028	1.05592	0.629682	0.667157	0.33676	0.350545	0.171291	0.162303	0.0817412	0.0746031	0.0419365	0.0350211	0.0273291	0.0130375
87.2	0.988913	1.05643	0.631078	0.668079	0.33826	0.35056	0.172421	0.162275	0.082495	0.0743817	0.0428765	0.034568	0.0274861	0.0127394
87.4	0.990245	1.05761	0.632202	0.669626	0.338297	0.350147	0.172736	0.1625	0.0826829	0.0745911	0.0431036	0.0341762	0.0273437	0.0128721
87.6	0.991052	1.05957	0.633722	0.671431	0.338131	0.351227	0.173166	0.163811	0.0824897	0.0753067	0.0416917	0.0344864	0.0273794	0.0135347
87.8	0.992258	1.06016	0.63493	0.671983	0.338722	0.351837	0.1735	0.164309	0.0828487	0.0749656	0.0417809	0.0349146	0.027377	0.0135079
88	0.992708	1.06304	0.634778	0.674602	0.33856	0.35278	0.172792	0.165902	0.0823059	0.0762034	0.0408072	0.0360571	0.0268496	0.0147755
88.2	0.995215	1.06445	0.63714	0.677222	0.340115	0.35436	0.173814	0.167073	0.0826954	0.0766884	0.0414258	0.0372046	0.0275068	0.0159972
88.4	0.995279	1.06513	0.637779	0.677272	0.339542	0.355464	0.173377	0.166799	0.0823849	0.0763173	0.0411811	0.0380322	0.0264846	0.0162947
88.6	0.99646	1.06746	0.637441	0.679183	0.339371	0.356989	0.173268	0.16801	0.0819493	0.0768489	0.0413243	0.039591	0.0256433	0.0174703
88.8	0.997176	1.06857	0.638371	0.681185	0.340193	0.358689	0.173634	0.168584	0.081437	0.0766567	0.0416621	0.0406277	0.0249893	0.0181103
89	0.997699	1.06917	0.640234	0.683428	0.341258	0.359052	0.173418	0.168976	0.080686	0.0770508	0.0415358	0.0405646	0.0249949	0.0186428
89.2	0.998008	1.06965	0.639569	0.684614	0.342007	0.3597	0.172665	0.168935	0.0799888	0.0774173	0.0415283	0.0408872	0.0246746	0.0183846
89.4	0.999277	1.07053	0.640532	0.686811	0.342055	0.359628	0.173423	0.169219	0.080402	0.0777824	0.0418684	0.040998	0.024576	0.0184547
89.6	1.00058	1.07201	0.641793	0.688929	0.343022	0.361422	0.173725	0.170289	0.0806866	0.0787043	0.042635	0.0418028	0.0245829	0.018169
89.8	1.00079	1.0729	0.642707	0.690909	0.343886	0.363036	0.173451	0.171778	0.0799886	0.0793992	0.0424539	0.0429727	0.0234251	0.0195736
90	1.00128	1.07403	0.643526	0.690673	0.344335	0.363922	0.173483	0.172553	0.0807304	0.0803737	0.0424794	0.0423295	0.0223955	0.0193241
90.2	1.00284	1.07446	0.644821	0.692966	0.345123	0.364589	0.174044	0.172868	0.0810932	0.0808947	0.0425792	0.0422553	0.0229832	0.0191398
90.4	1.00353	1.07549	0.645442	0.694624	0.346466	0.365028	0.174606	0.173195	0.0809273	0.0814968	0.0423941	0.0415676	0.0231434	0.0191654
90.6	1.00528	1.07651	0.647155	0.694659	0.34746	0.366523	0.17527	0.173309	0.0818506	0.0819561	0.043002	0.0418116	0.0241639	0.0193708
90.8	1.00507	1.07667	0.647176	0.694079	0.348036	0.36682	0.175133	0.172881	0.081108	0.0811676	0.0426676	0.040787	0.0232555	0.0185547
91	1.00605	1.07763	0.648033	0.696251	0.349268	0.367669	0.17586	0.174083	0.0820186	0.0812562	0.0426187	0.0419396	0.0236388	0.0183171
91.2	1.00664	1.07761	0.648935	0.696794	0.350217	0.367942	0.176593	0.1737	0.081987	0.0804312	0.0424174	0.0416472	0.0228066	0.0182781
91.4	1.00786	1.07806	0.649164	0.696465	0.349898	0.368519	0.175849	0.173723	0.08213	0.0796954	0.0416315	0.0408394	0.0223735	0.0175346
91.6	1.00856	1.07887	0.650265	0.697402	0.351014	0.369217	0.175673	0.17331	0.0826315	0.0796902	0.0412381	0.0405791	0.022507	0.0165669
91.8	1.00981	1.08101	0.651799	0.699422	0.351584	0.37038	0.175952	0.174012	0.0832149	0.0794109	0.0410942	0.0413463	0.022595	0.0168946
92	1.01112	1.08316	0.653056	0.70041	0.3522	0.37153	0.176593	0.17477	0.0842626	0.0799549	0.0413115	0.0420012	0.0224015	0.0177797
92.2	1.01324	1.0834	0.655007	0.70109	0.352836	0.372603	0.177666	0.174835	0.0849214	0.0792389	0.0424629	0.0428327	0.0229959	0.0179202
92.4	1.01292	1.08424	0.655222	0.701674	0.352604	0.372805	0.17741	0.17384	0.0849526	0.0781865	0.0416466	0.0428949	0.0214625	0.0173899
92.6	1.0147	1.08531	0.656924	0.703588	0.353752	0.374662	0.178922	0.17512	0.0854278	0.078108	0.0421535	0.0435634	0.0220721	0.0181903
92.8	1.01595	1.08583	0.658636	0.703876	0.35533	0.374785	0.179166	0.175073	0.0853025	0.078437	0.0427714	0.0428299	0.0221863	0.0177714
93	1.01692	1.08668	0.659599	0.705213	0.356116	0.375034	0.178769	0.174895	0.085305	0.0790232	0.0428958	0.0434517	0.0219519	0.0174741
93.2	1.01873	1.08788	0.660996	0.706583	0.357033	0.37597	0.179411	0.175702	0.086293	0.0790625	0.0432806	0.044104	0.022893	0.0170899
93.4	1.02137	1.08871	0.663245	0.708058	0.357591	0.37675	0.180794	0.177352	0.086909	0.0799795	0.0439654	0.0452061	0.0235304	0.0176332
93.6	1.02171	1.08981	0.664225	0.707825	0.358096	0.377734	0.180563	0.177865	0.0872457	0.0809541	0.0441085	0.0452196	0.023694	0.0177912
93.8	1.02338	1.09078	0.6658	0.70969	0.35907	0.37795	0.181603	0.178449	0.0879745	0.0818029	0.0446724	0.0454617	0.02445	0.0181464
94	1.02583	1.09216	0.667795	0.712011	0.360498	0.377561	0.183033	0.179263	0.0885289	0.0825173	0.045176	0.0445109	0.0256292	0.0173072
94.2	1.02703	1.09333	0.66825	0.713896	0.36099	0.378342	0.183298	0.179903	0.0884335	0.0828944	0.0446961	0.0439725	0.0261583	0.0171891
94.4	1.02845	1.09476	0.668569	0.714611	0.362577	0.379631	0.184663	0.180111	0.0890457	0.0832982	0.0443019	0.0443784	0.0265474	0.0181046
94.6	1.02897	1.0956	0.668862	0.716057	0.363012	0.380192	0.184169	0.180466	0.088148	0.0830437	0.0442102	0.0444491	0.0270142	0.0184866
94.8	1.02893	1.09738	0.669007	0.717681	0.363532	0.38135	0.183968	0.180925	0.0872392	0.0834944	0.0427257	0.0444983	0.0263814	0.0190793
95	1.03017	1.0982	0.669402	0.717935	0.363924	0.382682	0.184731	0.18134	0.0877141	0.0837356	0.042369	0.044316	0.0263572	0.0189206
95.2	1.03015	1.09922	0.669494	0.718148	0.363927	0.38313	0.184371	0.180882	0.0875687	0.0834686	0.0415802	0.0429958	0.0257631	0.0187913
95.4	1.03017	1.10085	0.669659	0.720375	0.364038	0.384526	0.183313	0.181777	0.087387	0.0839287	0.0402861	0.0426468	0.0255038	0.0189138
95.6	1.03038	1.10174	0.671342	0.722245	0.365188	0.385663	0.1842	0.181692	0.0886012	0.0848564	0.0407899	0.0430699	0.025312	0.0194019
95.8	1.03069	1.10416	0.671305	0.72365	0.365215	0.387312	0.184245	0.182623	0.0888144	0.0854129	0.0406409	0.0437471	0.0250315	0.0205859
96	1.03095	1.1045	0.671095	0.725243	0.364846	0.387591	0.184103	0.182195	0.0890889	0.085418	0.0404652	0.0441125	0.0241229	0.0214961
96.2	1.03146	1.10481	0.672834	0.727241	0.365113	0.389089	0.184455	0.182105	0.0892669	0.0842708	0.0409035	0.0440644	0.0238143	0.0217066
96.4	1.03207	1.10564	0.673734	0.727969	0.365457	0.389862	0.18473	0.181418	0.0893009	0.0835144	0.0412098	0.0434877	0.0235638	0.0224212
96.6	1.03285	1.10652	0.674392	0.729485	0.365721	0.391284	0.184635	0.182767	0.0893625	0.0847329	0.0416069	0.0437148	0.0228898	0.0230627
96.8	1.03445	1.10733	0.675595	0.731365	0.366855	0.39125	0.184862	0.182895	0.0899462	0.0849567	0.0423484	0.0438966	0.0220143	0.0233013
97	1.03506	1.10784	0.677599	0.733691	0.367205	0.392665	0.184682	0.184523	0.0905861	0.0852359	0.0431278	0.0452762	0.0221789	0.0233471
97.2	1.03561	1.10846	0.678598	0.733131	0.367122	0.392499	0.185035	0.185968	0.090938	0.0854914	0.0430454	0.044917	0.0225564	0.0230713
97.4	1.03798	1.10963	0.680474	0.734122	0.367493	0.392032	0.186569	0.186701	0.0920578	0.0858338	0.0440723	0.0453201	0.0225399	0.0231556
97.6	1.03795	1.11127	0.681811	0.735665	0.368323	0.391476	0.186463	0.187334	0.0916421	0.086164	0.0443849	0.0450764	0.0225518	0.0230015
97.8	1.03963	1.11225	0.683351	0.736047	0.369664	0.391207	0.187757	0.187283	0.0918187	0.0860983	0.0452993	0.0449083	0.022448	0.0221624
98	1.04071	1.11325	0.683483	0.735996	0.3706	0.391965	0.188272	0.188183	0.0917066	0.0864129	0.0449723	0.0453198	0.0219585	0.0220932
98.2	1.0413	1.11395	0.684388	0.736525	0.371174	0.392097	0.188391	0.188205	0.0913925	0.0860319	0.0448828	0.0451568	0.0216228	0.0215696
98.4	1.04238	1.11438	0.686121	0.737116	0.372675	0.391922	0.189072	0.187922	0.0908317	0.0850138	0.0452113	0.0456212	0.0222118	0.0207856
98.6	1.04277	1.11486	0.687482	0.735953	0.372871	0.391581	0.188483	0.187634	0.0901065	0.084397	0.0449116	0.045126	0.0221898	0.0200932
98.8	1.04348	1.11629	0.688502	0.735098	0.373826	0.392061	0.188646	0.187459	0.0905398	0.0844014	0.0448363	0.0445751	0.0213925	0.01973
99	1.04392	1.11708	0.68949	0.736115	0.374507	0.392515	0.188414	0.188069	0.0899112	0.0837239	0.0452463	0.0445884	0.0212597	0.018682
99.2	1.04395	1.11756	0.689899	0.737804	0.375063	0.393572	0.188162	0.187758	0.0900839	0.0840065	0.044875	0.0447637	0.0215214	0.0184837
99.4	1.0447	1.11786	0.69093	0.737227	0.375488	0.394236	0.188514	0.187546	0.0908822	0.0834893	0.0444463	0.044904	0.0217741	0.0192272
99.6	1.0458	1.11779	0.692587	0.737356	0.376389	0.394616	0.188993	0.187267	0.0911336	0.0835173	0.045695	0.0446293	0.0228182	0.0186323
99.8	1.04624	1.11942	0.693257	0.739059	0.376999	0.395881	0.188859	0.18756	0.0912477	0.0833443	0.0445419	0.044908	0.0230977	0.0187285
100	1.04723	1.1188	0.695458	0.739958	0.377712	0.397173	0.189755	0.186625	0.0918386	0.082913	0.0446739	0.0446967	0.0236829	0.0196567
100.2	1.04893	1.11979	0.69768	0.740802	0.378981	0.399072	0.190958	0.186811	0.0927561	0.0832619	0.0457972	0.0443045	0.0248262	0.0203847
100.4	1.04994	1.12057	0.698224	0.742364	0.379476	0.400274	0.190874	0.187457	0.0925452	0.0844568	0.0452959	0.0443891	0.0245538	0.0217095
100.6	1.05124	1.12088	0.699582	0.744431	0.380269	0.401278	0.191151	0.188111	0.093398	0.0852193	0.0456895	0.0444406	0.0247293	0.0213864
100.8	1.05351	1.12126	0.701503	0.745273	0.38174	0.402485	0.19245	0.188908	0.0942533	0.086436	0.0467371	0.0454459	0.0260031	0.0215481
101	1.054	1.12245	0.702481	0.746366	0.382083	0.403401	0.191786	0.190473	0.0940576	0.0874295	0.0465016	0.0458674	0.026198	0.0211876
101.2	1.05464	1.12361	0.703466	0.747364	0.381559	0.403618	0.192816	0.190534	0.0944228	0.0878227	0.0465061	0.0452753	0.0258021	0.0208479
101.4	1.0562	1.12467	0.704934	0.749365	0.381625	0.404633	0.193424	0.190847	0.0946157	0.0885929	0.0462471	0.0456155	0.0260049	0.0212923
101.6	1.05527	1.12619	0.703992	0.749744	0.380517	0.406022	0.192124	0.191978	0.0934482	0.0900663	0.044611	0.0461493	0.0251331	0.0215544
101.8	1.05664	1.12803	0.704863	0.750536	0.380805	0.406942	0.192771	0.192239	0.0943239	0.090069	0.0446934	0.0464698	0.0242238	0.0214211
102	1.05698	1.12955	0.704692	0.753243	0.381443	0.407854	0.192491	0.19367	0.0943762	0.0910682	0.0446914	0.0472314	0.0244455	0.0216067
102.2	1.05839	1.13155	0.705857	0.75496	0.382451	0.408408	0.194135	0.194364	0.0949787	0.0914512	0.0454822	0.0474964	0.0250772	0.0215245
102.4	1.05914	1.13277	0.706577	0.755065	0.382722	0.40849	0.194953	0.193961	0.0952003	0.0912398	0.0456614	0.0477763	0.0249802	0.0205921
102.6	1.0597	1.13372	0.707018	0.75612	0.382683	0.40884	0.194475	0.19433	0.0955411	0.091314	0.045907	0.0474999	0.0242227	0.0205291
102.8	1.06064	1.13538	0.7079	0.75816	0.382931	0.41016	0.194474	0.194956	0.0954441	0.0919025	0.046666	0.0479691	0.024181	0.020607
103	1.06091	1.13588	0.70879	0.759433	0.382659	0.411173	0.195097	0.194981	0.0953234	0.0913825	0.0461706	0.0478132	0.0248734	0.0202049
103.2	1.06163	1.13593	0.709452	0.759608	0.383336	0.410967	0.196046	0.194404	0.0964362	0.0909983	0.0463335	0.0474306	0.0253547	0.0193794
103.4	1.06157	1.13658	0.710674	0.76067	0.383715	0.411092	0.196054	0.194641	0.0955122	0.0899332	0.0459685	0.0468271	0.0251093	0.0187421
103.6	1.06204	1.13614	0.711574	0.762601	0.384771	0.411936	0.196202	0.195094	0.095127	0.0894707	0.0453888	0.0463304	0.0254864	0.0178326
103.8	1.06303	1.13686	0.713439	0.763592	0.386089	0.413172	0.19689	0.194798	0.0961435	0.0894433	0.0453292	0.0463858	0.0255172	0.0185765
104	1.06423	1.13606	0.714927	0.764433	0.387842	0.413052	0.197376	0.194292	0.0958715	0.089432	0.0465414	0.0462351	0.0259485	0.0187766
104.2	1.06582	1.13663	0.717064	0.765567	0.389832	0.413156	0.198391	0.194444	0.0965723	0.0888899	0.047213	0.0462637	0.0258737	0.0188171
104.4	1.06754	1.13643	0.719433	0.765797	0.39152	0.413187	0.198522	0.194316	0.0965143	0.0884654	0.0477379	0.0461716	0.0264366	0.0183297
104.6	1.06947	1.13751	0.720924	0.766188	0.39352	0.414433	0.199188	0.194242	0.0966565	0.0889176	0.0487589	0.047149	0.0277533	0.0180105
104.8	1.07109	1.13806	0.722457	0.767159	0.395333	0.41439	0.199719	0.195164	0.0965944	0.0894911	0.048704	0.0476523	0.0275733	0.017755
105	1.07144	1.13907	0.723812	0.769157	0.396184	0.415724	0.19975	0.195609	0.0955325	0.0891875	0.0487337	0.0473203	0.0270522	0.0173131
105.2	1.07139	1.14057	0.724107	0.76994	0.39597	0.416876	0.199806	0.1962	0.0945593	0.0898318	0.04843	0.0474194	0.0268744	0.0170395
105.4	1.07234	1.1424	0.723827	0.770679	0.396767	0.417471	0.199694	0.197004	0.0947608	0.0908242	0.04796	0.0483239	0.0270663	0.0181885
105.6	1.07269	1.1447	0.723785	0.773532	0.397275	0.418687	0.199468	0.198422	0.0954935	0.0920531	0.0481941	0.0487422	0.0264528	0.0189355
105.8	1.07282	1.14606	0.724524	0.775026	0.397918	0.419446	0.199411	0.198877	0.0953241	0.0922882	0.0481246	0.0488702	0.0263005	0.0191735
106	1.07328	1.14732	0.724189	0.774997	0.397925	0.419885	0.200039	0.199323	0.0952034	0.0934252	0.0474078	0.0492359	0.0268416	0.0193483
106.2	1.07466	1.14934	0.725364	0.776245	0.398893	0.421104	0.201577	0.200603	0.0963883	0.095041	0.0477254	0.0500127	0.0270808	0.0202682
106.4	1.0749	1.1501	0.726167	0.777967	0.398232	0.422106	0.200707	0.201556	0.0950115	0.0957824	0.047426	0.0500725	0.0269054	0.0207508
106.6	1.07462	1.14997	0.725761	0.777566	0.397533	0.422538	0.200336	0.202133	0.0947193	0.0962799	0.0463043	0.0499079	0.0267069	0.0209224
106.8	1.07507	1.15041	0.726504	0.776938	0.396494	0.422873	0.200671	0.202167	0.0942364	0.0961415	0.0452434	0.0490283	0.0263655	0.0201573
107	1.07536	1.15091	0.726789	0.777905	0.396891	0.422585	0.201192	0.202839	0.0938004	0.095998	0.0447662	0.0489139	0.0257091	0.0196335
107.2	1.0754	1.1515	0.726776	0.779247	0.397363	0.424043	0.201194	0.203727	0.0937486	0.0961761	0.0439134	0.0492927	0.0244855	0.0194067
107.4	1.0761	1.15159	0.727512	0.780028	0.397653	0.425731	0.20196	0.203923	0.0941023	0.0956453	0.0443741	0.0488849	0.0237516	0.019606
107.6	1.07707	1.15077	0.728015	0.780402	0.39694	0.424827	0.202084	0.203186	0.0944781	0.0947462	0.0438476	0.0477594	0.023837	0.0194329
107.8	1.07827	1.15085	0.729916	0.782038	0.398382	0.425271	0.203144	0.202599	0.0952047	0.0940323	0.0446822	0.0480523	0.0235908	0.0193048
108	1.0798	1.15001	0.731681	0.781553	0.400444	0.424251	0.204257	0.202121	0.0964374	0.0922511	0.0456298	0.0475419	0.0242168	0.0178222
108.2	1.08128	1.15093	0.734088	0.781069	0.401375	0.424244	0.204792	0.201664	0.0973482	0.0913011	0.0461459	0.0468204	0.0247208	0.0177887
108.4	1.08169	1.1517	0.734527	0.781815	0.401833	0.424478	0.204899	0.200935	0.0962792	0.0910196	0.0461323	0.0467875	0.0252015	0.0173754
108.6	1.08302	1.15258	0.736622	0.784066	0.403942	0.42571	0.206073	0.201282	0.097295	0.0916154	0.0472653	0.0470649	0.0251341	0.0180484
108.8	1.08385	1.15227	0.737703	0.784935	0.404998	0.425114	0.206661	0.201255	0.0970684	0.0911054	0.0470912	0.0461951	0.0248884	0.0170286
109	1.08397	1.1542	0.738954	0.786601	0.405598	0.427645	0.207604	0.201795	0.0966913	0.0918531	0.0477373	0.0471685	0.0253675	0.0176663
109.2	1.08466	1.15529	0.740794	0.78813	0.407074	0.428057	0.207855	0.201696	0.0975956	0.0919758	0.0491893	0.0476451	0.0255889	0.0176832
109.4	1.08496	1.15603	0.74205	0.790068	0.408713	0.428704	0.208052	0.201268	0.0978193	0.0919008	0.0503635	0.0480574	0.0255835	0.0187201
109.6	1.0852	1.1563	0.743185	0.790668	0.409702	0.428804	0.207767	0.201248	0.0982106	0.0920284	0.0499694	0.0481817	0.0262595	0.0183181
109.8	1.08477	1.15699	0.744333	0.79055	0.410201	0.428909	0.207031	0.201514	0.097393	0.0917741	0.0496866	0.0485583	0.0259923	0.018145
110	1.08633	1.15757	0.746088	0.792361	0.411404	0.428788	0.208021	0.20214	0.0975254	0.0917901	0.0504311	0.0489558	0.0261504	0.0183784
110.2	1.08752	1.15878	0.748129	0.794799	0.413253	0.430491	0.208384	0.203936	0.0979643	0.0934282	0.0512279	0.0494474	0.0262634	0.0194971
110.4	1.08848	1.15909	0.748992	0.794055	0.413744	0.430264	0.208582	0.204278	0.0976438	0.0929152	0.0513426	0.0485015	0.0263124	0.0192526
110.6	1.08875	1.15965	0.748707	0.793819	0.414045	0.430151	0.209098	0.204653	0.097829	0.0928109	0.0509076	0.0484755	0.0254357	0.0184077
110.8	1.08992	1.16081	0.750569	0.79645	0.414374	0.431327	0.209058	0.206234	0.0980896	0.093348	0.051322	0.0484541	0.0247492	0.0182513
111	1.09122	1.16241	0.751069	0.796983	0.415402	0.433107	0.209531	0.207566	0.0988926	0.0939738	0.0521465	0.0496173	0.0246211	0.0186658
111.2	1.0922	1.16378	0.751191	0.798318	0.415355	0.435229	0.209652	0.209185	0.0992412	0.0941053	0.0516667	0.0499796	0.0245605	0.0194393
111.4	1.09283	1.16483	0.751196	0.801129	0.415723	0.436213	0.210011	0.210168	0.0993547	0.0945514	0.0518831	0.0511721	0.0248224	0.0203778
111.6	1.09251	1.16435	0.75097	0.802381	0.415257	0.436071	0.209335	0.209714	0.0990242	0.0937603	0.0511991	0.0514305	0.0245556	0.0197439
111.8	1.0941	1.16491	0.751884	0.802538	0.417065	0.437809	0.209883	0.209549	0.100053	0.0934817	0.0513702	0.0516738	0.0253907	0.0203253
112	1.09522	1.16611	0.752179	0.801925	0.416774	0.438369	0.209967	0.210597	0.100352	0.0935326	0.0511152	0.0519488	0.0259305	0.0204638
112.2	1.09545	1.16746	0.753074	0.803993	0.41639	0.440059	0.209844	0.211142	0.100384	0.0947596	0.0504379	0.0524028	0.0258525	0.0208379
112.4	1.09642	1.16786	0.753461	0.806113	0.416924	0.442016	0.211028	0.211549	0.100176	0.0951622	0.0504423	0.0526818	0.0260153	0.0215967
112.6	1.09814	1.16871	0.754724	0.806348	0.417552	0.442832	0.211615	0.211951	0.101161	0.0967514	0.0502952	0.052328	0.0264462	0.0215795
112.8	1.09871	1.1692	0.754558	0.806368	0.417355	0.443439	0.211818	0.212318	0.100633	0.096835	0.04858	0.0521357	0.0270307	0.0212213
113	1.0997	1.17043	0.756714	0.808158	0.418342	0.444865	0.212216	0.212608	0.100758	0.0971842	0.0493812	0.0527288	0.0275959	0.0216425
113.2	1.10061	1.17037	0.757463	0.807882	0.419701	0.444765	0.212174	0.21236	0.100439	0.0974456	0.0492125	0.0521652	0.0275821	0.0208498
113.4	1.10039	1.17152	0.757328	0.80729	0.420429	0.445147	0.212624	0.212427	0.10065	0.0973755	0.0484647	0.0518886	0.0276389	0.0207043
113.6	1.10195	1.17205	0.758825	0.80788	0.421775	0.444795	0.213406	0.212656	0.101611	0.0972463	0.0479901	0.0511998	0.0280831	0.0200858
113.8	1.10182	1.17193	0.759873	0.809461	0.422863	0.445359	0.212918	0.213227	0.100945	0.0970667	0.0482091	0.0507894	0.0265895	0.0197601
114	1.10341	1.17208	0.761108	0.809135	0.424034	0.446447	0.214438	0.213311	0.10203	0.0972886	0.048305	0.0503321	0.0272809	0.0192082
114.2	1.10379	1.17293	0.761878	0.809241	0.425059	0.446744	0.21522	0.214415	0.103114	0.0978477	0.0481178	0.0500531	0.0272503	0.0199362
114.4	1.10387	1.17332	0.762487	0.810113	0.425398	0.446511	0.215531	0.21568	0.102941	0.0974747	0.0487317	0.049721	0.0268071	0.0203918
114.6	1.10395	1.17376	0.763426	0.811611	0.425887	0.447583	0.215724	0.216639	0.103123	0.0978944	0.0487242	0.0501449	0.0262332	0.0204619
114.8	1.10443	1.17376	0.764608	0.810989	0.42657	0.447665	0.216412	0.217265	0.104129	0.0979142	0.0491085	0.0501312	0.0261521	0.019746
115	1.10391	1.17427	0.76448	0.811302	0.426758	0.448068	0.216114	0.218394	0.103604	0.0976443	0.0493794	0.0508698	0.0258647	0.0203763
115.2	1.10359	1.17459	0.765478	0.814161	0.427504	0.448836	0.216222	0.219418	0.103695	0.0977357	0.0493493	0.0511118	0.0256577	0.0208451
115.4	1.10337	1.17456	0.766275	0.814917	0.428104	0.449547	0.216682	0.218878	0.104127	0.0983386	0.0499477	0.0518135	0.0255664	0.0212914
115.6	1.10424	1.17447	0.767232	0.813983	0.428393	0.449476	0.217664	0.218507	0.104484	0.0977946	0.0510661	0.0516784	0.0259977	0.021084
115.8	1.10588	1.17519	0.768209	0.815017	0.428966	0.450623	0.21841	0.21895	0.105118	0.0983435	0.0510845	0.0516949	0.0262487	0.0220053
116	1.10615	1.1768	0.769356	0.817332	0.42889	0.452326	0.21956	0.220083	0.1059	0.0988556	0.0519158	0.0526098	0.0258355	0.0223574
116.2	1.10693	1.17774	0.770932	0.818147	0.430526	0.453593	0.219864	0.220045	0.10591	0.0988708	0.0528816	0.0526054	0.0267162	0.022225
116.4	1.10812	1.17857	0.770825	0.818323	0.430984	0.453776	0.220408	0.219629	0.105922	0.0987281	0.0536208	0.052746	0.0274387	0.0223568
116.6	1.10896	1.18005	0.772012	0.818947	0.431081	0.453936	0.22068	0.219334	0.105821	0.0989651	0.0530267	0.0533605	0.0279103	0.0215303
116.8	1.11031	1.18134	0.7732	0.82051	0.43222	0.454715	0.221078	0.219639	0.105461	0.0985482	0.0528818	0.0526925	0.0286095	0.0221165
117	1.1123	1.18262	0.774409	0.820496	0.434017	0.454311	0.221439	0.21951	0.105487	0.0984977	0.0534865	0.0525392	0.0295616	0.0217053
117.2	1.11356	1.18467	0.774404	0.821494	0.434244	0.455129	0.222208	0.220145	0.105283	0.0987728	0.0538098	0.0530193	0.0301232	0.0221544
117.4	1.11439	1.18713	0.775652	0.82396	0.434478	0.456766	0.222409	0.220391	0.105224	0.0989522	0.0544778	0.053449	0.0302589	0.0222346
117.6	1.11543	1.18811	0.776578	0.825647	0.435777	0.457573	0.221916	0.220765	0.10492	0.0988275	0.0543064	0.0538778	0.0300257	0.0218395
117.8	1.11645	1.189	0.776302	0.826398	0.435731	0.458548	0.221469	0.221717	0.104688	0.0985195	0.0538541	0.0545286	0.0298046	0.0211771
118	1.11689	1.19033	0.777367	0.827688	0.436606	0.459377	0.222233	0.222595	0.105527	0.0983892	0.0540795	0.0542251	0.0310739	0.0208173
118.2	1.11661	1.1908	0.77824	0.829657	0.437145	0.459291	0.221882	0.223125	0.105345	0.0989328	0.054111	0.054451	0.0305234	0.0211112
118.4	1.11727	1.19183	0.77966	0.830542	0.437518	0.459988	0.221881	0.223846	0.105332	0.0990939	0.0543694	0.0544157	0.0303918	0.0218624
118.6	1.11798	1.19207	0.780917	0.83055	0.4386	0.459757	0.222437	0.223793	0.1061	0.099334	0.0544843	0.0543438	0.0309009	0.0210903
118.8	1.11779	1.1923	0.781692	0.832536	0.439565	0.459105	0.222789	0.224373	0.106541	0.100231	0.0546184	0.0547116	0.0314622	0.0211002
119	1.11719	1.19289	0.782988	0.834665	0.439884	0.46069	0.222949	0.225194	0.10697	0.101098	0.0551098	0.0552911	0.0315002	0.022689
119.2	1.11842	1.19253	0.784652	0.834163	0.440685	0.460261	0.223473	0.224172	0.107376	0.101045	0.0548975	0.05423	0.0314984	0.0222202
119.4	1.11935	1.19375	0.784855	0.834949	0.441292	0.46089	0.223525	0.224238	0.107363	0.101712	0.0544349	0.0546933	0.0308265	0.0230525
119.6	1.11958	1.19391	0.785405	0.83644	0.441988	0.461317	0.223863	0.224687	0.107807	0.101852	0.0544838	0.0552622	0.0303442	0.0236814
119.8	1.1208	1.19408	0.787291	0.83677	0.443579	0.462624	0.224847	0.22487	0.108563	0.102272	0.055043	0.0552328	0.0300002	0.0238771
120	1.12123	1.19529	0.788249	0.837477	0.444871	0.463895	0.225548	0.225002	0.109183	0.102694	0.0554248	0.0554364	0.0303304	0.0243769
120.2	1.12163	1.19558	0.788942	0.837124	0.445246	0.464404	0.224996	0.22509	0.108444	0.102368	0.0550691	0.0554842	0.0304071	0.0231018
120.4	1.12254	1.19563	0.790248	0.838221	0.445289	0.465113	0.226065	0.224861	0.108716	0.102686	0.0550511	0.0556274	0.0304147	0.0232012
120.6	1.12427	1.19654	0.791639	0.838655	0.445965	0.465918	0.226796	0.225184	0.108686	0.103603	0.0550418	0.0556705	0.0307196	0.0231318
120.8	1.12492	1.1974	0.792006	0.83893	0.445886	0.466282	0.226906	0.225416	0.10845	0.103572	0.0552504	0.055064	0.0306377	0.0235844
121	1.1257	1.19759	0.793516	0.83929	0.446738	0.46671	0.227524	0.225834	0.109142	0.103182	0.0562084	0.0553047	0.030904	0.0232884
121.2	1.12584	1.19864	0.79397	0.840871	0.447039	0.468265	0.228042	0.226866	0.108363	0.103532	0.0561931	0.0556257	0.0306903	0.02347
121.4	1.12635	1.19976	0.79402	0.840683	0.447062	0.469387	0.228466	0.227101	0.108959	0.103436	0.0556853	0.0549202	0.0300282	0.0220676
121.6	1.12707	1.19937	0.794852	0.840789	0.448771	0.469098	0.229372	0.227216	0.110519	0.102409	0.0554531	0.054717	0.0300789	0.0208296
121.8	1.12738	1.19951	0.795014	0.842834	0.449213	0.469634	0.230076	0.227801	0.10996	0.102469	0.0551506	0.0547904	0.0307158	0.0205627
122	1.12608	1.20025	0.796001	0.843567	0.450451	0.470393	0.230287	0.228082	0.109765	0.103441	0.0551234	0.055292	0.0311085	0.0207994
122.2	1.12661	1.20025	0.796831	0.843313	0.45098	0.470208	0.230796	0.22789	0.109498	0.103388	0.054594	0.0550509	0.0308432	0.0210816
122.4	1.12673	1.20051	0.798015	0.843877	0.451421	0.469891	0.23104	0.228686	0.109487	0.102974	0.0538962	0.0539912	0.0306223	0.0217059
122.6	1.12647	1.20116	0.798299	0.845585	0.452112	0.470036	0.231184	0.229113	0.108887	0.103674	0.0531178	0.054439	0.0309384	0.0209968
122.8	1.12631	1.2013	0.798421	0.84629	0.45236	0.471022	0.231502	0.229244	0.108961	0.104531	0.052644	0.0538981	0.0307619	0.0217506
123	1.12728	1.20252	0.798685	0.846841	0.452414	0.472372	0.231676	0.229461	0.109321	0.104663	0.0527971	0.0542866	0.0301917	0.0222008
123.2	1.12787	1.20282	0.800415	0.848207	0.453221	0.471994	0.231227	0.229806	0.109371	0.104465	0.0527348	0.0537686	0.0291465	0.0219623
123.4	1.12828	1.20428	0.801117	0.849813	0.453843	0.473891	0.231122	0.230617	0.110436	0.104465	0.0525752	0.0538862	0.0277398	0.0220736
123.6	1.12913	1.20494	0.80182	0.849547	0.454221	0.474568	0.231121	0.231567	0.110225	0.104778	0.0530855	0.0540879	0.0279854	0.0218592
123.8	1.13106	1.2063	0.803169	0.849568	0.455285	0.475171	0.232394	0.231896	0.110396	0.105445	0.0539859	0.0534937	0.0284192	0.022047
124	1.13121	1.20653	0.804081	0.850524	0.455157	0.475998	0.232347	0.231342	0.109874	0.105128	0.0536152	0.0532645	0.0274473	0.0217916
124.2	1.13184	1.20764	0.805443	0.851179	0.454725	0.477298	0.232248	0.231642	0.109373	0.105444	0.0544046	0.0540937	0.0276072	0.0218819
124.4	1.1333	1.20812	0.806122	0.852389	0.456111	0.478472	0.233959	0.23172	0.109392	0.106348	0.0555068	0.0547987	0.0275566	0.0233434
124.6	1.13447	1.20903	0.807256	0.85357	0.455587	0.479534	0.234629	0.232568	0.110205	0.106697	0.0562419	0.055346	0.0272161	0.0233806
124.8	1.1342	1.20886	0.808449	0.855068	0.455254	0.480093	0.234892	0.23255	0.110415	0.10578	0.0570719	0.054737	0.0270424	0.0236357
125	1.13494	1.20966	0.808299	0.855978	0.45596	0.481928	0.235058	0.233618	0.11055	0.106315	0.0573198	0.0551317	0.026578	0.0240493
125.2	1.13563	1.21013	0.808018	0.856603	0.456117	0.482677	0.235712	0.234138	0.111128	0.105736	0.0558633	0.0553488	0.0264171	0.02394
125.4	1.13673	1.2101	0.809092	0.858141	0.456469	0.483353	0.236345	0.233647	0.112454	0.104875	0.0562434	0.0546362	0.0268015	0.0231719
125.6	1.13742	1.21032	0.810811	0.860718	0.457963	0.484125	0.237009	0.234035	0.112595	0.105598	0.0571821	0.0553839	0.0280401	0.02371
125.8	1.13794	1.21045	0.811241	0.861119	0.458223	0.484745	0.236594	0.23377	0.112001	0.105651	0.0563372	0.0552427	0.0286911	0.0238092
126	1.13856	1.21132	0.811747	0.861371	0.458055	0.485245	0.236741	0.233321	0.11241	0.105378	0.0560136	0.0553261	0.0282983	0.0235866
126.2	1.13861	1.21064	0.811975	0.862782	0.458128	0.484622	0.237032	0.232889	0.11197	0.104516	0.0556025	0.0540461	0.0277774	0.0226908
126.4	1.13951	1.21081	0.812959	0.863619	0.459337	0.485528	0.237544	0.232948	0.113389	0.10565	0.0558187	0.0540684	0.0280549	0.0229151
126.6	1.1404	1.21192	0.813614	0.86397	0.459594	0.486027	0.23777	0.233339	0.113931	0.105985	0.0553639	0.0548618	0.0291452	0.0226206
126.8	1.14028	1.21163	0.813757	0.864935	0.459617	0.486402	0.237268	0.233661	0.113693	0.106171	0.0556255	0.0546266	0.0287732	0.0220113
127	1.14079	1.21304	0.815661	0.867061	0.460559	0.487526	0.237194	0.234542	0.114603	0.106793	0.0560083	0.0560398	0.0288558	0.0224891
127.2	1.14153	1.21352	0.817252	0.866658	0.461608	0.488176	0.236834	0.235314	0.114972	0.107217	0.0559285	0.055056	0.0287712	0.023208
127.4	1.14231	1.21425	0.817133	0.866223	0.462214	0.488707	0.236229	0.235775	0.114102	0.107113	0.0553563	0.0549386	0.0290192	0.0231783
127.6	1.14263	1.2153	0.818463	0.867193	0.46369	0.489282	0.236351	0.236459	0.114069	0.107789	0.0548693	0.0557022	0.0296294	0.0231056
127.8	1.14393	1.21528	0.820371	0.867363	0.465528	0.489591	0.237508	0.235864	0.115108	0.108024	0.056008	0.0550374	0.0302167	0.0236163
128	1.14463	1.21556	0.820788	0.867245	0.466609	0.490231	0.237477	0.236417	0.11487	0.108526	0.0561569	0.0551075	0.0300285	0.0235111
128.2	1.14537	1.21695	0.821286	0.86819	0.467582	0.490846	0.237941	0.237374	0.115255	0.109252	0.0569811	0.0560105	0.0307763	0.0242316
128.4	1.14662	1.21645	0.82325	0.869241	0.469311	0.490429	0.238788	0.237472	0.116055	0.10924	0.0576825	0.0551473	0.0303255	0.0239051
128.6	1.1476	1.21712	0.824221	0.870327	0.469899	0.490669	0.239085	0.238488	0.116572	0.109186	0.0583441	0.0550467	0.0304753	0.0232919
128.8	1.14755	1.21708	0.823352	0.870208	0.470738	0.490823	0.239017	0.238049	0.116403	0.109239	0.0580599	0.0550281	0.0303687	0.0225164
129	1.14825	1.21766	0.82381	0.87142	0.471468	0.491536	0.239544	0.238741	0.11597	0.10945	0.0577161	0.0552356	0.0298792	0.0220302
129.2	1.1483	1.21709	0.825259	0.872263	0.472197	0.49156	0.239964	0.238555	0.116503	0.108964	0.0578828	0.054404	0.0304122	0.0211282
129.4	1.14841	1.21743	0.826379	0.872861	0.472917	0.491957	0.240208	0.238363	0.11628	0.109218	0.0586547	0.0537412	0.0301783	0.0206191
129.6	1.14912	1.21838	0.827446	0.872717	0.473406	0.492752	0.241338	0.238468	0.117423	0.109346	0.0594518	0.0540023	0.0308977	0.0197131
129.8	1.14898	1.21771	0.828507	0.872854	0.473195	0.493233	0.240499	0.237636	0.117043	0.107776	0.0586893	0.0530048	0.0308369	0.018708
130	1.14795	1.21829	0.828182	0.873782	0.472969	0.494051	0.240651	0.237622	0.11654	0.10813	0.0589438	0.054163	0.0300397	0.0181629
130.2	1.14808	1.21818	0.828372	0.874591	0.473613	0.49432	0.242248	0.237701	0.1167	0.108247	0.0594324	0.0540803	0.0301996	0.0186503
130.4	1.14879	1.21863	0.829393	0.874982	0.474611	0.494736	0.242636	0.237736	0.116834	0.108675	0.0596679	0.0547355	0.0309226	0.0191317
130.6	1.14819	1.2197	0.829397	0.876031	0.474023	0.49541	0.242219	0.238333	0.115669	0.107818	0.0588565	0.0555806	0.030801	0.019009
130.8	1.1476	1.22056	0.829904	0.876389	0.474448	0.496348	0.242502	0.238687	0.115182	0.10804	0.0589183	0.0563288	0.0302807	0.0187758
131	1.14837	1.2223	0.831348	0.876812	0.475161	0.497146	0.243412	0.239172	0.114671	0.108264	0.0591451	0.056554	0.0309499	0.0203086
131.2	1.14882	1.22346	0.831212	0.878135	0.475705	0.498635	0.242864	0.240197	0.113782	0.108879	0.0587442	0.056866	0.030761	0.0207727
131.4	1.14953	1.22467	0.833378	0.88014	0.4766	0.500579	0.243709	0.2419	0.114261	0.109442	0.0586846	0.0580768	0.0314962	0.0214056
131.6	1.1505	1.22547	0.834813	0.881061	0.47758	0.502111	0.244787	0.243227	0.115156	0.109718	0.0594897	0.0580166	0.032173	0.0220781
131.8	1.15194	1.22651	0.834398	0.881425	0.478025	0.502515	0.245434	0.244188	0.115678	0.110729	0.0599246	0.0573793	0.0328303	0.0234626
132	1.15276	1.22811	0.835092	0.883433	0.477765	0.503233	0.24557	0.24589	0.116068	0.111731	0.0595615	0.0571868	0.0328741	0.0239325
132.2	1.15398	1.2285	0.836726	0.884052	0.47878	0.503237	0.246347	0.245869	0.116643	0.111606	0.0602931	0.0573284	0.0335425	0.0238218
132.4	1.15476	1.22872	0.836545	0.883992	0.479512	0.502817	0.246649	0.245779	0.116928	0.111241	0.0597419	0.0569616	0.033122	0.0229652
132.6	1.15534	1.22953	0.835408	0.884557	0.479791	0.503424	0.248016	0.246264	0.116972	0.110994	0.0589389	0.0575852	0.0332417	0.0226996
132.8	1.15657	1.22933	0.837124	0.885581	0.480688	0.504219	0.248779	0.246269	0.117415	0.111468	0.059253	0.0574261	0.0332819	0.0218665
133	1.15733	1.22987	0.838514	0.886208	0.481442	0.504639	0.248857	0.246941	0.117528	0.111979	0.0601343	0.0567412	0.0327985	0.0216744
133.2	1.15717	1.23107	0.838511	0.886619	0.481388	0.505781	0.248406	0.247226	0.117681	0.113358	0.0594634	0.0569149	0.0318531	0.0221461
133.4	1.15755	1.23086	0.839872	0.887773	0.481805	0.505936	0.248375	0.246874	0.118149	0.112328	0.0592982	0.0560133	0.0304478	0.021506
133.6	1.15711	1.23119	0.841096	0.88952	0.481463	0.507743	0.248527	0.247657	0.118305	0.112777	0.0594865	0.0565477	0.0308008	0.0213102
133.8	1.15658	1.23137	0.84149	0.89039	0.481439	0.508292	0.247898	0.247712	0.11732	0.112815	0.0588545	0.0564518	0.0296476	0.0220245
134	1.15718	1.23189	0.841434	0.890624	0.481706	0.508245	0.249102	0.247923	0.118014	0.113092	0.059367	0.0565316	0.0294422	0.0224863
134.2	1.15794	1.23174	0.842383	0.892015	0.482189	0.508142	0.249898	0.247393	0.118292	0.11243	0.0594157	0.055887	0.0296865	0.0229459
134.4	1.15796	1.23229	0.84364	0.892399	0.482835	0.50839	0.249949	0.246994	0.118238	0.112512	0.0593989	0.0563156	0.0301143	0.0228527
134.6	1.15902	1.23353	0.845425	0.893343	0.483666	0.509777	0.251283	0.247617	0.119271	0.112744	0.0598566	0.0573207	0.0302647	0.023396
134.8	1.15978	1.23489	0.84654	0.894563	0.484217	0.510406	0.251849	0.248848	0.119275	0.113702	0.0604441	0.0579318	0.0303764	0.0241871
135	1.15929	1.23529	0.847893	0.896194	0.484793	0.51116	0.251041	0.248825	0.118291	0.114145	0.0603923	0.0580079	0.0296624	0.0248441
135.2	1.15995	1.235	0.848927	0.896715	0.485367	0.512917	0.25128	0.249901	0.11893	0.114746	0.0610765	0.0589969	0.0299072	0.0249223
135.4	1.16125	1.23599	0.849201	0.897585	0.485638	0.514101	0.251637	0.251902	0.118912	0.11603	0.061026	0.0594776	0.0307308	0.0260521
135.6	1.16066	1.23542	0.848348	0.898319	0.485438	0.514146	0.250986	0.252244	0.117869	0.116149	0.0604255	0.0595564	0.0307829	0.0264969
135.8	1.16092	1.2352	0.849711	0.898173	0.485813	0.514689	0.251473	0.252389	0.118523	0.116767	0.060311	0.0589826	0.0310809	0.0262487
136	1.16086	1.23532	0.850274	0.897588	0.48565	0.515146	0.251259	0.252983	0.117896	0.116826	0.0598323	0.0592788	0.0315039	0.0256722
136.2	1.16204	1.23537	0.850021	0.896347	0.486519	0.514638	0.251238	0.252503	0.117643	0.1157	0.0600859	0.0593585	0.0320181	0.024566
136.4	1.16104	1.23644	0.850503	0.897095	0.486849	0.515507	0.251518	0.252299	0.117525	0.115594	0.0591933	0.0597334	0.0318099	0.0239201
136.6	1.16184	1.23651	0.852001	0.897128	0.488096	0.515543	0.252407	0.253048	0.117532	0.116172	0.0602758	0.0591859	0.0323638	0.0236512
136.8	1.16274	1.23768	0.852729	0.897132	0.490151	0.5164	0.252327	0.253437	0.118059	0.117432	0.0610003	0.0589205	0.0321902	0.0232267
137	1.16286	1.23919	0.852781	0.897298	0.490889	0.516739	0.251923	0.254019	0.117916	0.118255	0.0604937	0.0589184	0.0319419	0.0236219
137.2	1.16306	1.24068	0.854128	0.899397	0.492439	0.518248	0.252395	0.254141	0.11812	0.119181	0.0601056	0.0594241	0.0315921	0.0245563
137.4	1.16305	1.24083	0.854559	0.900351	0.493261	0.51915	0.252522	0.254554	0.118643	0.11881	0.0601217	0.0594722	0.0312589	0.0245058
137.6	1.16369	1.24198	0.853997	0.901553	0.49343	0.519886	0.253107	0.255337	0.118655	0.119254	0.0594861	0.0602535	0.0313904	0.0251123
137.8	1.16459	1.24245	0.854236	0.902089	0.494712	0.519305	0.253699	0.25496	0.118558	0.118232	0.058817	0.0593565	0.0310715	0.024704
138	1.16529	1.24362	0.854892	0.904065	0.496042	0.520524	0.254297	0.255558	0.119889	0.119113	0.0589527	0.0589617	0.0316437	0.0248542
138.2	1.16514	1.24349	0.855453	0.904319	0.497214	0.520647	0.254492	0.254714	0.120056	0.118581	0.0587125	0.0588155	0.0311684	0.0233626
138.4	1.16585	1.24492	0.856001	0.905573	0.498703	0.520836	0.255399	0.254794	0.121109	0.118368	0.0591335	0.0590367	0.0315107	0.0234695
138.6	1.16663	1.24638	0.857019	0.909122	0.499735	0.522665	0.256031	0.256228	0.121103	0.119976	0.0597478	0.0606446	0.0316461	0.0243309
138.8	1.16711	1.24658	0.857395	0.909901	0.500111	0.523605	0.255764	0.256333	0.121049	0.119788	0.0592319	0.0608659	0.0316211	0.0250045
139	1.16731	1.24557	0.857867	0.909276	0.50062	0.523709	0.256379	0.256148	0.121346	0.118906	0.0595579	0.0603387	0.0315164	0.0245401
139.2	1.16885	1.2454	0.857585	0.911272	0.500735	0.524669	0.257307	0.257795	0.12177	0.119534	0.0600789	0.0613236	0.0323334	0.025108
139.4	1.16897	1.24596	0.85861	0.912945	0.500664	0.525557	0.257642	0.258616	0.12185	0.120254	0.0599375	0.0618396	0.0327725	0.0257782
139.6	1.16881	1.24531	0.859796	0.912311	0.501273	0.525411	0.25808	0.258014	0.121906	0.119683	0.060169	0.0613877	0.0329917	0.0261916
139.8	1.17024	1.24551	0.861139	0.912035	0.501693	0.526511	0.258615	0.258337	0.122287	0.119927	0.0612848	0.06145	0.0334411	0.0266322
140	1.17034	1.24543	0.861342	0.913024	0.501355	0.526677	0.258438	0.258412	0.121574	0.119537	0.060426	0.0622711	0.0328006	0.0272384
140.2	1.17029	1.24567	0.863286	0.913735	0.501737	0.526811	0.258725	0.258157	0.122296	0.119311	0.0614935	0.0615153	0.0332667	0.02688
140.4	1.1699	1.24711	0.864364	0.914414	0.502524	0.528137	0.258926	0.258856	0.122235	0.120114	0.0618041	0.0620123	0.0333564	0.0281324
140.6	1.17121	1.24691	0.864789	0.914243	0.50367	0.527677	0.260084	0.259595	0.122992	0.119441	0.0624198	0.0615382	0.0338721	0.028136
140.8	1.17153	1.24694	0.86613	0.91482	0.504078	0.527865	0.260449	0.25911	0.123648	0.118417	0.0617247	0.0615075	0.0339395	0.0280132
141	1.17199	1.24787	0.868017	0.915695	0.504822	0.528863	0.260376	0.259272	0.123412	0.118689	0.0619812	0.0623747	0.033833	0.0287797
141.2	1.17214	1.2479	0.868308	0.915785	0.504612	0.529476	0.260827	0.258402	0.123582	0.11793	0.0621628	0.0621667	0.0330451	0.0280128
141.4	1.1728	1.2482	0.868394	0.916865	0.504579	0.529235	0.26188	0.258415	0.123668	0.117448	0.0621032	0.0615027	0.0331345	0.0275294
141.6	1.17291	1.24851	0.869084	0.918625	0.50478	0.529168	0.262857	0.258436	0.123491	0.117986	0.0620813	0.0605451	0.0327622	0.0268546
141.8	1.17203	1.24942	0.869907	0.91823	0.505581	0.52967	0.263635	0.258703	0.123	0.118694	0.0618217	0.0602422	0.032434	0.0261301
142	1.17278	1.25047	0.871053	0.918745	0.506471	0.529628	0.264884	0.258947	0.124554	0.118841	0.0623032	0.0601619	0.0322321	0.0256838
142.2	1.17327	1.25049	0.872566	0.918928	0.507707	0.529439	0.265611	0.258746	0.125187	0.118424	0.0628389	0.0595576	0.0322578	0.0240211
142.4	1.17319	1.25224	0.87266	0.919646	0.507778	0.53023	0.265762	0.259617	0.125	0.119123	0.061841	0.0597092	0.0317748	0.0242469
142.6	1.17405	1.25368	0.874017	0.920045	0.507704	0.531926	0.266435	0.260826	0.124952	0.12105	0.0617384	0.060461	0.0317732	0.0245453
142.8	1.17557	1.25386	0.873525	0.919952	0.508087	0.532633	0.266361	0.261584	0.125167	0.120721	0.0608803	0.0596764	0.0313524	0.0248194
143	1.17525	1.25447	0.873231	0.92079	0.508266	0.533722	0.266913	0.263113	0.124666	0.121452	0.0610195	0.0595596	0.0310054	0.0244921
143.2	1.17613	1.25571	0.874502	0.921979	0.509518	0.534962	0.267022	0.264514	0.126385	0.123272	0.0612367	0.060042	0.0319417	0.0243322
143.4	1.17623	1.25616	0.874634	0.920695	0.510234	0.534234	0.266933	0.264422	0.126691	0.122978	0.0613573	0.0592883	0.0324274	0.0238792
143.6	1.17698	1.25672	0.873554	0.920505	0.510997	0.5345	0.265655	0.264122	0.126687	0.12293	0.0609573	0.0588231	0.0316117	0.0246869
143.8	1.17709	1.2571	0.874572	0.92198	0.511509	0.537143	0.264745	0.264573	0.127168	0.123787	0.0605872	0.0590004	0.0321775	0.0252103
144	1.17558	1.25692	0.873961	0.921825	0.511641	0.537744	0.263049	0.264632	0.126305	0.123491	0.059709	0.0583144	0.0311169	0.0244379
144.2	1.17524	1.25724	0.873154	0.921307	0.512742	0.538534	0.262117	0.264236	0.126462	0.122889	0.059863	0.0579068	0.0312287	0.0236704
144.4	1.1767	1.25755	0.873683	0.921847	0.513677	0.539611	0.261673	0.263996	0.126599	0.121654	0.0597993	0.0582012	0.031353	0.023781
144.6	1.17631	1.25673	0.87494	0.922763	0.514398	0.540142	0.261481	0.263281	0.126415	0.121013	0.0599577	0.058259	0.0318338	0.0230803
144.8	1.17544	1.25692	0.874584	0.923112	0.51394	0.540763	0.260334	0.262095	0.125249	0.120526	0.0598387	0.0582056	0.0313963	0.0228984
145	1.17575	1.25738	0.87509	0.923248	0.514427	0.541443	0.260567	0.261401	0.125517	0.120532	0.0601903	0.0586208	0.0312923	0.023072
145.2	1.17585	1.25744	0.876277	0.925069	0.514966	0.541366	0.262061	0.260828	0.125562	0.120075	0.0616689	0.0583744	0.032029	0.0225687
145.4	1.17695	1.25888	0.878225	0.926653	0.516919	0.542261	0.264148	0.261419	0.126235	0.121258	0.0631878	0.0586686	0.0338937	0.0240236
145.6	1.17727	1.25916	0.879676	0.926787	0.517296	0.541919	0.264961	0.26149	0.126693	0.12198	0.0639073	0.0594721	0.0338001	0.0237766
145.8	1.17857	1.25966	0.881752	0.927121	0.518701	0.541595	0.26597	0.261409	0.12665	0.120942	0.0646969	0.0599939	0.0341273	0.0242702
146	1.17972	1.25991	0.883875	0.928785	0.51919	0.54219	0.266998	0.261922	0.127081	0.120268	0.0646513	0.0605618	0.0333352	0.0244133
146.2	1.18028	1.26048	0.885405	0.929062	0.519717	0.543357	0.267397	0.262538	0.127126	0.121064	0.0642787	0.0612706	0.0334058	0.0240792
146.4	1.18069	1.26185	0.884961	0.929369	0.519497	0.543676	0.267637	0.263347	0.125725	0.121242	0.0638147	0.061857	0.0326207	0.0248129
146.6	1.18208	1.26315	0.886571	0.931683	0.52037	0.544696	0.268739	0.264809	0.125407	0.122351	0.0645812	0.0626322	0.0337733	0.0255087
146.8	1.18321	1.26358	0.8879	0.932611	0.521976	0.545243	0.270111	0.265917	0.126053	0.122296	0.0648666	0.0629654	0.0345756	0.0256836
147	1.18423	1.26418	0.888974	0.932553	0.522762	0.545616	0.271782	0.266767	0.126396	0.122536	0.0659292	0.0632332	0.0350697	0.0250856
147.2	1.18479	1.26481	0.889312	0.934083	0.52419	0.545767	0.272999	0.268267	0.12752	0.123535	0.0663274	0.0637045	0.035041	0.0260233
147.4	1.1856	1.26525	0.889614	0.935626	0.525109	0.547122	0.274089	0.269544	0.127502	0.123268	0.0663144	0.0635966	0.0351353	0.0272696
147.6	1.18664	1.26512	0.891086	0.93592	0.526528	0.54872	0.275571	0.269962	0.128914	0.123775	0.0672016	0.0634801	0.035675	0.0276377
147.8	1.18619	1.26577	0.89146	0.937541	0.527113	0.550411	0.275319	0.271644	0.128521	0.125342	0.0671299	0.0639392	0.0359237	0.0284551
148	1.18642	1.26451	0.890626	0.938139	0.52805	0.550542	0.275536	0.271954	0.128489	0.124789	0.0669404	0.0639455	0.0353518	0.0271601
148.2	1.18779	1.26342	0.89216	0.937914	0.528549	0.551777	0.276706	0.271641	0.12927	0.124605	0.0677709	0.0642489	0.0351953	0.0268737
148.4	1.18806	1.26358	0.892734	0.937929	0.528649	0.552523	0.277232	0.271621	0.12907	0.125147	0.0673033	0.0642253	0.0348919	0.0277566
148.6	1.18716	1.26456	0.892183	0.939226	0.528448	0.554069	0.277011	0.272528	0.129339	0.126257	0.0674218	0.0655457	0.035071	0.0286096
148.8	1.18818	1.2651	0.893183	0.940391	0.528867	0.554275	0.278109	0.27284	0.130568	0.12626	0.0683241	0.0654206	0.0357392	0.0289491
149	1.1889	1.26529	0.895363	0.940873	0.529924	0.554587	0.2787	0.273262	0.131777	0.126773	0.0688502	0.0657341	0.0357703	0.0291779
149.2	1.19028	1.26627	0.896446	0.941391	0.531036	0.554749	0.279972	0.27387	0.131897	0.126996	0.0702686	0.066146	0.0372538	0.0294752
149.4	1.19249	1.2665	0.89759	0.940901	0.532046	0.554205	0.279831	0.273265	0.13329	0.127012	0.0713453	0.0651195	0.0378613	0.0289278
149.6	1.19186	1.26626	0.897707	0.941636	0.531274	0.553412	0.278286	0.272797	0.132697	0.126794	0.0705349	0.0645072	0.0360696	0.0271702
149.8	1.19199	1.26697	0.89825	0.941071	0.531822	0.554005	0.27829	0.272023	0.132805	0.126009	0.0699501	0.0639106	0.035641	0.0274774
150	1.19249	1.26747	0.899212	0.940906	0.532558	0.553899	0.277946	0.272092	0.134027	0.125537	0.0697275	0.0637344	0.0364631	0.0264027
150.2	1.19323	1.26866	0.899106	0.941797	0.533429	0.553871	0.277172	0.272201	0.134049	0.125836	0.0692408	0.0638083	0.0374096	0.0262323
150.4	1.19335	1.27017	0.899012	0.943118	0.533573	0.554249	0.27636	0.272631	0.133449	0.126603	0.0686397	0.0641968	0.0368933	0.0260693
150.6	1.19389	1.27061	0.899978	0.943295	0.534139	0.554825	0.276465	0.272658	0.13413	0.127208	0.0685319	0.0641016	0.0375852	0.0251873
150.8	1.19555	1.27136	0.899973	0.943329	0.535268	0.554403	0.276972	0.272701	0.135058	0.126692	0.0690124	0.0639691	0.037505	0.0246975
151	1.19559	1.27242	0.899628	0.945203	0.535826	0.555714	0.276778	0.273541	0.134186	0.12726	0.0684133	0.0643762	0.0367441	0.0248031
151.2	1.19413	1.27232	0.899293	0.946529	0.536147	0.55666	0.276729	0.274172	0.134448	0.128062	0.0660519	0.0642913	0.0363923	0.02531
151.4	1.194	1.27257	0.899809	0.946641	0.53698	0.557346	0.276665	0.275101	0.134711	0.127828	0.0657513	0.0636659	0.0368258	0.025074
151.6	1.19328	1.27311	0.90046	0.947264	0.537803	0.556882	0.276595	0.275328	0.134879	0.128355	0.0653098	0.063639	0.0364809	0.0251705
151.8	1.19341	1.2731	0.901496	0.94963	0.538226	0.557579	0.276555	0.275956	0.134522	0.128705	0.0646657	0.063232	0.0361363	0.026377
152	1.19384	1.27185	0.902145	0.949096	0.538709	0.558669	0.277862	0.275511	0.134962	0.127923	0.0650117	0.0627061	0.0365053	0.0258821
152.2	1.19309	1.27249	0.902687	0.948365	0.537745	0.559852	0.277651	0.276471	0.133771	0.12891	0.0648191	0.0633539	0.0351759	0.0271313
152.4	1.19224	1.27319	0.902535	0.950308	0.53753	0.560839	0.278045	0.277287	0.133576	0.129458	0.0642066	0.0637908	0.0350038	0.0283161
152.6	1.19266	1.27345	0.903747	0.951677	0.537286	0.561962	0.277949	0.278411	0.133732	0.129124	0.0652813	0.0640216	0.0354267	0.0284498
152.8	1.19219	1.27431	0.904303	0.951946	0.537349	0.561763	0.278603	0.278709	0.132949	0.128481	0.0649979	0.0642907	0.035256	0.0295638
153	1.1921	1.27476	0.90493	0.951821	0.538142	0.562069	0.277897	0.27869	0.132206	0.128802	0.0647804	0.0644185	0.034211	0.0304766
153.2	1.193	1.27455	0.904896	0.953074	0.538173	0.561967	0.278289	0.278635	0.132131	0.128229	0.0652783	0.0642925	0.0344468	0.0300263
153.4	1.19354	1.27474	0.90452	0.953517	0.538767	0.562651	0.278007	0.278538	0.132422	0.128543	0.0658514	0.0647521	0.0340988	0.0300852
153.6	1.19335	1.27483	0.904286	0.954321	0.538434	0.563052	0.278679	0.279174	0.132729	0.127824	0.0654778	0.0651295	0.0339374	0.0295547
153.8	1.19454	1.27564	0.905789	0.95491	0.539512	0.563506	0.279416	0.279902	0.133738	0.127581	0.0656159	0.0661306	0.035091	0.0304177
154	1.19566	1.27578	0.905961	0.957128	0.540765	0.563945	0.279669	0.280998	0.134145	0.127883	0.0664891	0.0667193	0.0361754	0.0297858
154.2	1.19557	1.27575	0.905336	0.957132	0.540285	0.565005	0.279759	0.281246	0.133586	0.128637	0.0657293	0.0678982	0.0355973	0.0297505
154.4	1.19582	1.2758	0.905759	0.956756	0.540309	0.56564	0.28013	0.281461	0.133147	0.128881	0.0663098	0.0683212	0.0349678	0.028637
154.6	1.1968	1.27563	0.90565	0.957356	0.540978	0.565732	0.28074	0.281555	0.132797	0.129058	0.0670898	0.0680908	0.0353798	0.0277326
154.8	1.19775	1.27635	0.906108	0.957853	0.541753	0.566051	0.282118	0.282143	0.133534	0.129185	0.0677315	0.0681981	0.0357275	0.0277019
155	1.19763	1.27608	0.907801	0.957554	0.54232	0.567181	0.282774	0.282361	0.134212	0.129448	0.0675876	0.0680336	0.0360442	0.0267891
155.2	1.1976	1.27618	0.907911	0.957229	0.542749	0.566662	0.28345	0.282757	0.135258	0.129503	0.0673803	0.0673222	0.0356198	0.0262371
155.4	1.19846	1.27763	0.909699	0.958289	0.544361	0.56729	0.284569	0.283555	0.135675	0.129271	0.0686211	0.067083	0.0356659	0.0265215
155.6	1.19951	1.27828	0.911223	0.958423	0.544975	0.568049	0.286001	0.284215	0.136437	0.130622	0.0697481	0.0667663	0.036146	0.0268492
155.8	1.20034	1.27805	0.912717	0.957956	0.545773	0.568447	0.287528	0.284446	0.136188	0.130687	0.0706414	0.0657618	0.0366565	0.0264975
156	1.19993	1.27893	0.91384	0.957811	0.545755	0.56932	0.288392	0.284247	0.136287	0.130742	0.0712085	0.0651234	0.0363604	0.0268199
156.2	1.2004	1.27974	0.915158	0.95892	0.546244	0.570195	0.288746	0.284842	0.136848	0.131339	0.0716575	0.0649005	0.0357331	0.0265963
156.4	1.20151	1.28029	0.916192	0.958901	0.547134	0.569923	0.290036	0.283894	0.137785	0.130642	0.0726084	0.064016	0.0362006	0.0267367
156.6	1.20228	1.2807	0.91664	0.958183	0.548264	0.569804	0.289889	0.283243	0.137902	0.130271	0.0719725	0.0638831	0.035818	0.0265426
156.8	1.20228	1.28113	0.917716	0.95898	0.54951	0.569976	0.289918	0.282816	0.138339	0.129897	0.0717291	0.0641592	0.0352689	0.0273553
157	1.20374	1.28108	0.917995	0.960741	0.550717	0.571046	0.289127	0.283209	0.13851	0.130474	0.0711815	0.0637912	0.0342978	0.0276551
157.2	1.20382	1.28187	0.917526	0.962034	0.549632	0.572698	0.288842	0.283442	0.138936	0.130297	0.0702345	0.0643609	0.0336086	0.0275994
157.4	1.20455	1.28183	0.918437	0.962452	0.550154	0.573202	0.289188	0.283307	0.13918	0.130513	0.0693672	0.0648411	0.0335219	0.0287072
157.6	1.2048	1.28126	0.918588	0.964626	0.550812	0.573862	0.289301	0.283016	0.139847	0.130201	0.0686237	0.064417	0.0329394	0.0278591
157.8	1.20435	1.28166	0.918348	0.964881	0.55042	0.574942	0.288802	0.282854	0.139277	0.130981	0.0673952	0.0649153	0.0328259	0.0281617
158	1.20433	1.28123	0.917776	0.964343	0.550995	0.575312	0.289683	0.281709	0.139523	0.130641	0.0672578	0.0645884	0.0324907	0.02703
158.2	1.20333	1.2816	0.918082	0.964541	0.55211	0.576419	0.289386	0.281651	0.139314	0.13122	0.0674616	0.0653697	0.0322388	0.026744
158.4	1.20326	1.28211	0.918301	0.966207	0.553207	0.577378	0.289826	0.28233	0.138665	0.131596	0.0678221	0.0656412	0.0319261	0.0265829
158.6	1.20276	1.28303	0.918791	0.967293	0.553555	0.578848	0.289339	0.283462	0.139078	0.132537	0.0669723	0.0663669	0.0319086	0.0266793
158.8	1.20235	1.28463	0.920057	0.967186	0.55407	0.579875	0.289768	0.283988	0.140252	0.13311	0.0674666	0.0666637	0.03247	0.0265509
159	1.20265	1.28594	0.921079	0.969123	0.554394	0.581065	0.289593	0.285252	0.139828	0.134155	0.0669468	0.0676539	0.0325809	0.0269153
159.2	1.2028	1.28697	0.921559	0.97034	0.555173	0.581524	0.289944	0.286248	0.140217	0.134328	0.0668729	0.0683237	0.0325848	0.0270069
159.4	1.20294	1.28792	0.922682	0.970784	0.55628	0.582159	0.290141	0.287548	0.139807	0.134811	0.0676673	0.0687969	0.0336643	0.0272132
159.6	1.20268	1.28904	0.923372	0.971528	0.557117	0.582525	0.2906	0.288452	0.139254	0.136173	0.0674878	0.0688174	0.0340794	0.0276231
159.8	1.20282	1.28972	0.925895	0.97278	0.558605	0.582735	0.291495	0.288211	0.139754	0.135353	0.0673098	0.0686842	0.0345741	0.0275907
160	1.20356	1.28994	0.92718	0.97415	0.55927	0.582717	0.292078	0.288003	0.140337	0.135745	0.0675826	0.0682025	0.0345121	0.0278862
160.2	1.20499	1.29039	0.927349	0.973923	0.560596	0.582549	0.292697	0.288886	0.140999	0.135808	0.068221	0.0680665	0.0349203	0.0279967
160.4	1.20625	1.29083	0.928677	0.974817	0.56161	0.582536	0.293003	0.288839	0.141486	0.135127	0.0687487	0.0684584	0.0350653	0.0280367
160.6	1.20693	1.29074	0.929309	0.976051	0.562051	0.583462	0.292063	0.289397	0.141457	0.135164	0.0680883	0.0684066	0.0344897	0.027073
160.8	1.20781	1.29084	0.929335	0.97673	0.562736	0.584793	0.29162	0.29016	0.141675	0.135446	0.0690133	0.0681832	0.0337345	0.0277691
161	1.20815	1.29124	0.928793	0.97814	0.562112	0.586019	0.291469	0.29095	0.141805	0.135703	0.0678506	0.068459	0.0334859	0.0280839
161.2	1.2081	1.29137	0.93001	0.978747	0.562133	0.585884	0.291807	0.290647	0.141897	0.135065	0.0685446	0.0676851	0.0332574	0.027384
161.4	1.2088	1.29126	0.929854	0.979103	0.562876	0.586257	0.293066	0.290411	0.141251	0.135396	0.0682874	0.0680722	0.0329958	0.0266209
161.6	1.20956	1.29139	0.928882	0.978502	0.563466	0.586835	0.294659	0.290371	0.142082	0.135509	0.0688554	0.0680766	0.0335122	0.0255538
161.8	1.20963	1.29127	0.929423	0.977439	0.563127	0.585725	0.295421	0.289938	0.141676	0.134836	0.0692292	0.0670921	0.0340177	0.0246555
162	1.21039	1.29062	0.930528	0.977659	0.564817	0.585326	0.296778	0.290049	0.142318	0.133744	0.0706058	0.0666884	0.0349292	0.0232444
162.2	1.21026	1.29136	0.931186	0.978317	0.565354	0.586588	0.297524	0.291914	0.142656	0.134595	0.0713814	0.0672395	0.0357336	0.0239209
162.4	1.21068	1.29215	0.932323	0.978567	0.565305	0.587411	0.298967	0.293175	0.143026	0.134624	0.0720487	0.0678137	0.0365247	0.0242177
162.6	1.2097	1.29359	0.933443	0.980178	0.565732	0.589084	0.298584	0.294588	0.143057	0.13574	0.0717297	0.0686244	0.0371638	0.0253205
162.8	1.21025	1.29468	0.934704	0.980961	0.566302	0.589936	0.299555	0.295225	0.143262	0.136927	0.0723443	0.06901	0.038387	0.0258958
163	1.21113	1.29523	0.935316	0.981717	0.566578	0.590863	0.300271	0.296486	0.143719	0.138026	0.0728741	0.0696303	0.0384477	0.0273385
163.2	1.21114	1.29488	0.936315	0.981647	0.56763	0.590696	0.300291	0.297234	0.144462	0.137903	0.0733009	0.0701012	0.0386416	0.0278895
163.4	1.21091	1.29522	0.937547	0.982021	0.568143	0.591021	0.300321	0.297877	0.14425	0.138568	0.0737046	0.0698368	0.0384651	0.0286263
163.6	1.21149	1.29616	0.938385	0.983282	0.568721	0.591664	0.30107	0.298155	0.145421	0.139046	0.0733966	0.0705307	0.0381321	0.0289683
163.8	1.21233	1.29515	0.938652	0.982725	0.569055	0.591002	0.301091	0.297757	0.145955	0.138153	0.0735156	0.0702224	0.0379906	0.0286842
164	1.21167	1.29576	0.937947	0.983493	0.568901	0.591373	0.300049	0.298231	0.145777	0.1389	0.0729482	0.0704725	0.036842	0.0296534
164.2	1.2112	1.29739	0.937391	0.984559	0.567949	0.592973	0.299455	0.299079	0.147018	0.139267	0.072383	0.0710595	0.0356313	0.0317285
164.4	1.21114	1.29783	0.93655	0.985228	0.567936	0.594239	0.298736	0.298388	0.146014	0.13912	0.0721333	0.0710073	0.0339093	0.0309616
164.6	1.21055	1.29853	0.935925	0.98517	0.567844	0.59533	0.29805	0.298208	0.145302	0.139544	0.0709719	0.0709038	0.0333191	0.0312808
164.8	1.21002	1.29831	0.936052	0.985977	0.56887	0.596313	0.297988	0.298375	0.145285	0.139058	0.0711946	0.0713162	0.0328028	0.0324372
165	1.20978	1.29906	0.935806	0.987934	0.568423	0.596724	0.297962	0.299106	0.14408	0.138955	0.0704727	0.0711699	0.0325656	0.0326034
165.2	1.2099	1.30048	0.934772	0.987205	0.568889	0.596458	0.297711	0.299117	0.142958	0.138339	0.0701576	0.0706842	0.0318646	0.0320853
165.4	1.2101	1.30017	0.935166	0.985725	0.569143	0.596454	0.298513	0.297846	0.142777	0.137835	0.0697618	0.0705587	0.0313713	0.0312403
165.6	1.21096	1.29989	0.935831	0.986845	0.570842	0.596519	0.29878	0.297789	0.143251	0.138094	0.070433	0.0700004	0.0317173	0.0317066
165.8	1.21148	1.29961	0.937122	0.987285	0.571388	0.596369	0.299114	0.297337	0.142804	0.137675	0.070521	0.0691931	0.03165	0.0311384
166	1.21354	1.29948	0.938976	0.98746	0.572975	0.597268	0.301018	0.298044	0.144669	0.137767	0.071363	0.0693426	0.0341165	0.0311167
166.2	1.2137	1.29966	0.941128	0.988798	0.573783	0.597586	0.302459	0.298535	0.145948	0.138536	0.0715677	0.0692664	0.0349769	0.0310788
166.4	1.21441	1.29969	0.942359	0.990826	0.575329	0.598331	0.304129	0.298214	0.145563	0.139162	0.0727369	0.0697168	0.0356814	0.0308862
166.6	1.21538	1.29986	0.943938	0.991762	0.577155	0.599398	0.30537	0.29845	0.146526	0.140078	0.0726682	0.0694628	0.0368691	0.0310434
166.8	1.21722	1.2994	0.946137	0.991746	0.578321	0.599817	0.306355	0.298546	0.147088	0.140485	0.0737378	0.0689211	0.0379704	0.0308272
167	1.21757	1.29865	0.9474	0.992876	0.579041	0.599228	0.30736	0.298475	0.147496	0.140792	0.0746606	0.068805	0.038549	0.0306438
167.2	1.21885	1.29815	0.948984	0.993333	0.580678	0.599364	0.308028	0.298877	0.148472	0.140991	0.0751959	0.0688165	0.0395712	0.029294
167.4	1.22036	1.29789	0.94975	0.992712	0.58186	0.599627	0.309196	0.299096	0.149554	0.141582	0.0761683	0.068171	0.0403778	0.0279328
167.6	1.22051	1.29874	0.949696	0.992783	0.582149	0.599955	0.308364	0.299571	0.149835	0.141852	0.0766234	0.0692169	0.0406967	0.0278168
167.8	1.22069	1.29803	0.950583	0.993333	0.58199	0.599946	0.308305	0.299243	0.150185	0.141447	0.0760605	0.068908	0.0415143	0.0279981
168	1.22057	1.29955	0.949844	0.995085	0.581703	0.601806	0.307814	0.300908	0.151116	0.142941	0.0756067	0.0700202	0.0415454	0.0295174
168.2	1.21969	1.30026	0.948696	0.995154	0.5801	0.602338	0.306761	0.301247	0.150193	0.143056	0.0747062	0.0697265	0.0406427	0.0297717
168.4	1.21932	1.3001	0.949198	0.99553	0.580628	0.60342	0.306726	0.301628	0.149696	0.142345	0.07419	0.0694618	0.0406224	0.0286638
168.6	1.21926	1.29954	0.949787	0.996972	0.580922	0.60437	0.306634	0.302361	0.149789	0.141645	0.0738493	0.0691779	0.0413886	0.0286725
168.8	1.21923	1.29969	0.948551	0.996645	0.580836	0.60442	0.306599	0.303428	0.149007	0.141664	0.0738714	0.0694258	0.0411839	0.0288405
169	1.21936	1.30061	0.948126	0.996128	0.580184	0.604197	0.305824	0.30403	0.14873	0.14189	0.0736308	0.0696395	0.0409124	0.0290342
169.2	1.21977	1.3002	0.949626	0.995239	0.581258	0.60423	0.305831	0.30361	0.149906	0.140834	0.0739636	0.069228	0.0407812	0.0288374
169.4	1.21953	1.30072	0.950296	0.99581	0.581672	0.604783	0.305806	0.303825	0.150302	0.140714	0.0742347	0.069491	0.0399852	0.0287301
169.6	1.22007	1.30292	0.950881	0.997166	0.583295	0.606519	0.306244	0.305358	0.150988	0.142549	0.0738441	0.0711617	0.0400852	0.0304305
169.8	1.22069	1.30318	0.95383	0.996994	0.584318	0.606148	0.307623	0.305688	0.152504	0.142022	0.0746664	0.0706979	0.0408024	0.0304256
170	1.2212	1.3038	0.955794	0.998076	0.58548	0.606454	0.309262	0.306636	0.153781	0.142563	0.0751019	0.0714529	0.0415735	0.0308853
170.2	1.22196	1.30477	0.957016	0.998652	0.587243	0.606661	0.31113	0.306344	0.154111	0.142161	0.0763832	0.0716842	0.0422895	0.0303213
170.4	1.22244	1.3059	0.957515	0.998452	0.588018	0.60731	0.311622	0.306099	0.153478	0.142497	0.0767667	0.0717131	0.0418962	0.0307793
170.6	1.22326	1.30707	0.959295	0.998866	0.589342	0.60798	0.312216	0.306799	0.154272	0.142697	0.0768045	0.0719459	0.0423066	0.0309566
170.8	1.22381	1.30677	0.9602	0.99999	0.590831	0.608293	0.313078	0.30629	0.154238	0.142	0.0775195	0.0720352	0.0419465	0.0307723
171	1.22481	1.30666	0.96078	0.999667	0.59225	0.60837	0.314604	0.306415	0.155438	0.141934	0.078445	0.072259	0.0423401	0.0299218
171.2	1.22598	1.30762	0.961133	0.998333	0.593679	0.608929	0.315119	0.306571	0.156112	0.142569	0.0794155	0.0729174	0.0420062	0.0298235
171.4	1.22556	1.30802	0.960527	0.998473	0.593102	0.609194	0.314478	0.306783	0.155784	0.14312	0.0785976	0.0737266	0.0413339	0.0305076
171.6	1.22561	1.30855	0.9604	0.998772	0.592308	0.61	0.314411	0.30652	0.155458	0.142881	0.0786234	0.0745697	0.0403622	0.0312584
171.8	1.22675	1.30869	0.960255	0.999133	0.592509	0.610972	0.315324	0.307038	0.156246	0.143384	0.0781164	0.0742819	0.0406186	0.0315727
172	1.22635	1.30877	0.958845	1.00017	0.592365	0.611911	0.314267	0.307526	0.155475	0.143607	0.0777297	0.0739987	0.0398443	0.0317694
172.2	1.22548	1.30758	0.958846	1.00014	0.592441	0.612344	0.313926	0.306012	0.155631	0.142725	0.0775026	0.0730846	0.0389065	0.0306471
172.4	1.22544	1.30631	0.958269	1.00122	0.593426	0.613483	0.314438	0.306655	0.15595	0.142677	0.0774511	0.0724801	0.03892	0.0306556
172.6	1.22569	1.30473	0.9569	1.00086	0.594012	0.613361	0.31453	0.306247	0.15492	0.142387	0.0770748	0.0718536	0.0391979	0.0303014
172.8	1.22615	1.30472	0.957306	1.00093	0.594011	0.612141	0.314511	0.306193	0.155763	0.142582	0.0771217	0.0724961	0.0398304	0.0302835
173	1.2256	1.30428	0.957907	1.00314	0.594786	0.612016	0.313986	0.306174	0.155644	0.142225	0.0769661	0.0722991	0.0395896	0.0301095
173.2	1.22599	1.30445	0.958356	1.00419	0.596393	0.613521	0.314358	0.307192	0.156195	0.143405	0.0771849	0.0722485	0.0395675	0.0307365
173.4	1.22554	1.3062	0.958172	1.00506	0.596728	0.614202	0.314593	0.30881	0.156262	0.14419	0.0765646	0.0737847	0.0400881	0.0311843
173.6	1.22613	1.30646	0.960182	1.00658	0.598153	0.614509	0.314994	0.309521	0.155981	0.145335	0.0767487	0.0743268	0.0408605	0.0316179
173.8	1.22718	1.3063	0.961894	1.00779	0.59972	0.615413	0.315908	0.310062	0.155616	0.145596	0.0775806	0.0735011	0.0416811	0.0316163
174	1.22775	1.30718	0.962256	1.00815	0.600609	0.616575	0.317051	0.310315	0.155054	0.146228	0.0776239	0.0741417	0.0420084	0.03151
174.2	1.2278	1.30804	0.964085	1.0091	0.60122	0.616926	0.316766	0.311001	0.154859	0.146181	0.0780317	0.0739066	0.043388	0.0315022
174.4	1.22696	1.30855	0.964752	1.0112	0.600759	0.617852	0.315764	0.311475	0.153296	0.147389	0.0771054	0.073881	0.0421389	0.0314031
174.6	1.22797	1.30905	0.966027	1.01242	0.601591	0.619298	0.316843	0.312126	0.153398	0.147626	0.0770118	0.0743946	0.0424269	0.0315936
174.8	1.229	1.30878	0.967002	1.01231	0.602474	0.619326	0.31778	0.311956	0.153849	0.146913	0.077544	0.0738955	0.0427729	0.0301239
175	1.22959	1.30884	0.968773	1.01182	0.602812	0.619315	0.318629	0.312296	0.15381	0.147027	0.0781027	0.0742198	0.0430282	0.0296409
175.2	1.22975	1.30893	0.96867	1.01176	0.601856	0.618902	0.318759	0.311671	0.153076	0.147359	0.0777023	0.0744652	0.0420082	0.029518
175.4	1.23097	1.30943	0.968662	1.01265	0.601698	0.620335	0.319575	0.311875	0.153612	0.148136	0.0781052	0.0744536	0.0424503	0.0290467
175.6	1.23176	1.30967	0.968635	1.01106	0.60203	0.620899	0.320713	0.311549	0.153431	0.148259	0.0792774	0.0740611	0.0430202	0.0283266
175.8	1.23132	1.31051	0.969015	1.0119	0.602124	0.621753	0.320238	0.311675	0.153611	0.149652	0.0787082	0.0741231	0.0424895	0.02812
176	1.23027	1.30995	0.968688	1.01243	0.601954	0.622429	0.319928	0.311273	0.153605	0.148957	0.0785249	0.0735978	0.0418815	0.0274951
176.2	1.2299	1.31049	0.967439	1.01241	0.60262	0.623814	0.319877	0.311543	0.153944	0.149564	0.0784173	0.0742774	0.0409991	0.0278792
176.4	1.22885	1.31121	0.967356	1.01334	0.602544	0.624178	0.319431	0.31267	0.153083	0.149174	0.078244	0.0747266	0.0405354	0.0287667
176.6	1.22868	1.31079	0.967611	1.01388	0.602722	0.624603	0.31976	0.312918	0.153336	0.148998	0.0781337	0.0747294	0.0402339	0.0288634
176.8	1.22856	1.31099	0.967111	1.01441	0.603059	0.625255	0.319446	0.313276	0.153807	0.150467	0.0788147	0.0749845	0.0398103	0.0290602
177	1.22798	1.31187	0.965795	1.01445	0.6033	0.626226	0.319677	0.313806	0.153761	0.151166	0.0789838	0.0749194	0.0386665	0.0303618
177.2	1.22789	1.31311	0.967085	1.01485	0.604179	0.627421	0.319983	0.314955	0.155153	0.152165	0.0796649	0.075919	0.0391768	0.0319148
177.4	1.22714	1.31343	0.967111	1.01595	0.604582	0.628006	0.319156	0.315492	0.154734	0.152454	0.0797581	0.0763337	0.0389419	0.0317134
177.6	1.22821	1.3142	0.967471	1.01563	0.605076	0.62846	0.318968	0.315646	0.154995	0.152822	0.0798924	0.0759223	0.0388597	0.0313296
177.8	1.22915	1.31468	0.968855	1.01519	0.606405	0.629301	0.31977	0.315848	0.156315	0.152615	0.0799497	0.0749115	0.0391999	0.031357
178	1.22942	1.31508	0.970321	1.01604	0.606844	0.62948	0.320148	0.316557	0.157578	0.151882	0.0801987	0.0755591	0.0398382	0.0318636
178.2	1.22948	1.31487	0.971827	1.01726	0.606837	0.629838	0.319255	0.316486	0.158188	0.151203	0.0801963	0.0755313	0.0401805	0.0321815
178.4	1.23094	1.3149	0.972414	1.01701	0.608208	0.630464	0.320083	0.316069	0.158679	0.150617	0.0800616	0.0752415	0.0400041	0.0321017
178.6	1.23252	1.3149	0.97448	1.01659	0.608762	0.630361	0.321048	0.316198	0.159961	0.148885	0.0801988	0.0745785	0.0409578	0.0323796
178.8	1.23352	1.31494	0.97549	1.01703	0.609348	0.629911	0.321825	0.315672	0.160794	0.147364	0.0801036	0.0738253	0.0416523	0.0314919
179	1.23551	1.31445	0.97602	1.01725	0.609841	0.630258	0.323402	0.315676	0.16156	0.14664	0.0805739	0.0736643	0.0416742	0.0319435
179.2	1.23726	1.31431	0.975798	1.01672	0.610266	0.630018	0.323838	0.315782	0.162278	0.146583	0.0810336	0.0733172	0.0423943	0.0317278
179.4	1.23793	1.31577	0.975642	1.01783	0.610818	0.631016	0.324287	0.317101	0.162677	0.147803	0.0813062	0.0739459	0.043502	0.0318935
179.6	1.23783	1.31558	0.975721	1.0168	0.61055	0.631197	0.324091	0.316846	0.162272	0.147598	0.080809	0.0735	0.0428635	0.0309613
179.8	1.23807	1.31714	0.975461	1.01896	0.611033	0.632419	0.324047	0.318474	0.161548	0.148758	0.0796185	0.0742824	0.0414107	0.0316477
180	1.23831	1.31743	0.974785	1.01928	0.611164	0.633892	0.323083	0.319674	0.160728	0.149181	0.0792549	0.0751572	0.0412937	0.0324715
180.2	1.23834	1.31893	0.975184	1.02096	0.611756	0.634963	0.32324	0.32104	0.160569	0.150137	0.0791173	0.0757525	0.0401858	0.0328278
180.4	1.23785	1.31925	0.975344	1.02256	0.611976	0.636153	0.323702	0.321875	0.159556	0.150982	0.0790209	0.0760666	0.0387478	0.0334157
180.6	1.23807	1.31964	0.973599	1.0235	0.613144	0.638395	0.324066	0.32313	0.158662	0.153552	0.0789739	0.0763113	0.0385252	0.0345521
180.8	1.23734	1.31982	0.973864	1.02361	0.614183	0.638776	0.32446	0.322939	0.158559	0.15428	0.0791776	0.0767542	0.0387277	0.0347885
181	1.23701	1.32018	0.974401	1.0254	0.614935	0.639402	0.324932	0.323531	0.15825	0.15467	0.0793545	0.0772544	0.0388861	0.0352239
181.2	1.23592	1.32087	0.974742	1.0268	0.615797	0.640374	0.324726	0.324521	0.157372	0.156026	0.0794396	0.0784291	0.0391415	0.0353648
181.4	1.23596	1.32061	0.974725	1.02577	0.616618	0.639638	0.324658	0.32486	0.156907	0.156594	0.0792683	0.0777523	0.0386699	0.0336694
181.6	1.23662	1.32149	0.976459	1.02615	0.616927	0.639627	0.325999	0.325584	0.157869	0.156523	0.0793678	0.0776449	0.0398262	0.0331784
181.8	1.23643	1.32079	0.977481	1.02747	0.617485	0.639863	0.32643	0.324915	0.157818	0.156049	0.0798925	0.0777039	0.0399823	0.0326292
182	1.23629	1.32056	0.977881	1.02725	0.617331	0.639957	0.326542	0.324152	0.158257	0.155369	0.0802975	0.0782703	0.0403157	0.0321189
182.2	1.23596	1.32054	0.978535	1.02753	0.617963	0.639614	0.327058	0.323722	0.158195	0.154863	0.0802944	0.0782063	0.040238	0.0319132
182.4	1.23569	1.32111	0.979217	1.02895	0.618628	0.639715	0.327307	0.324434	0.157778	0.155039	0.0798455	0.0776748	0.0404196	0.0321861
182.6	1.23594	1.32137	0.979665	1.02927	0.61777	0.639364	0.328247	0.324348	0.15859	0.154271	0.0795569	0.0770741	0.0408253	0.0313066
182.8	1.23689	1.32143	0.979715	1.02958	0.618975	0.639716	0.329202	0.324872	0.159668	0.155343	0.0797522	0.0769206	0.0413697	0.0314058
183	1.23677	1.32174	0.979405	1.0302	0.619085	0.639746	0.329615	0.326237	0.160404	0.155952	0.0800338	0.0774138	0.0411342	0.031538
183.2	1.23657	1.32237	0.980601	1.0302	0.618964	0.640108	0.329521	0.326215	0.160995	0.155731	0.0798182	0.0770055	0.0413	0.0315186
183.4	1.23643	1.32269	0.980367	1.03007	0.618439	0.640526	0.329461	0.326352	0.161204	0.155691	0.0796995	0.0764885	0.0408972	0.0313431
183.6	1.23804	1.32268	0.980803	1.03012	0.620214	0.640954	0.32987	0.326245	0.161985	0.155746	0.0808453	0.0766762	0.0409146	0.0314905
183.8	1.23868	1.32372	0.981544	1.03118	0.621268	0.642407	0.329828	0.326978	0.1623	0.156581	0.0804966	0.0776153	0.0414635	0.0327089
184	1.23916	1.32361	0.982572	1.03165	0.621788	0.643418	0.330113	0.32727	0.163436	0.156856	0.0808342	0.0781559	0.0413806	0.0329086
184.2	1.23967	1.32421	0.98294	1.03188	0.623433	0.644521	0.331402	0.327643	0.164461	0.157198	0.0812909	0.0777608	0.0406909	0.0332012
184.4	1.23996	1.32452	0.982713	1.03291	0.624858	0.645687	0.331883	0.327794	0.164577	0.158087	0.080761	0.0785237	0.040359	0.0353557
184.6	1.24042	1.32347	0.983169	1.03374	0.626313	0.646218	0.331801	0.326955	0.164717	0.157551	0.0810185	0.0783797	0.04187	0.0360029
184.8	1.23996	1.32245	0.984108	1.03341	0.626854	0.64585	0.331526	0.325657	0.164269	0.156585	0.0808038	0.078728	0.0419116	0.0352727
185	1.2391	1.32278	0.983234	1.0329	0.626476	0.646461	0.330536	0.326326	0.163137	0.157015	0.0800056	0.0797961	0.0408068	0.0354799
185.2	1.23899	1.32285	0.983951	1.03168	0.626508	0.645983	0.331142	0.326656	0.163379	0.156542	0.0803187	0.0794968	0.0405242	0.0351604
185.4	1.23878	1.32301	0.984112	1.03239	0.626409	0.646307	0.331169	0.327244	0.163297	0.156105	0.0800894	0.0788992	0.0408197	0.0346696
185.6	1.23844	1.32326	0.984475	1.03293	0.62607	0.647845	0.331138	0.327585	0.163029	0.155924	0.0800054	0.0788186	0.0408554	0.0349657
185.8	1.23847	1.3223	0.984601	1.03213	0.626016	0.647315	0.330505	0.326861	0.162836	0.155382	0.0804815	0.0782786	0.0406883	0.0338407
186	1.23832	1.32362	0.984659	1.03247	0.625871	0.647837	0.329936	0.327463	0.162838	0.155823	0.0804414	0.0781439	0.0403768	0.033852
186.2	1.23747	1.32472	0.984648	1.03403	0.624997	0.649293	0.329456	0.32879	0.161826	0.157127	0.0789501	0.0780599	0.0393176	0.0342858
186.4	1.23771	1.32429	0.984733	1.03346	0.625143	0.64911	0.328974	0.328919	0.161938	0.156356	0.0784622	0.0768302	0.0388098	0.0329982
186.6	1.23827	1.32485	0.98575	1.03346	0.624664	0.649441	0.330034	0.329635	0.16287	0.156429	0.0788142	0.0768293	0.0388889	0.0322423
186.8	1.23849	1.32516	0.986036	1.03413	0.625423	0.650912	0.330172	0.330374	0.16255	0.157786	0.07867	0.0771983	0.0390145	0.0323302
187	1.23832	1.32585	0.985817	1.03443	0.624631	0.652056	0.330538	0.330176	0.16304	0.156955	0.0782276	0.0764656	0.0380571	0.0323951
187.2	1.24069	1.32631	0.987396	1.03374	0.625219	0.652703	0.331735	0.329272	0.163778	0.156538	0.0788005	0.0760458	0.0386375	0.0325847
187.4	1.24147	1.32617	0.987362	1.03423	0.627112	0.652575	0.332307	0.329663	0.163795	0.157286	0.0797923	0.0766094	0.0395457	0.0327514
187.6	1.24303	1.32707	0.988426	1.03621	0.628792	0.654276	0.333472	0.330267	0.164404	0.158194	0.0804042	0.0783235	0.0406819	0.0333249
187.8	1.24342	1.32735	0.990017	1.03649	0.630015	0.655644	0.334258	0.330192	0.164275	0.158988	0.08094	0.0775611	0.041236	0.0338702
188	1.24321	1.32779	0.989603	1.03707	0.630364	0.655338	0.334953	0.330832	0.163714	0.159258	0.0817986	0.0783667	0.0401453	0.0342031
188.2	1.2442	1.32847	0.99014	1.03747	0.631535	0.655046	0.335787	0.330638	0.164262	0.158981	0.0817217	0.0781963	0.0405019	0.0345221
188.4	1.24397	1.32854	0.990675	1.03932	0.63124	0.654779	0.335553	0.330464	0.163866	0.158763	0.0813869	0.0785357	0.0406699	0.035166
188.6	1.24303	1.32896	0.990084	1.0405	0.631304	0.655116	0.334748	0.329922	0.162861	0.158466	0.0819196	0.0790638	0.0408737	0.0346665
188.8	1.24224	1.3298	0.990066	1.04097	0.631693	0.654876	0.335193	0.330546	0.162509	0.157856	0.0810655	0.0789611	0.0407664	0.0336812
189	1.24155	1.33155	0.991579	1.04225	0.631957	0.65541	0.33608	0.332224	0.163335	0.157787	0.08146	0.0797304	0.0415235	0.0344178
189.2	1.24204	1.3319	0.992028	1.04329	0.633297	0.655974	0.337462	0.332484	0.163825	0.158186	0.0816826	0.0792987	0.0421501	0.0345784
189.4	1.24185	1.33238	0.992177	1.04363	0.633273	0.656817	0.337569	0.333263	0.163694	0.157941	0.081827	0.0794136	0.0429472	0.0353093
189.6	1.24221	1.33197	0.994287	1.04377	0.63472	0.656597	0.339166	0.333969	0.164338	0.157792	0.0822641	0.0784448	0.0433109	0.0349534
189.8	1.24198	1.33168	0.995393	1.04597	0.635207	0.656706	0.338493	0.334606	0.164575	0.158153	0.0819708	0.0782913	0.0434988	0.0347148
190	1.24179	1.33312	0.995129	1.04663	0.634638	0.658418	0.338842	0.335318	0.164303	0.158377	0.0811942	0.0785062	0.042254	0.0353711
190.2	1.2408	1.3327	0.99587	1.04622	0.634181	0.659051	0.338817	0.33592	0.164086	0.158131	0.0800952	0.077544	0.0409758	0.0353184
190.4	1.24163	1.33157	0.996724	1.04654	0.636857	0.658465	0.340225	0.335991	0.164602	0.156755	0.0808688	0.0772379	0.0416805	0.0344698
190.6	1.24228	1.33166	0.997179	1.0478	0.636654	0.660149	0.340989	0.336355	0.165341	0.157271	0.0813665	0.0774307	0.0423777	0.0349693
190.8	1.24301	1.3311	0.997202	1.04642	0.637669	0.660921	0.34169	0.336385	0.166292	0.157859	0.0812812	0.0776456	0.0427358	0.0347458
191	1.24498	1.33138	0.997551	1.04659	0.638702	0.661335	0.342396	0.337222	0.167745	0.158089	0.0817819	0.077678	0.0425618	0.0353433
191.2	1.24627	1.33093	0.998962	1.04765	0.640217	0.661885	0.343271	0.337512	0.168409	0.158817	0.0827208	0.0790944	0.0437207	0.0358004
191.4	1.24625	1.32987	0.999021	1.04827	0.641236	0.662109	0.343352	0.338139	0.169252	0.15967	0.0837551	0.0794849	0.0444216	0.0359127
191.6	1.24738	1.32992	0.999366	1.04874	0.641952	0.663196	0.343123	0.338285	0.168987	0.160182	0.0840014	0.0796237	0.0439651	0.0357911
191.8	1.24787	1.32942	0.999419	1.04858	0.642497	0.662282	0.342938	0.337772	0.168521	0.15996	0.0845311	0.0788255	0.0433169	0.0356386
192	1.24772	1.32941	0.998952	1.04918	0.641261	0.661915	0.342756	0.337788	0.168265	0.159802	0.0846133	0.0791342	0.043262	0.0358387
192.2	1.24857	1.32961	0.9983	1.04894	0.640858	0.661974	0.342981	0.3374	0.167987	0.159434	0.08435	0.0789055	0.042783	0.0354605
192.4	1.24761	1.32973	0.998003	1.04847	0.640609	0.662358	0.342349	0.337828	0.167282	0.159241	0.0843529	0.0788516	0.0425881	0.0353583
192.6	1.24757	1.33043	0.998312	1.04957	0.641804	0.662517	0.343	0.338527	0.167964	0.158501	0.0848036	0.0782309	0.0430387	0.0349674
192.8	1.24808	1.33036	0.998765	1.04959	0.642106	0.662644	0.343643	0.338095	0.168156	0.158505	0.0848292	0.07724	0.0436942	0.0345134
193	1.24772	1.33249	0.99898	1.04933	0.642238	0.663706	0.3433	0.337898	0.168036	0.160127	0.0850169	0.0784536	0.0436221	0.0351918
193.2	1.24834	1.33208	0.999245	1.04849	0.643649	0.663348	0.343986	0.33706	0.168849	0.160359	0.0847309	0.0782345	0.0442317	0.035127
193.4	1.24916	1.3324	1.00026	1.04915	0.644236	0.664155	0.344305	0.337726	0.168685	0.160357	0.0857844	0.0782936	0.0451345	0.0349044
193.6	1.24882	1.33324	1.00032	1.05049	0.644666	0.665657	0.344221	0.338464	0.168816	0.161172	0.0845377	0.0786103	0.0439143	0.0348548
193.8	1.24836	1.33436	1.00079	1.05148	0.644772	0.666002	0.343555	0.338167	0.168385	0.16113	0.0840214	0.0788643	0.042818	0.0345339
194	1.24853	1.33509	1.00154	1.05147	0.644787	0.666869	0.344155	0.338245	0.167721	0.161364	0.084223	0.0787472	0.0413009	0.034688
194.2	1.24824	1.33543	1.00246	1.05312	0.645989	0.667575	0.344507	0.338357	0.167792	0.161524	0.0845163	0.0788638	0.0415459	0.034343
194.4	1.24932	1.3348	1.00333	1.05285	0.647323	0.667499	0.344931	0.337355	0.169152	0.160786	0.0853666	0.0784248	0.0428238	0.03319
194.6	1.24914	1.33533	1.0043	1.05273	0.646803	0.668351	0.344559	0.338011	0.16957	0.161139	0.0850964	0.0783242	0.0429184	0.0332805
194.8	1.24874	1.33587	1.00518	1.05356	0.64803	0.668612	0.344751	0.33911	0.170026	0.161616	0.0854914	0.0784278	0.0428839	0.0330438
195	1.24993	1.33621	1.00657	1.05499	0.649203	0.669405	0.345493	0.339582	0.17133	0.161996	0.0863595	0.0784906	0.0432387	0.0331506
195.2	1.2502	1.33635	1.00821	1.0554	0.649599	0.670333	0.346462	0.339881	0.172055	0.162656	0.0872679	0.0791	0.043913	0.033513
195.4	1.24967	1.3361	1.00804	1.05545	0.649753	0.670328	0.345858	0.340308	0.171748	0.162669	0.087004	0.0792067	0.0433912	0.0332241
195.6	1.2502	1.33607	1.00908	1.05693	0.650317	0.671047	0.346288	0.340276	0.17193	0.163169	0.0870846	0.0791225	0.0431383	0.0332795
195.8	1.24945	1.33634	1.00936	1.05712	0.650021	0.671792	0.34646	0.340917	0.170923	0.162655	0.0871091	0.0789969	0.0426149	0.0339446
196	1.2496	1.33704	1.00987	1.057	0.649804	0.672495	0.346752	0.341863	0.170363	0.163618	0.0872273	0.0799255	0.0429249	0.0350975
196.2	1.24962	1.33711	1.00945	1.0564	0.650176	0.672518	0.347458	0.341973	0.170552	0.162799	0.0869589	0.0802454	0.0424816	0.0349575
196.4	1.24997	1.33718	1.01011	1.05713	0.650561	0.672912	0.34781	0.343217	0.171268	0.162635	0.0872538	0.0805531	0.0432158	0.035026
196.6	1.25041	1.33798	1.00968	1.05771	0.651207	0.673331	0.348329	0.34405	0.1718	0.163168	0.0875207	0.0818602	0.0432111	0.0359922
196.8	1.25027	1.33765	1.00905	1.05726	0.650815	0.673149	0.34875	0.342692	0.171217	0.164042	0.0874278	0.0815655	0.0432166	0.0363736
197	1.25053	1.33858	1.00894	1.05831	0.651501	0.674295	0.349303	0.34308	0.171949	0.164151	0.0865753	0.0821277	0.0437805	0.0365621
197.2	1.25173	1.33824	1.00966	1.05984	0.652452	0.674523	0.350117	0.343707	0.172691	0.164095	0.0871861	0.082062	0.0447022	0.0374789
197.4	1.25227	1.33978	1.00947	1.06057	0.65181	0.675805	0.35015	0.34503	0.171968	0.164546	0.0870083	0.0827025	0.0442347	0.0381116
197.6	1.25242	1.34037	1.01	1.06192	0.651613	0.675553	0.350048	0.345524	0.172241	0.163834	0.0866602	0.0824249	0.0431829	0.0392397
197.8	1.25302	1.34115	1.01103	1.06433	0.652179	0.675647	0.351269	0.346058	0.172135	0.163603	0.0875868	0.0827173	0.0431852	0.039656
198	1.25434	1.34156	1.01147	1.06511	0.652135	0.676631	0.351687	0.346871	0.172371	0.164695	0.0879829	0.083066	0.0430147	0.0402195
198.2	1.25569	1.34154	1.01242	1.0648	0.653622	0.676146	0.352873	0.346963	0.173554	0.163833	0.0885477	0.082754	0.0442128	0.0390136
198.4	1.25674	1.34159	1.01311	1.06538	0.654737	0.676107	0.353343	0.346914	0.174072	0.16413	0.0891381	0.0824122	0.0449923	0.0390776
198.6	1.257	1.34281	1.01304	1.06739	0.654858	0.677577	0.354306	0.348314	0.174034	0.165404	0.0887548	0.083209	0.0447268	0.0400641
198.8	1.25733	1.34262	1.01345	1.06713	0.655502	0.677947	0.354815	0.348846	0.175277	0.165887	0.0892525	0.08286	0.0449128	0.0399601
199	1.25793	1.34242	1.01449	1.06643	0.656443	0.677887	0.355855	0.348994	0.176136	0.166683	0.0902265	0.0823921	0.0452368	0.0389903
199.2	1.25746	1.34297	1.01485	1.06686	0.656618	0.679358	0.356079	0.349549	0.176347	0.167296	0.0898	0.0831708	0.0449772	0.0386383
199.4	1.25661	1.34278	1.01528	1.06705	0.657012	0.680168	0.355573	0.34979	0.176948	0.167665	0.0895189	0.0836053	0.0445072	0.0390315
199.6	1.2572	1.3436	1.01715	1.06659	0.658744	0.681135	0.356363	0.350035	0.178184	0.168055	0.0906474	0.0835086	0.0452941	0.0389063
199.8	1.25643	1.34471	1.01685	1.06555	0.659557	0.681526	0.355997	0.351003	0.177131	0.167561	0.0895768	0.084614	0.0446783	0.0392906
200	1.25812	1.34491	1.01782	1.0657	0.660829	0.682027	0.357339	0.351119	0.178681	0.16776	0.0896518	0.085851	0.045711	0.0382008
200.2	1.25771	1.34485	1.01732	1.06574	0.661619	0.682525	0.357326	0.351135	0.179206	0.167285	0.0893796	0.0860737	0.0459089	0.037714
200.4	1.25741	1.34444	1.0169	1.06526	0.661669	0.682908	0.356192	0.351524	0.178206	0.167122	0.0889811	0.0870345	0.0455963	0.0364641
200.6	1.25727	1.34483	1.01697	1.0653	0.662651	0.683011	0.356537	0.351102	0.178611	0.167246	0.0888383	0.0870795	0.0455254	0.0365998
200.8	1.25755	1.34388	1.01727	1.06663	0.663093	0.683275	0.356875	0.350511	0.178896	0.1668	0.0895518	0.0857861	0.0460113	0.0359334
201	1.25738	1.34513	1.01706	1.06702	0.664137	0.68464	0.356513	0.351665	0.179213	0.166322	0.0892699	0.0863677	0.0461033	0.0358307
201.2	1.2567	1.34498	1.01847	1.06713	0.664273	0.684378	0.356193	0.352639	0.17877	0.166333	0.0896461	0.086087	0.0459033	0.036306
201.4	1.25708	1.34578	1.01908	1.06837	0.66411	0.68428	0.356328	0.353914	0.178832	0.16522	0.0894997	0.0861775	0.0463733	0.0368115
201.6	1.25643	1.3467	1.01817	1.07045	0.663761	0.685406	0.355771	0.355239	0.177854	0.165811	0.0889928	0.0867394	0.0455683	0.0376074
201.8	1.2552	1.34721	1.01764	1.0709	0.66327	0.686143	0.355816	0.355862	0.176826	0.166509	0.087804	0.0872242	0.0444796	0.036964
202	1.25566	1.34725	1.01754	1.07115	0.663391	0.68591	0.355892	0.356124	0.175829	0.166591	0.0871714	0.0867015	0.0437599	0.0368892
202.2	1.25616	1.34748	1.01707	1.0719	0.664229	0.686375	0.356633	0.356185	0.175311	0.166846	0.0866833	0.0863027	0.0431678	0.0367916
202.4	1.25572	1.34718	1.01689	1.07272	0.664168	0.686456	0.357303	0.355622	0.175007	0.167331	0.0865864	0.0859387	0.0426975	0.0377159
202.6	1.25477	1.3474	1.01744	1.07247	0.663885	0.686648	0.357914	0.356074	0.175195	0.167469	0.0861134	0.0856973	0.0415428	0.0382232
202.8	1.25394	1.34623	1.01759	1.07223	0.664292	0.686096	0.357792	0.356166	0.175088	0.16781	0.0860667	0.0853337	0.0406972	0.0381744
203	1.25248	1.34579	1.01766	1.07304	0.663509	0.686113	0.357766	0.355383	0.174658	0.167973	0.0851699	0.0842169	0.0393258	0.038417
203.2	1.25191	1.3455	1.01765	1.07224	0.663058	0.687405	0.35778	0.35411	0.174671	0.167991	0.0843123	0.0846481	0.0391517	0.0392431
203.4	1.25223	1.34558	1.01864	1.07176	0.663387	0.687079	0.35817	0.35365	0.175019	0.16848	0.0849	0.0845164	0.0392749	0.04003
203.6	1.25265	1.34649	1.01963	1.07288	0.664639	0.688361	0.359045	0.353369	0.175042	0.168637	0.0845549	0.0844156	0.0395595	0.040654
203.8	1.25233	1.34632	1.01908	1.07386	0.664964	0.689022	0.3595	0.353486	0.175629	0.16904	0.0841869	0.0849663	0.0392377	0.04098
204	1.25351	1.34585	1.01995	1.07357	0.666516	0.690001	0.360364	0.353844	0.176046	0.169781	0.0851409	0.0845906	0.0402561	0.0398909
204.2	1.25383	1.34586	1.01984	1.07408	0.666792	0.689381	0.359665	0.353047	0.175733	0.170023	0.0860087	0.0847847	0.0405802	0.0404098
204.4	1.2551	1.34432	1.02026	1.07419	0.667266	0.689337	0.360028	0.35151	0.175993	0.169213	0.0873656	0.0842127	0.04136	0.038736
204.6	1.25627	1.34487	1.0212	1.0745	0.6686	0.690052	0.361148	0.35119	0.177606	0.169739	0.0895253	0.0839741	0.0426941	0.0391238
204.8	1.25709	1.34467	1.02185	1.07423	0.669886	0.690368	0.3617	0.351392	0.178161	0.1689	0.0908044	0.0837995	0.0436914	0.0379725
205	1.25788	1.34587	1.02311	1.07489	0.671092	0.690748	0.362023	0.351815	0.179299	0.168349	0.0916545	0.0836788	0.0453768	0.0376659
205.2	1.25792	1.34639	1.02335	1.07675	0.670526	0.691668	0.36179	0.352966	0.178873	0.168998	0.0924976	0.0840539	0.0465322	0.0375741
205.4	1.25808	1.34759	1.02238	1.07774	0.670246	0.691741	0.361138	0.353948	0.177969	0.16886	0.0919242	0.0842964	0.0471853	0.0379302
205.6	1.25765	1.34876	1.02314	1.07828	0.670757	0.692337	0.360808	0.35545	0.177487	0.169863	0.091222	0.0848241	0.0471758	0.0375517
205.8	1.25825	1.3489	1.02335	1.07969	0.671842	0.691881	0.360851	0.356171	0.176674	0.169618	0.0912063	0.083899	0.0473305	0.0372769
206	1.25987	1.34973	1.02349	1.08058	0.672647	0.692543	0.361823	0.357878	0.176961	0.169862	0.0913733	0.084004	0.0480064	0.0377741
206.2	1.26086	1.34994	1.02459	1.07948	0.674127	0.692631	0.363406	0.358184	0.178326	0.170273	0.0921044	0.0839851	0.0488232	0.0377284
206.4	1.26046	1.34948	1.02611	1.08001	0.675068	0.691652	0.36376	0.358739	0.178068	0.169454	0.0922902	0.0847872	0.0493635	0.0375608
206.6	1.26021	1.35058	1.02542	1.08173	0.674958	0.692338	0.363903	0.360272	0.178005	0.170217	0.0914238	0.0859176	0.0483343	0.0376081
206.8	1.26047	1.34998	1.02544	1.08254	0.674836	0.692888	0.364239	0.360554	0.178813	0.170448	0.0908291	0.0859529	0.0481126	0.0382452
207	1.25934	1.34982	1.02599	1.08162	0.674413	0.692762	0.363503	0.36058	0.178603	0.17073	0.0894246	0.0852646	0.0480212	0.0380369
207.2	1.25987	1.34935	1.02595	1.08117	0.674633	0.693638	0.363371	0.360665	0.178731	0.170884	0.0896649	0.0857754	0.0476689	0.0384875
207.4	1.25943	1.35046	1.02649	1.08271	0.675282	0.695059	0.364206	0.361548	0.17907	0.172139	0.0895064	0.0863928	0.0469445	0.0392308
207.6	1.25844	1.35077	1.02596	1.08335	0.675358	0.696956	0.364259	0.362103	0.17865	0.173453	0.0892198	0.0867452	0.0460144	0.0393358
207.8	1.25815	1.34969	1.02623	1.08231	0.675487	0.697063	0.364473	0.362012	0.179005	0.17376	0.0901699	0.0864903	0.0451718	0.0377866
208	1.25943	1.34929	1.02727	1.0818	0.676265	0.697546	0.365725	0.362548	0.1797	0.174598	0.0909531	0.0870382	0.046119	0.0370783
208.2	1.25981	1.3498	1.02708	1.08191	0.675769	0.698083	0.366245	0.361582	0.179602	0.17475	0.0920332	0.0872145	0.0457664	0.0372948
208.4	1.25941	1.34911	1.02774	1.08032	0.676683	0.698366	0.367188	0.360691	0.180012	0.174071	0.0929242	0.0867768	0.0459584	0.0359197
208.6	1.25935	1.35015	1.02904	1.07972	0.676787	0.699342	0.367246	0.36077	0.179951	0.174035	0.0931346	0.0874036	0.0460721	0.0358916
208.8	1.26027	1.35012	1.02941	1.08023	0.677388	0.700012	0.367631	0.360934	0.179815	0.174182	0.0936796	0.0873886	0.0459619	0.0352906
209	1.26067	1.3513	1.02996	1.0815	0.676974	0.701052	0.367241	0.361738	0.179829	0.174366	0.0936891	0.0879488	0.0460238	0.0361478
209.2	1.25994	1.35184	1.03026	1.08191	0.675913	0.701668	0.366586	0.363141	0.178787	0.174605	0.0930417	0.0891278	0.0447882	0.0366426
209.4	1.26131	1.352	1.03211	1.08217	0.677435	0.701174	0.367038	0.363283	0.179522	0.174287	0.0927707	0.0886261	0.0449657	0.0370042
209.6	1.26236	1.35313	1.03296	1.08403	0.678149	0.702379	0.366876	0.36427	0.179921	0.175063	0.0927657	0.0891909	0.0448539	0.0375877
209.8	1.26315	1.35329	1.03306	1.08369	0.67797	0.702972	0.367078	0.364652	0.179603	0.175471	0.0924528	0.0881608	0.044613	0.0380684
210	1.26341	1.35339	1.03422	1.08304	0.678993	0.702506	0.368418	0.365004	0.180771	0.175269	0.0924072	0.0877664	0.0451434	0.0381967
210.2	1.26387	1.35321	1.03374	1.08398	0.679053	0.702578	0.367938	0.365034	0.180465	0.175266	0.0917225	0.0881731	0.0448595	0.038772
210.4	1.26346	1.35315	1.03346	1.08437	0.679079	0.702275	0.36765	0.365287	0.179971	0.173815	0.090936	0.0882497	0.044202	0.0379955
210.6	1.26333	1.35381	1.03349	1.08453	0.678937	0.702744	0.368072	0.365886	0.180638	0.174339	0.0901994	0.0878117	0.04357	0.0381343
210.8	1.26319	1.35354	1.03421	1.08509	0.679988	0.7025	0.368055	0.365692	0.18058	0.174246	0.089851	0.0868037	0.0435909	0.0380854
211	1.26234	1.35382	1.03444	1.08513	0.680641	0.702719	0.368084	0.36644	0.180442	0.174837	0.0899179	0.0863309	0.0435938	0.0373084
211.2	1.26136	1.35338	1.0334	1.08468	0.680024	0.703423	0.368119	0.365615	0.179508	0.174601	0.0899907	0.0860318	0.042514	0.0371112
211.4	1.2594	1.35428	1.033	1.08488	0.680603	0.704107	0.368618	0.365676	0.178697	0.175357	0.089409	0.0862305	0.0423579	0.0362432
211.6	1.25921	1.35423	1.03266	1.08635	0.680517	0.70516	0.368807	0.366353	0.178329	0.175827	0.0893792	0.0861383	0.0427573	0.0359214
211.8	1.25964	1.35448	1.03316	1.08765	0.681364	0.705548	0.369637	0.366017	0.178899	0.17525	0.0896177	0.0859284	0.0432301	0.035813
212	1.2595	1.35511	1.03314	1.08809	0.682656	0.70636	0.369678	0.367353	0.179145	0.176146	0.0903678	0.086898	0.0446562	0.0364068
212.2	1.25911	1.35588	1.0331	1.08763	0.683207	0.705879	0.369352	0.366856	0.17898	0.176061	0.09072	0.0865459	0.0444637	0.0367079
212.4	1.25897	1.35548	1.03375	1.08888	0.683839	0.706356	0.369715	0.366697	0.179614	0.175654	0.0907703	0.0870507	0.0448283	0.0364184
212.6	1.26013	1.35571	1.03406	1.08975	0.684693	0.708087	0.369911	0.366933	0.179517	0.175675	0.090833	0.0874881	0.0456941	0.0369058
212.8	1.26081	1.35559	1.03386	1.09005	0.685641	0.709082	0.369815	0.367792	0.179938	0.175683	0.0907732	0.0880017	0.0461843	0.0374517
213	1.26074	1.35612	1.03477	1.09207	0.685929	0.710781	0.370007	0.368956	0.180473	0.175956	0.0896785	0.0892574	0.0455297	0.0378101
213.2	1.26141	1.35614	1.03471	1.0928	0.686859	0.712036	0.370704	0.369147	0.181112	0.176138	0.0901824	0.0890991	0.0462921	0.0371923
213.4	1.26238	1.35692	1.03492	1.09256	0.687644	0.713295	0.371099	0.369039	0.182502	0.176887	0.0896331	0.088866	0.0473751	0.0375731
213.6	1.26157	1.35769	1.03525	1.09255	0.687473	0.714735	0.370279	0.369595	0.182931	0.177673	0.0885728	0.0891831	0.0473384	0.0384463
213.8	1.26193	1.35723	1.03557	1.09192	0.688651	0.714871	0.371379	0.370011	0.18375	0.177084	0.0887563	0.087949	0.0470706	0.0381884
214	1.26213	1.35758	1.03478	1.09233	0.689842	0.715003	0.372184	0.370437	0.184364	0.17775	0.0888875	0.0880069	0.0474567	0.0389138
214.2	1.26223	1.35743	1.03466	1.09157	0.689564	0.714843	0.371803	0.370397	0.18402	0.177824	0.0886372	0.0880607	0.0471534	0.0388599
214.4	1.26247	1.35757	1.03625	1.09089	0.691298	0.714411	0.3731	0.370181	0.184511	0.177367	0.0899395	0.0881775	0.0471223	0.0383073
214.6	1.26308	1.35801	1.03698	1.09249	0.692156	0.714905	0.374229	0.370517	0.184244	0.179314	0.0902877	0.0884238	0.0467193	0.0393394
214.8	1.26412	1.35806	1.03788	1.09318	0.693725	0.715182	0.375712	0.370021	0.18482	0.179241	0.0909167	0.0876917	0.0465691	0.0390648
215	1.26411	1.35786	1.0395	1.09296	0.694793	0.714861	0.37765	0.370528	0.185729	0.179504	0.092038	0.0876847	0.0467724	0.0391467
215.2	1.26347	1.35719	1.03966	1.09254	0.694017	0.714299	0.378197	0.370608	0.18477	0.17928	0.0926284	0.0884038	0.0461444	0.038517
215.4	1.26368	1.35861	1.04016	1.09517	0.694355	0.715374	0.379043	0.37251	0.185479	0.180077	0.0930949	0.0895039	0.0462313	0.0391423
215.6	1.26472	1.35881	1.04203	1.09664	0.695087	0.716151	0.379645	0.373399	0.185902	0.179977	0.0942286	0.0899845	0.046992	0.0408559
215.8	1.26464	1.35886	1.04294	1.09643	0.695205	0.715303	0.379862	0.373201	0.185838	0.179486	0.0951376	0.0902471	0.046282	0.0405462
216	1.26553	1.35896	1.04377	1.09697	0.69599	0.715366	0.380074	0.373979	0.186638	0.179825	0.0969864	0.0910243	0.046936	0.0405486
216.2	1.26647	1.3586	1.04445	1.09712	0.696356	0.715212	0.38117	0.373464	0.187119	0.179521	0.0977035	0.0904522	0.0471718	0.0398037
216.4	1.26613	1.35823	1.04488	1.09712	0.696661	0.715581	0.382136	0.373723	0.186545	0.179013	0.097928	0.0903098	0.047621	0.0388473
216.6	1.26636	1.35771	1.04595	1.09618	0.69676	0.715205	0.38209	0.373304	0.186178	0.178538	0.0983054	0.0897631	0.0480335	0.0384702
216.8	1.2671	1.35724	1.04632	1.09686	0.697065	0.715668	0.382715	0.373932	0.186736	0.178799	0.0980448	0.0899341	0.0480377	0.0376828
217	1.26697	1.35804	1.04582	1.09736	0.697175	0.717117	0.383172	0.374347	0.186308	0.179733	0.0975127	0.0898092	0.0480829	0.0368733
217.2	1.26673	1.35838	1.04574	1.09526	0.696513	0.716571	0.38258	0.37372	0.186067	0.178374	0.0965106	0.0879338	0.0484731	0.0351299
217.4	1.26683	1.35871	1.0464	1.09543	0.695979	0.716465	0.381732	0.373647	0.186706	0.177367	0.0952726	0.0872797	0.0480952	0.0348555
217.6	1.26711	1.35811	1.04579	1.09577	0.696659	0.716447	0.380827	0.373617	0.186425	0.176674	0.094948	0.0866705	0.0477125	0.0346096
217.8	1.26702	1.3589	1.04516	1.09416	0.697297	0.715846	0.381366	0.373128	0.186123	0.17564	0.094526	0.0855649	0.0466436	0.0342168
218	1.26655	1.35928	1.04517	1.09403	0.696926	0.715538	0.380357	0.372979	0.185534	0.175895	0.0937334	0.0853505	0.0461571	0.034181
218.2	1.26712	1.35989	1.04536	1.09561	0.698171	0.715515	0.37944	0.372966	0.185173	0.176102	0.0936236	0.0862009	0.0458321	0.0348831
218.4	1.26813	1.35968	1.04482	1.09666	0.698972	0.716052	0.379702	0.373767	0.185754	0.175891	0.0934176	0.0868532	0.0449934	0.0354893
218.6	1.26852	1.35994	1.04515	1.09711	0.699427	0.716507	0.379768	0.374131	0.186252	0.17628	0.0929483	0.0864922	0.0444934	0.0359732
218.8	1.26866	1.35975	1.04509	1.09811	0.700238	0.716748	0.380212	0.374382	0.186849	0.175877	0.0936011	0.0869155	0.0447271	0.0361134
219	1.26822	1.35982	1.04464	1.09955	0.700156	0.717157	0.380598	0.376034	0.187376	0.17659	0.0941556	0.0886966	0.044517	0.0363057
219.2	1.26837	1.35981	1.04409	1.10023	0.699662	0.718532	0.380452	0.37755	0.187067	0.176839	0.0943801	0.0908133	0.0448676	0.0370302
219.4	1.26946	1.36139	1.04399	1.10184	0.700613	0.719763	0.380501	0.378459	0.187688	0.17715	0.0948046	0.0920503	0.0457264	0.0384159
219.6	1.26978	1.3612	1.04568	1.10226	0.702284	0.720558	0.381087	0.378629	0.187981	0.176944	0.0951938	0.0928278	0.0455359	0.0394326
219.8	1.26975	1.36134	1.04477	1.10295	0.702054	0.721873	0.381828	0.378684	0.188597	0.178088	0.0951581	0.0937945	0.0450528	0.0389151
220	1.27071	1.36112	1.04424	1.103	0.703513	0.722885	0.382539	0.378484	0.188698	0.178722	0.0965641	0.0941889	0.0463368	0.038788
220.2	1.26987	1.36108	1.04535	1.10237	0.704239	0.723511	0.38291	0.378443	0.188332	0.178963	0.0962983	0.0935344	0.045928	0.0380687
220.4	1.27018	1.36166	1.04707	1.10277	0.704377	0.724463	0.383418	0.378483	0.188858	0.179556	0.0960174	0.0928416	0.0464633	0.0388912
220.6	1.27046	1.36162	1.04772	1.10277	0.704406	0.725977	0.383503	0.378299	0.18952	0.180241	0.0958122	0.0927627	0.0468089	0.0387176
220.8	1.26994	1.36248	1.04782	1.10361	0.704543	0.728479	0.384295	0.37923	0.189825	0.181452	0.0955269	0.0932591	0.0465696	0.0396119
221	1.26916	1.36345	1.04813	1.10331	0.703045	0.729257	0.383835	0.379301	0.18825	0.182105	0.0942045	0.093413	0.0456486	0.0398936
221.2	1.26986	1.3633	1.04798	1.10408	0.701978	0.729861	0.383551	0.378939	0.187765	0.1814	0.093887	0.0923768	0.0446874	0.0392518
221.4	1.26962	1.36286	1.04752	1.10457	0.702407	0.730421	0.383795	0.378755	0.187425	0.180932	0.0936335	0.0923296	0.0441526	0.0394807
221.6	1.26915	1.36238	1.0479	1.10397	0.702351	0.729701	0.383504	0.378539	0.187642	0.181241	0.0931115	0.0922771	0.0437288	0.0396656
221.8	1.26836	1.3631	1.0492	1.10452	0.702574	0.730054	0.384081	0.378779	0.18801	0.181531	0.0931447	0.0919009	0.0441506	0.0390283
222	1.2691	1.36357	1.04824	1.10604	0.702708	0.73132	0.383194	0.379837	0.188332	0.182636	0.0934788	0.0920736	0.044031	0.0390078
222.2	1.26907	1.36362	1.04787	1.10638	0.703404	0.730618	0.383606	0.380146	0.188753	0.182532	0.0936468	0.0919006	0.0446558	0.0387377
222.4	1.26918	1.36255	1.04902	1.10592	0.704122	0.729553	0.38446	0.380281	0.189308	0.180682	0.0939712	0.0900088	0.0452331	0.0371102
222.6	1.26892	1.36305	1.04964	1.10707	0.704681	0.729738	0.384424	0.380257	0.189242	0.181131	0.094402	0.089265	0.0454319	0.0366504
222.8	1.26931	1.36337	1.04951	1.10743	0.705313	0.730059	0.385358	0.380643	0.190116	0.181551	0.0955147	0.0896653	0.0458496	0.0366373
223	1.26978	1.36415	1.05106	1.10731	0.706166	0.729993	0.385753	0.381926	0.191018	0.182117	0.0963258	0.0904824	0.0468719	0.0365481
223.2	1.27075	1.36431	1.05291	1.10827	0.707056	0.729952	0.38646	0.382312	0.191213	0.183296	0.0968472	0.0913708	0.0475347	0.0367901
223.4	1.27112	1.36505	1.05324	1.10916	0.708162	0.730031	0.387623	0.382582	0.191788	0.183401	0.0974079	0.0908027	0.0482439	0.036317
223.6	1.27162	1.36531	1.05442	1.10929	0.709783	0.730423	0.388739	0.383065	0.19275	0.18438	0.098115	0.0908323	0.0484168	0.0364026
223.8	1.272	1.36472	1.05459	1.10818	0.710649	0.730406	0.38898	0.382569	0.193016	0.184358	0.0979077	0.0910675	0.049141	0.0358382
224	1.27266	1.36512	1.05571	1.10808	0.711266	0.730217	0.389746	0.382536	0.193602	0.183529	0.0983016	0.091028	0.0496265	0.036139
224.2	1.27321	1.36591	1.05692	1.10835	0.712369	0.731907	0.390435	0.383307	0.194603	0.184202	0.0981588	0.0906302	0.0493973	0.0370289
224.4	1.27318	1.36621	1.05691	1.10788	0.712537	0.732783	0.390752	0.383802	0.194368	0.184019	0.0977487	0.0906414	0.0490086	0.0374333
224.6	1.27284	1.36576	1.05688	1.10778	0.712766	0.733613	0.390975	0.384519	0.194156	0.1838	0.0972785	0.0916691	0.0482031	0.0375737
224.8	1.27296	1.36592	1.05654	1.11024	0.712358	0.735017	0.392434	0.385693	0.194134	0.18426	0.0974597	0.0925506	0.0470572	0.0398944
225	1.27372	1.3657	1.05561	1.1105	0.712033	0.735121	0.39316	0.385873	0.193117	0.184803	0.0967981	0.0933553	0.0465084	0.0406949
225.2	1.27319	1.36535	1.05483	1.11033	0.712958	0.73552	0.394184	0.385489	0.193558	0.184282	0.0969004	0.0937145	0.0462389	0.041307
225.4	1.27254	1.36469	1.05558	1.11062	0.714862	0.734928	0.394727	0.386239	0.194556	0.183385	0.0969321	0.0942265	0.0461734	0.0415067
225.6	1.27353	1.36415	1.05454	1.11153	0.715361	0.73526	0.395085	0.386557	0.195159	0.18297	0.097536	0.0942417	0.0462525	0.0414933
225.8	1.27399	1.36396	1.05411	1.1117	0.71644	0.736261	0.395604	0.386658	0.19552	0.182352	0.0981219	0.0936186	0.0466256	0.0409986
226	1.27364	1.36435	1.05386	1.11098	0.716655	0.736352	0.395395	0.38701	0.195549	0.182425	0.0979183	0.0928024	0.0462873	0.0412386
226.2	1.27328	1.36387	1.05432	1.11144	0.717268	0.734963	0.395821	0.386169	0.19587	0.181405	0.0980095	0.0913927	0.0467161	0.040806
226.4	1.27445	1.36451	1.05476	1.11201	0.719099	0.73612	0.396564	0.385925	0.1966	0.181496	0.0986196	0.0905523	0.0473187	0.0403857
226.6	1.27395	1.36581	1.05514	1.11154	0.718521	0.736653	0.39606	0.386753	0.19708	0.183409	0.0985849	0.0911401	0.0468706	0.0413272
226.8	1.27351	1.36724	1.05606	1.11165	0.718856	0.736649	0.396176	0.387345	0.197927	0.18432	0.0992618	0.0917275	0.0474833	0.0417966
227	1.27317	1.36772	1.05692	1.11323	0.718714	0.736665	0.396192	0.387555	0.19756	0.186108	0.100032	0.0930365	0.0481646	0.0417819
227.2	1.27297	1.36848	1.05734	1.11387	0.718574	0.737341	0.39664	0.387641	0.197689	0.18712	0.0995809	0.0936372	0.0477803	0.0422953
227.4	1.27275	1.36839	1.05728	1.11349	0.719258	0.737918	0.397234	0.388459	0.197256	0.18613	0.100054	0.0931915	0.0488713	0.0420486
227.6	1.27408	1.36928	1.05816	1.1144	0.720091	0.739125	0.397717	0.388376	0.19767	0.18718	0.100739	0.0948178	0.0496793	0.0426625
227.8	1.27477	1.36841	1.058	1.11417	0.720599	0.739929	0.397689	0.388361	0.198145	0.186511	0.100714	0.0952987	0.0505576	0.0420562
228	1.27522	1.36925	1.05798	1.11401	0.720196	0.740858	0.397598	0.389492	0.197968	0.186908	0.101164	0.0950215	0.0506741	0.0424203
228.2	1.27515	1.36958	1.05824	1.11309	0.721207	0.741699	0.39763	0.390179	0.197184	0.187659	0.100983	0.0951265	0.0503929	0.0425273
228.4	1.27544	1.36905	1.05896	1.11335	0.721352	0.742029	0.398635	0.390395	0.196955	0.187298	0.100667	0.0955651	0.0496	0.0422447
228.6	1.27698	1.36922	1.05967	1.11444	0.722009	0.743191	0.399556	0.391153	0.197317	0.187708	0.101002	0.0962745	0.0500648	0.0423566
228.8	1.2769	1.36969	1.05981	1.11399	0.722395	0.743668	0.401098	0.391316	0.197175	0.188223	0.100387	0.0966993	0.0499421	0.0424077
229	1.27731	1.36934	1.06191	1.11256	0.722758	0.743333	0.401551	0.39067	0.196977	0.187469	0.100031	0.0967849	0.0501656	0.0413811
229.2	1.2768	1.36942	1.06226	1.11362	0.723599	0.743464	0.401598	0.391806	0.196634	0.18685	0.100116	0.0969331	0.049421	0.0410697
229.4	1.27782	1.37005	1.062	1.11484	0.724518	0.744387	0.40126	0.392878	0.196629	0.186996	0.100514	0.0971245	0.0496586	0.0407227
229.6	1.27852	1.37032	1.06256	1.11382	0.724651	0.744259	0.402119	0.392775	0.197038	0.186375	0.100616	0.0966211	0.0496764	0.0408801
229.8	1.27866	1.36955	1.06467	1.11424	0.725172	0.74391	0.401913	0.392579	0.197806	0.185763	0.100873	0.0958154	0.0495846	0.0406345
230	1.27847	1.37036	1.06439	1.11545	0.72489	0.744027	0.400745	0.393283	0.197072	0.186772	0.0998206	0.0958281	0.0488565	0.0407525
230.2	1.27939	1.37105	1.06465	1.11559	0.725182	0.743632	0.401278	0.392774	0.198732	0.18648	0.100212	0.0950484	0.0492997	0.0412119
230.4	1.2792	1.37142	1.0653	1.11564	0.725853	0.744223	0.400984	0.393205	0.199274	0.187202	0.1002	0.0952376	0.0490822	0.0412583
230.6	1.27859	1.37172	1.06625	1.11752	0.725182	0.743606	0.400588	0.393759	0.198612	0.187463	0.100506	0.0960697	0.0487102	0.0420284
230.8	1.27869	1.37186	1.06639	1.11928	0.725524	0.743909	0.400842	0.392862	0.198502	0.186835	0.101116	0.0958089	0.0486856	0.041774
231	1.27858	1.37168	1.06715	1.11955	0.725909	0.744043	0.401163	0.393101	0.199051	0.187229	0.101801	0.0962233	0.0479626	0.0421971
231.2	1.27869	1.3719	1.06883	1.12038	0.726991	0.745069	0.401764	0.393696	0.199324	0.18655	0.10168	0.0964663	0.0475867	0.0429561
231.4	1.27935	1.37167	1.0686	1.12252	0.726789	0.746731	0.401891	0.39409	0.19983	0.186749	0.102586	0.0972019	0.0485341	0.0427708
231.6	1.27977	1.37247	1.06793	1.12399	0.727133	0.748065	0.401723	0.394498	0.200546	0.187504	0.10324	0.0978316	0.0487801	0.0431445
231.8	1.2797	1.37207	1.06794	1.12298	0.727727	0.748504	0.401824	0.395665	0.201053	0.187524	0.104105	0.0971161	0.0497251	0.0435521
232	1.27928	1.37227	1.06868	1.12317	0.727821	0.748172	0.402587	0.395794	0.201041	0.187459	0.104325	0.0966869	0.0491976	0.0438958
232.2	1.27921	1.37164	1.06901	1.1235	0.728636	0.748507	0.403344	0.394949	0.201487	0.187746	0.10395	0.0959363	0.0492184	0.0438066
232.4	1.27961	1.37211	1.06856	1.12326	0.729068	0.750338	0.404698	0.395838	0.201461	0.189385	0.104395	0.0966493	0.0488334	0.0441378
232.6	1.27932	1.372	1.06868	1.12179	0.728369	0.750097	0.404546	0.395033	0.200944	0.189168	0.104397	0.0963089	0.0491332	0.0424505
232.8	1.27876	1.37237	1.06815	1.12252	0.728336	0.750526	0.404929	0.395358	0.20127	0.190022	0.104033	0.0953865	0.0492689	0.0416537
233	1.27866	1.37202	1.06718	1.12317	0.727967	0.75089	0.404563	0.395756	0.200905	0.1903	0.104011	0.0949702	0.0495453	0.0410868
233.2	1.27761	1.37282	1.06508	1.12326	0.727668	0.751234	0.404016	0.397073	0.199848	0.190749	0.103481	0.0949977	0.0498576	0.0410765
233.4	1.27762	1.37275	1.06549	1.12264	0.727742	0.750058	0.404935	0.395738	0.200895	0.190234	0.104043	0.0944268	0.0510156	0.040146
233.6	1.27778	1.37236	1.06559	1.12324	0.727877	0.749354	0.405309	0.395614	0.201246	0.189386	0.103432	0.093976	0.0505837	0.0395411
233.8	1.27773	1.37193	1.06436	1.12424	0.728029	0.75006	0.404838	0.395878	0.200372	0.188817	0.102412	0.0939687	0.050232	0.0381286
234	1.27705	1.37185	1.06342	1.12312	0.727829	0.749518	0.403561	0.395967	0.199385	0.188806	0.101405	0.0936749	0.0497283	0.0373835
234.2	1.27702	1.37182	1.06393	1.12363	0.727866	0.749552	0.40387	0.396068	0.200017	0.188566	0.101491	0.0933717	0.0501191	0.0380759
234.4	1.27672	1.37079	1.06405	1.12413	0.728687	0.749773	0.403595	0.395834	0.199605	0.18842	0.101436	0.0938727	0.049176	0.0373548
234.6	1.27719	1.37026	1.06516	1.12393	0.72909	0.749652	0.404253	0.395406	0.199268	0.187494	0.102027	0.0936868	0.0496827	0.0365015
234.8	1.27747	1.3698	1.06662	1.12244	0.730591	0.749764	0.405138	0.39519	0.19972	0.186676	0.102475	0.0930457	0.0499731	0.0360202
235	1.27782	1.36938	1.06771	1.12283	0.730743	0.749717	0.406175	0.395964	0.200274	0.186994	0.102678	0.0931357	0.0495903	0.0357932
235.2	1.27725	1.36992	1.06798	1.12399	0.731111	0.751486	0.406625	0.396234	0.200106	0.18759	0.101658	0.093157	0.0486741	0.0361297
235.4	1.27748	1.37101	1.06822	1.12357	0.731307	0.752158	0.40641	0.39722	0.200965	0.188438	0.101959	0.094184	0.0489474	0.0368221
235.6	1.27768	1.37168	1.07016	1.12371	0.732861	0.752575	0.407749	0.398342	0.201342	0.188516	0.10183	0.0936567	0.0490659	0.0379273
235.8	1.27797	1.37212	1.07167	1.12421	0.733422	0.753584	0.408701	0.398675	0.201932	0.188979	0.101248	0.0939887	0.0494879	0.0395853
236	1.27843	1.37249	1.07258	1.12508	0.734531	0.753906	0.409404	0.398918	0.202467	0.189451	0.101337	0.093767	0.0495077	0.039819
236.2	1.27861	1.37344	1.0727	1.12422	0.734595	0.755	0.409622	0.399597	0.202636	0.190871	0.101564	0.0940264	0.049629	0.0407102
236.4	1.2789	1.37491	1.0732	1.12482	0.734133	0.757429	0.410276	0.401396	0.202507	0.192294	0.101335	0.0954168	0.0493644	0.0421324
236.6	1.27968	1.37511	1.07318	1.126	0.734459	0.7578	0.410328	0.400968	0.20314	0.191778	0.101239	0.0947445	0.0501005	0.0414224
236.8	1.27915	1.3771	1.07205	1.12787	0.735119	0.760196	0.410226	0.403538	0.203068	0.193819	0.101088	0.0952081	0.050258	0.0427841
237	1.27893	1.37772	1.07315	1.12737	0.735619	0.759767	0.409463	0.404076	0.203241	0.193634	0.10049	0.0958357	0.0500109	0.0431
237.2	1.27937	1.37864	1.07383	1.12969	0.736305	0.759498	0.409816	0.404621	0.203514	0.193471	0.101299	0.0964761	0.0501995	0.0426762
237.4	1.279	1.37868	1.07347	1.13139	0.736589	0.759667	0.409755	0.404118	0.20336	0.193696	0.10096	0.0967693	0.0491503	0.0422124
237.6	1.27887	1.37979	1.07332	1.13251	0.737684	0.761621	0.409087	0.405001	0.202754	0.195068	0.100565	0.0972613	0.048328	0.0424325
237.8	1.27876	1.3799	1.07333	1.134	0.738234	0.762973	0.408646	0.406475	0.202532	0.195201	0.100059	0.0977246	0.0479596	0.042956
238	1.27845	1.37991	1.07268	1.13473	0.73803	0.763262	0.407092	0.406597	0.202021	0.196309	0.0998617	0.0984068	0.0463845	0.0440263
238.2	1.27803	1.37952	1.07251	1.13607	0.73809	0.764191	0.407383	0.406073	0.201815	0.196569	0.099926	0.0989315	0.0458398	0.0443719
238.4	1.27845	1.37843	1.07262	1.13561	0.738817	0.764155	0.407717	0.405604	0.202368	0.196707	0.100063	0.0986794	0.0458476	0.0433221
238.6	1.27841	1.378	1.07251	1.13595	0.738539	0.764089	0.407438	0.405189	0.202078	0.196874	0.100204	0.0984914	0.0459686	0.0426136
238.8	1.27895	1.37786	1.07261	1.13718	0.738357	0.76514	0.408427	0.405396	0.202524	0.19717	0.101007	0.0986052	0.0461568	0.0426848
239	1.27896	1.37834	1.07272	1.13838	0.738069	0.765409	0.409062	0.40531	0.202911	0.197785	0.100682	0.0987462	0.0455955	0.042337
239.2	1.27924	1.37875	1.07375	1.13792	0.739519	0.76546	0.409662	0.405676	0.203758	0.197793	0.100314	0.0986747	0.0455646	0.0427256
239.4	1.27985	1.37869	1.07488	1.13829	0.739819	0.765483	0.41054	0.405741	0.204606	0.196777	0.100651	0.0994635	0.0464733	0.0425707
239.6	1.28016	1.37831	1.0756	1.13924	0.740536	0.766105	0.412185	0.405645	0.205162	0.196501	0.100998	0.0985293	0.0475089	0.0429803
239.8	1.27992	1.37832	1.07492	1.13762	0.740301	0.766555	0.412925	0.405711	0.205542	0.196226	0.101327	0.0990405	0.0475056	0.043018
240	1.28048	1.37804	1.07491	1.13648	0.740367	0.766567	0.413646	0.40656	0.205791	0.195809	0.102627	0.0993478	0.0482972	0.0430866
240.2	1.28082	1.37831	1.07421	1.13659	0.739504	0.767032	0.41428	0.406489	0.205924	0.19529	0.102958	0.0997638	0.0490744	0.0428405
240.4	1.28069	1.37838	1.07385	1.13634	0.740593	0.767443	0.414768	0.407255	0.205505	0.194787	0.102279	0.100193	0.0493183	0.0431152
240.6	1.28066	1.37819	1.07411	1.13429	0.741609	0.766519	0.414804	0.407533	0.206323	0.193936	0.102672	0.100287	0.0494341	0.0425824
240.8	1.27994	1.37806	1.07452	1.13432	0.741678	0.76578	0.414134	0.408267	0.205689	0.194619	0.10266	0.100788	0.0493098	0.0429087
241	1.28033	1.37812	1.07553	1.13511	0.742775	0.765127	0.413586	0.408444	0.205627	0.194399	0.103541	0.10111	0.0488392	0.0423831
241.2	1.28027	1.37829	1.07438	1.13546	0.74423	0.765127	0.414434	0.408092	0.204954	0.195469	0.104089	0.101339	0.0485835	0.0426241
241.4	1.27993	1.37843	1.07448	1.13459	0.745345	0.765346	0.414199	0.408188	0.204554	0.194858	0.104003	0.10094	0.0484374	0.0432335
241.6	1.28032	1.37826	1.07501	1.13509	0.746704	0.765828	0.414968	0.408925	0.204927	0.196379	0.104676	0.100352	0.0491238	0.0434561
241.8	1.28071	1.37889	1.07465	1.13648	0.747198	0.766398	0.415013	0.410143	0.204765	0.197535	0.104205	0.1008	0.049111	0.0446599
242	1.28161	1.37977	1.07442	1.1352	0.747452	0.765453	0.415414	0.409601	0.204535	0.198464	0.10416	0.100362	0.0483574	0.0446382
242.2	1.28181	1.37991	1.07456	1.13624	0.74841	0.765206	0.415274	0.40934	0.204312	0.198152	0.104196	0.0998966	0.0487575	0.044388
242.4	1.28301	1.38142	1.07423	1.13825	0.748539	0.766381	0.414949	0.410413	0.204559	0.199744	0.103906	0.100555	0.0486044	0.0452519
242.6	1.28353	1.38176	1.07558	1.13897	0.748657	0.76763	0.414778	0.410274	0.20472	0.20005	0.104385	0.100509	0.0488903	0.0454687
242.8	1.28468	1.38243	1.07696	1.13877	0.748953	0.768547	0.415738	0.410475	0.205216	0.200272	0.105055	0.100029	0.0499181	0.045415
243	1.28412	1.38278	1.07726	1.13998	0.748492	0.768559	0.415603	0.410358	0.20475	0.200417	0.103569	0.100093	0.0494623	0.0449843
243.2	1.2848	1.38242	1.07839	1.14058	0.748668	0.769204	0.416574	0.410915	0.205463	0.20045	0.103518	0.099638	0.0499448	0.0448877
243.4	1.28383	1.38253	1.07767	1.14051	0.747983	0.769935	0.417185	0.41078	0.205466	0.200077	0.103533	0.0988287	0.0491691	0.0442131
243.6	1.28416	1.38251	1.07795	1.1401	0.748366	0.770739	0.418288	0.411094	0.205956	0.201113	0.103294	0.0985221	0.0495837	0.0443011
243.8	1.28397	1.38182	1.07823	1.13836	0.747504	0.770881	0.419022	0.410679	0.206524	0.199966	0.103106	0.0984846	0.0493803	0.0430208
244	1.28422	1.38174	1.07898	1.13856	0.747844	0.771576	0.418392	0.410444	0.207618	0.199453	0.103054	0.0981667	0.0499369	0.0424462
244.2	1.28353	1.38216	1.07849	1.1384	0.748335	0.771502	0.418694	0.410201	0.207787	0.199782	0.102403	0.0981015	0.0500106	0.0412256
244.4	1.28275	1.38139	1.07944	1.13706	0.74851	0.770459	0.418736	0.410191	0.20871	0.199076	0.101984	0.0981375	0.0493055	0.0402633
244.6	1.28237	1.38073	1.08056	1.13689	0.748612	0.770514	0.418343	0.410013	0.209958	0.198277	0.101906	0.0972126	0.0489744	0.0390576
244.8	1.28124	1.38185	1.08079	1.13836	0.748892	0.77106	0.417726	0.410365	0.209108	0.199174	0.101573	0.0976666	0.0489728	0.0382217
245	1.28159	1.38187	1.08129	1.13769	0.74938	0.772008	0.418153	0.411016	0.208885	0.199163	0.101681	0.0979596	0.0494224	0.0378219
245.2	1.28161	1.38178	1.08115	1.13777	0.750089	0.771187	0.419273	0.410706	0.209632	0.198673	0.101974	0.0971616	0.0500365	0.0374538
245.4	1.2816	1.38237	1.08158	1.13916	0.751134	0.771933	0.419823	0.411461	0.209748	0.198111	0.102579	0.0976246	0.0509511	0.0371873
245.6	1.28178	1.3832	1.0821	1.13804	0.752175	0.77214	0.420744	0.411974	0.210416	0.199497	0.103057	0.0978036	0.0514773	0.0365806
245.8	1.28262	1.38442	1.08302	1.13851	0.753144	0.772315	0.421233	0.412817	0.211035	0.199561	0.104323	0.0987552	0.0520732	0.0378937
246	1.28391	1.38476	1.08252	1.13943	0.753843	0.772308	0.42125	0.413676	0.210972	0.198944	0.105149	0.0988572	0.0518886	0.0377364
246.2	1.28485	1.3849	1.08321	1.14092	0.755629	0.773475	0.422048	0.414417	0.211491	0.199148	0.106396	0.099838	0.0529844	0.0386995
246.4	1.28556	1.38441	1.08427	1.14029	0.756117	0.774271	0.422969	0.414921	0.211943	0.199046	0.106891	0.10013	0.0534136	0.039963
246.6	1.28628	1.38337	1.08429	1.14075	0.756815	0.77433	0.423342	0.415537	0.211909	0.199288	0.107827	0.100554	0.0541685	0.0401112
246.8	1.28642	1.3831	1.08333	1.14146	0.756524	0.774678	0.423568	0.415912	0.211757	0.199476	0.107043	0.101138	0.0544735	0.0402182
247	1.28626	1.38289	1.08346	1.14285	0.756437	0.775384	0.423572	0.416898	0.212052	0.200245	0.106635	0.101697	0.0542664	0.0413133
247.2	1.28755	1.3831	1.08348	1.14282	0.757596	0.776128	0.424641	0.418539	0.212755	0.201372	0.107223	0.102809	0.0543608	0.0424532
247.4	1.2881	1.3832	1.08323	1.14343	0.757663	0.776507	0.425633	0.418913	0.212966	0.201656	0.107499	0.10322	0.0543734	0.0428742
247.6	1.28974	1.3827	1.08419	1.14444	0.757884	0.777391	0.426065	0.419203	0.213763	0.201998	0.106888	0.103791	0.0550633	0.0440041
247.8	1.29024	1.38299	1.08451	1.14356	0.758264	0.777829	0.426053	0.419798	0.213934	0.201892	0.107284	0.103976	0.0551191	0.0441252
248	1.29057	1.38444	1.08475	1.14454	0.75804	0.779993	0.426124	0.420623	0.214288	0.203642	0.106449	0.104725	0.0549269	0.0451593
248.2	1.2899	1.38471	1.08485	1.14561	0.757813	0.779895	0.426581	0.420527	0.214486	0.203917	0.105996	0.104337	0.0543422	0.0450748
248.4	1.28973	1.38441	1.08586	1.14589	0.758058	0.780838	0.42694	0.420311	0.21511	0.204408	0.106386	0.104175	0.0540051	0.0445584
248.6	1.28911	1.38656	1.08649	1.14605	0.758625	0.782655	0.427063	0.421327	0.214472	0.205788	0.105556	0.104659	0.0532803	0.0457995
248.8	1.28788	1.38779	1.08578	1.14679	0.757701	0.783509	0.426413	0.421564	0.21332	0.207302	0.105039	0.105453	0.0525579	0.046102
249	1.28829	1.38789	1.08567	1.14793	0.75746	0.7849	0.426991	0.422068	0.213217	0.20771	0.105168	0.104675	0.0522457	0.046131
249.2	1.28718	1.38931	1.08587	1.14865	0.757573	0.785369	0.427556	0.421909	0.212822	0.208062	0.105992	0.104413	0.0512358	0.0464027
249.4	1.28704	1.39091	1.08666	1.14857	0.757883	0.786559	0.428036	0.42185	0.212645	0.208358	0.106392	0.104744	0.0510007	0.0461725
249.6	1.28668	1.39058	1.0874	1.14731	0.75808	0.7855	0.428773	0.421056	0.213028	0.208111	0.107336	0.103256	0.0510768	0.0449993
249.8	1.28626	1.39067	1.0872	1.14925	0.758298	0.785812	0.428471	0.421483	0.212552	0.208239	0.10777	0.102716	0.0506863	0.0456162
250	1.28646	1.39009	1.08805	1.1487	0.75847	0.785831	0.428527	0.420999	0.212473	0.207354	0.107394	0.101447	0.0504459	0.044883
250.2	1.28736	1.38913	1.08869	1.14782	0.759556	0.784821	0.429571	0.420191	0.213371	0.207066	0.107547	0.100577	0.0510615	0.0451453
250.4	1.2868	1.38767	1.08864	1.14873	0.760296	0.784463	0.429346	0.420384	0.21331	0.206851	0.107193	0.100485	0.0505948	0.0451956
250.6	1.28701	1.38702	1.08952	1.14921	0.761529	0.784212	0.430023	0.420114	0.213524	0.206411	0.108205	0.100536	0.0516486	0.0438261
250.8	1.2871	1.38691	1.08992	1.14932	0.761562	0.784704	0.428887	0.420187	0.213787	0.206084	0.107287	0.100153	0.0524808	0.0437612
251	1.2873	1.38691	1.08954	1.14955	0.762329	0.784944	0.428895	0.420777	0.214065	0.20668	0.107717	0.10081	0.0525899	0.0440013
251.2	1.28769	1.38679	1.09025	1.15051	0.762663	0.785548	0.428997	0.421289	0.213982	0.20705	0.108049	0.101379	0.0519371	0.0435661
251.4	1.28817	1.38647	1.09056	1.15127	0.763083	0.786159	0.429498	0.421093	0.214383	0.20658	0.108151	0.100715	0.0522807	0.0433191
251.6	1.28936	1.38609	1.09	1.15106	0.764091	0.786192	0.429322	0.420968	0.215571	0.206046	0.108501	0.100451	0.0532691	0.042829
251.8	1.28898	1.38548	1.09002	1.15089	0.76407	0.787197	0.429417	0.421141	0.215218	0.2057	0.107837	0.0996821	0.0535264	0.0418458
252	1.28905	1.3853	1.09084	1.15163	0.765195	0.788181	0.43002	0.421444	0.216026	0.205747	0.107729	0.0995843	0.0541742	0.0419399
252.2	1.28899	1.38474	1.09126	1.15045	0.76717	0.787273	0.429872	0.420641	0.217226	0.204726	0.108663	0.0990504	0.0539275	0.0407662
252.4	1.28942	1.38521	1.09107	1.14927	0.768292	0.787686	0.430902	0.421519	0.217464	0.205172	0.108867	0.100101	0.053897	0.0413725
252.6	1.28937	1.38597	1.09122	1.14979	0.76875	0.788231	0.431127	0.42213	0.217853	0.205032	0.1087	0.100091	0.0533824	0.0416009
252.8	1.28825	1.38555	1.09027	1.15022	0.767888	0.788603	0.431098	0.422138	0.218357	0.204992	0.108451	0.0997552	0.0525803	0.0411772
253	1.28891	1.38626	1.09135	1.14954	0.768918	0.788604	0.432489	0.422196	0.218986	0.204283	0.108724	0.0992065	0.0528336	0.0405052
253.2	1.28886	1.38645	1.09184	1.14868	0.768739	0.787911	0.433307	0.422474	0.218813	0.203401	0.108383	0.098817	0.0532832	0.0403563
253.4	1.28899	1.38728	1.09147	1.14965	0.768531	0.788569	0.433192	0.42255	0.219112	0.204385	0.107712	0.0985595	0.053704	0.0403747
253.6	1.2886	1.38684	1.0918	1.14876	0.768576	0.78802	0.433814	0.421833	0.21884	0.203524	0.107544	0.0981078	0.0541344	0.0401745
253.8	1.28903	1.38749	1.09241	1.14832	0.76903	0.787993	0.434258	0.422332	0.218379	0.203086	0.10683	0.0984563	0.0542047	0.0406296
254	1.29021	1.3869	1.09234	1.14827	0.769122	0.787897	0.435408	0.422448	0.218302	0.203101	0.106846	0.0985605	0.0548879	0.0407218
254.2	1.29137	1.38685	1.09193	1.1497	0.769762	0.788801	0.436618	0.42324	0.218612	0.204545	0.106986	0.0999419	0.0556372	0.0412543
254.4	1.29121	1.38614	1.09302	1.14932	0.770075	0.788432	0.43671	0.423112	0.21854	0.204438	0.107176	0.0998941	0.0558353	0.0404842
254.6	1.29206	1.38674	1.09314	1.14844	0.76973	0.788409	0.4367	0.42304	0.218592	0.203626	0.10735	0.0999195	0.0564764	0.0398007
254.8	1.29181	1.388	1.09193	1.14963	0.768979	0.789849	0.43637	0.425231	0.218272	0.204851	0.107002	0.100818	0.0564051	0.0410235
255	1.29151	1.38829	1.09186	1.14975	0.7689	0.790572	0.436416	0.425456	0.21824	0.205756	0.107231	0.101101	0.0549641	0.0414944
255.2	1.29164	1.3888	1.09209	1.15034	0.768376	0.791297	0.435646	0.426181	0.216801	0.206433	0.107411	0.100943	0.0542517	0.0413421
255.4	1.29224	1.38899	1.09047	1.15114	0.76833	0.791804	0.435902	0.426829	0.21684	0.207137	0.107234	0.101058	0.0548044	0.0418662
255.6	1.29222	1.38921	1.09086	1.15205	0.768791	0.792184	0.435488	0.427083	0.21707	0.207223	0.107799	0.100745	0.0553641	0.0418782
255.8	1.29165	1.38946	1.09211	1.15303	0.768726	0.793017	0.43508	0.427985	0.21587	0.207524	0.107199	0.10061	0.0545028	0.0422512
256	1.29188	1.39086	1.09183	1.15329	0.769528	0.793067	0.434979	0.428926	0.215648	0.208477	0.107834	0.101866	0.0538604	0.043193
256.2	1.29146	1.39165	1.09172	1.15384	0.769678	0.793603	0.435121	0.429271	0.216613	0.208824	0.107666	0.102609	0.0534867	0.0436059
256.4	1.29097	1.39155	1.09231	1.1551	0.769802	0.794297	0.435994	0.429781	0.216893	0.208904	0.10747	0.102981	0.053947	0.0453429
256.6	1.29025	1.39137	1.09319	1.15558	0.770149	0.794937	0.435886	0.430285	0.216725	0.209333	0.107183	0.102965	0.0535828	0.0460158
256.8	1.28945	1.39184	1.09344	1.15564	0.77004	0.79472	0.436479	0.430067	0.217183	0.209987	0.10707	0.103639	0.0534687	0.0462371
257	1.28998	1.39188	1.09347	1.15671	0.771645	0.794732	0.436961	0.430369	0.217019	0.210066	0.10752	0.104244	0.0541473	0.0454026
257.2	1.28963	1.39217	1.09381	1.15788	0.771732	0.79606	0.437287	0.431419	0.21668	0.211276	0.1071	0.104501	0.0542409	0.0459749
257.4	1.29011	1.39264	1.09465	1.15819	0.771722	0.796476	0.438042	0.431154	0.217416	0.211783	0.108036	0.105106	0.0545084	0.0459066
257.6	1.29078	1.39232	1.0948	1.1576	0.772651	0.796387	0.439292	0.431097	0.217624	0.211142	0.109281	0.105382	0.0552152	0.0451382
257.8	1.29084	1.39248	1.09405	1.1589	0.774093	0.797105	0.439881	0.431718	0.217785	0.211807	0.109241	0.105951	0.0553288	0.0451572
258	1.29167	1.39229	1.09402	1.16001	0.773987	0.798283	0.440227	0.432493	0.218715	0.212637	0.110039	0.106484	0.0551984	0.0453832
258.2	1.29279	1.39226	1.09446	1.15895	0.774393	0.797439	0.441229	0.432202	0.220359	0.212294	0.110562	0.106458	0.055327	0.0442947
258.4	1.29318	1.39157	1.09358	1.15757	0.775234	0.796334	0.44085	0.431747	0.220394	0.211413	0.110545	0.105619	0.0553441	0.0432513
258.6	1.29322	1.39167	1.09375	1.15817	0.775204	0.797784	0.440564	0.432227	0.221144	0.211444	0.110423	0.106708	0.0552032	0.0431882
258.8	1.29393	1.39173	1.09488	1.1586	0.776179	0.798609	0.441586	0.433065	0.221724	0.212149	0.111795	0.106534	0.0559918	0.043561
259	1.29435	1.3914	1.09475	1.158	0.776466	0.79816	0.440826	0.432436	0.221243	0.211789	0.111522	0.106169	0.0561333	0.0434941
259.2	1.29478	1.39171	1.09508	1.15811	0.776911	0.798193	0.441098	0.431861	0.2204	0.211157	0.111061	0.105879	0.0568647	0.0430924
259.4	1.2941	1.39195	1.09579	1.15963	0.776869	0.798919	0.441672	0.432793	0.221474	0.211573	0.110271	0.105835	0.0569804	0.0436745
259.6	1.29355	1.39276	1.09676	1.15987	0.777001	0.799009	0.441039	0.433417	0.221215	0.211961	0.109587	0.105285	0.0567369	0.0446785
259.8	1.2934	1.39299	1.09724	1.16044	0.777667	0.798708	0.441439	0.433393	0.221439	0.210939	0.109163	0.105158	0.0560921	0.0450802
260	1.29316	1.393	1.09801	1.16098	0.778243	0.798252	0.441585	0.432953	0.222093	0.210367	0.108394	0.10449	0.0560932	0.0452469
260.2	1.29208	1.39268	1.09829	1.16161	0.778875	0.798349	0.441623	0.432814	0.222978	0.210311	0.107113	0.104077	0.0562419	0.0452777
260.4	1.29139	1.39201	1.0995	1.16126	0.778954	0.798003	0.4416	0.432315	0.222719	0.20947	0.107024	0.103543	0.0560786	0.045838
260.6	1.29151	1.3913	1.09953	1.16122	0.779209	0.797308	0.441745	0.431875	0.222162	0.20895	0.106663	0.103258	0.05509	0.0450273
260.8	1.29127	1.39201	1.0992	1.1626	0.779705	0.797684	0.442447	0.431278	0.222011	0.209435	0.10716	0.103749	0.0548592	0.044171
261	1.29166	1.39179	1.09969	1.16306	0.779489	0.798592	0.44287	0.432073	0.221832	0.209828	0.107179	0.104134	0.0546799	0.044074
261.2	1.29155	1.39317	1.1008	1.16307	0.7794	0.799832	0.443285	0.432829	0.222199	0.210601	0.107309	0.104716	0.0542924	0.0449057
261.4	1.29221	1.39354	1.10072	1.16448	0.779716	0.800387	0.44372	0.433669	0.222517	0.210537	0.108083	0.105444	0.0553287	0.0445556
261.6	1.29185	1.39385	1.10021	1.16461	0.780531	0.801367	0.443446	0.434442	0.222093	0.211108	0.108219	0.105664	0.0557641	0.0449302
261.8	1.29192	1.39432	1.10035	1.16463	0.779892	0.802804	0.443765	0.435403	0.222303	0.211017	0.108176	0.105623	0.0556014	0.0451539
262	1.2928	1.39416	1.09996	1.16421	0.779837	0.802911	0.444369	0.436345	0.222015	0.211622	0.108675	0.105815	0.0555317	0.0449117
262.2	1.29292	1.39475	1.09897	1.16489	0.781407	0.803811	0.444768	0.436878	0.221962	0.212312	0.109006	0.106249	0.0557954	0.0446351
262.4	1.29301	1.39437	1.10008	1.16493	0.782242	0.806097	0.444757	0.438284	0.222457	0.213432	0.110047	0.107481	0.0564306	0.0447503
262.6	1.29335	1.39462	1.10093	1.16503	0.78194	0.806963	0.444014	0.439332	0.223182	0.214761	0.110725	0.108035	0.057186	0.0444997
262.8	1.29493	1.39446	1.10109	1.16529	0.783394	0.80797	0.445668	0.440348	0.223862	0.215285	0.11211	0.108302	0.0585343	0.0446947
263	1.29491	1.39391	1.10051	1.16432	0.782887	0.808252	0.445616	0.439922	0.222948	0.214779	0.111823	0.108229	0.0589591	0.0450553
263.2	1.29536	1.39406	1.10109	1.16474	0.782837	0.809031	0.445723	0.440266	0.223351	0.215534	0.111597	0.108074	0.0590857	0.045709
263.4	1.29436	1.39389	1.09996	1.16502	0.781742	0.809438	0.445396	0.441643	0.223114	0.216469	0.11109	0.108369	0.0583297	0.0467687
263.6	1.29506	1.39296	1.1005	1.1643	0.782767	0.808374	0.445206	0.44054	0.223207	0.215964	0.11193	0.107095	0.0579435	0.0467945
263.8	1.29483	1.39257	1.10129	1.16379	0.78401	0.807978	0.445431	0.439479	0.223242	0.214495	0.112061	0.105835	0.057114	0.0460442
264	1.29419	1.39308	1.1016	1.16298	0.783476	0.807864	0.444902	0.438948	0.223022	0.214791	0.110947	0.105595	0.0560532	0.046046
264.2	1.2939	1.39262	1.10106	1.1629	0.782908	0.80885	0.444898	0.438554	0.222919	0.214197	0.110624	0.105685	0.0551232	0.0463644
264.4	1.29325	1.39323	1.10139	1.16399	0.781962	0.809348	0.444561	0.438408	0.221974	0.213737	0.111292	0.105944	0.0543688	0.0467311
264.6	1.29392	1.39273	1.10216	1.16307	0.782477	0.809578	0.446247	0.437552	0.222338	0.213407	0.111646	0.106414	0.0544104	0.0461351
264.8	1.2934	1.39385	1.10183	1.16323	0.782087	0.810001	0.446192	0.437513	0.221749	0.214007	0.111158	0.107051	0.0537418	0.047104
265	1.29342	1.39434	1.1022	1.16437	0.782152	0.810281	0.446253	0.438166	0.22233	0.214678	0.11113	0.10771	0.0528707	0.0473197
265.2	1.29295	1.39554	1.10199	1.16606	0.782994	0.811282	0.446265	0.438971	0.221847	0.214962	0.111063	0.108668	0.0527119	0.047907
265.4	1.29328	1.39534	1.10214	1.16641	0.783444	0.810812	0.446245	0.438943	0.221657	0.214335	0.110793	0.107909	0.0535281	0.0472235
265.6	1.2931	1.39546	1.10152	1.16561	0.783429	0.810356	0.446255	0.439095	0.221824	0.213784	0.110581	0.107218	0.0530479	0.0469866
265.8	1.2931	1.39691	1.10052	1.16749	0.78314	0.811932	0.446956	0.440217	0.222234	0.214655	0.110161	0.107961	0.0530491	0.0467321
266	1.29337	1.39745	1.10071	1.16882	0.784889	0.812347	0.447158	0.440835	0.22267	0.215652	0.109742	0.108698	0.0538179	0.0462571
266.2	1.29337	1.39739	1.10119	1.16931	0.785745	0.812901	0.447019	0.441676	0.223834	0.215736	0.109638	0.108877	0.054419	0.045832
266.4	1.29395	1.39821	1.10155	1.16943	0.786295	0.813376	0.447411	0.443325	0.224875	0.216984	0.110273	0.109282	0.0553621	0.046132
266.6	1.29443	1.3989	1.10148	1.17064	0.786928	0.813706	0.447408	0.44393	0.22473	0.218102	0.109958	0.109789	0.0560417	0.0461345
266.8	1.29571	1.39795	1.10167	1.17163	0.787857	0.813879	0.447847	0.443769	0.225384	0.21775	0.110037	0.109794	0.0563268	0.0458245
267	1.29633	1.39755	1.10158	1.17189	0.78773	0.813947	0.447678	0.443725	0.224981	0.218683	0.110227	0.110138	0.0565714	0.0462443
267.2	1.29645	1.39789	1.10185	1.17291	0.788584	0.814765	0.447829	0.444454	0.225836	0.219658	0.110185	0.110802	0.0570302	0.0463781
267.4	1.29572	1.39804	1.10275	1.17331	0.789133	0.815408	0.448319	0.445067	0.225565	0.220184	0.110403	0.110916	0.0571697	0.0469441
267.6	1.29629	1.39836	1.10387	1.17295	0.789752	0.815636	0.448448	0.445307	0.225646	0.22063	0.110449	0.111256	0.0570297	0.0473078
267.8	1.29566	1.399	1.10379	1.17264	0.789669	0.816168	0.44909	0.44632	0.226006	0.220505	0.110071	0.110868	0.0570905	0.0474716
268	1.29594	1.39895	1.10487	1.17344	0.790248	0.816672	0.450141	0.446606	0.226783	0.220259	0.111026	0.111357	0.0573469	0.0472513
268.2	1.29601	1.39839	1.10568	1.17374	0.791299	0.817965	0.451543	0.44757	0.227601	0.220368	0.112678	0.111475	0.0588386	0.0477092
268.4	1.29547	1.39874	1.10555	1.17375	0.791321	0.817653	0.452063	0.447408	0.22741	0.220862	0.112798	0.11165	0.059272	0.0473015
268.6	1.29613	1.39756	1.1063	1.17337	0.792579	0.817927	0.453342	0.446952	0.228347	0.220398	0.113491	0.111569	0.0597862	0.0477268
268.8	1.29546	1.39757	1.10499	1.17532	0.792956	0.818263	0.452737	0.447616	0.227586	0.220917	0.112731	0.111651	0.0585498	0.048019
269	1.296	1.39777	1.10571	1.17546	0.793483	0.818586	0.454063	0.448224	0.227973	0.220951	0.114047	0.11173	0.0586496	0.0476768
269.2	1.29657	1.39652	1.10556	1.17488	0.794068	0.818371	0.455078	0.447523	0.228575	0.219533	0.114878	0.11079	0.0598784	0.0470373
269.4	1.29752	1.39631	1.10558	1.17396	0.794457	0.818013	0.455676	0.447303	0.229144	0.21859	0.114985	0.109818	0.0601766	0.0463591
269.6	1.29717	1.39658	1.10514	1.17486	0.794791	0.818839	0.456183	0.447263	0.228877	0.218523	0.114997	0.110052	0.0600678	0.0470131
269.8	1.29687	1.39638	1.10593	1.175	0.794615	0.819189	0.456418	0.447335	0.229327	0.218637	0.114647	0.110467	0.0599608	0.0469388
270	1.29729	1.39565	1.10553	1.17468	0.795035	0.81863	0.455682	0.447657	0.229009	0.218478	0.114848	0.110337	0.0595458	0.0472773
270.2	1.29795	1.39531	1.10589	1.1747	0.795466	0.818899	0.455535	0.447732	0.228781	0.218692	0.115278	0.110317	0.0593258	0.0482637
270.4	1.29848	1.39652	1.10646	1.17413	0.795956	0.819699	0.455575	0.448417	0.228256	0.219156	0.116266	0.110656	0.0589653	0.0484038
270.6	1.29888	1.39646	1.10715	1.17348	0.795664	0.819426	0.455131	0.448527	0.227949	0.219174	0.115814	0.111104	0.0578181	0.0475407
270.8	1.29952	1.39585	1.10639	1.17339	0.795432	0.819214	0.454126	0.448622	0.227571	0.219604	0.114914	0.1112	0.0572057	0.0477642
271	1.29998	1.39613	1.10635	1.1728	0.795329	0.820451	0.454255	0.448727	0.227391	0.220181	0.115051	0.112164	0.0571109	0.0481138
271.2	1.29999	1.39653	1.10611	1.17223	0.795805	0.820803	0.454195	0.449182	0.227229	0.220358	0.114471	0.111973	0.0572561	0.0483019
271.4	1.30043	1.39762	1.10618	1.17163	0.79536	0.821269	0.454231	0.449951	0.227004	0.220335	0.114427	0.112586	0.0573672	0.049456
271.6	1.30048	1.39692	1.10586	1.17122	0.794882	0.820921	0.454296	0.44931	0.226553	0.220183	0.114308	0.112077	0.0568823	0.0493538
271.8	1.30008	1.39712	1.10649	1.17175	0.795574	0.820827	0.454802	0.448841	0.22719	0.219599	0.114869	0.111115	0.0571244	0.0486487
272	1.3005	1.39684	1.10743	1.1713	0.796152	0.821053	0.455203	0.448052	0.227368	0.219158	0.115421	0.111202	0.0578176	0.0488738
272.2	1.29964	1.39655	1.10703	1.16997	0.795949	0.82202	0.454936	0.447966	0.227655	0.219916	0.114876	0.110561	0.0584485	0.0498475
272.4	1.29931	1.3966	1.10724	1.17052	0.796631	0.82172	0.454266	0.446933	0.227314	0.21955	0.114262	0.109689	0.0582717	0.0493165
272.6	1.29864	1.3971	1.10789	1.17192	0.797653	0.822924	0.454206	0.446802	0.227731	0.219578	0.114582	0.11054	0.0578412	0.0503115
272.8	1.29791	1.39693	1.10791	1.17051	0.797955	0.822621	0.454913	0.446962	0.228412	0.219109	0.113923	0.11033	0.0573591	0.0496029
273	1.29706	1.39622	1.10847	1.16993	0.797878	0.822173	0.455855	0.446292	0.228239	0.217872	0.114706	0.108982	0.0574771	0.0484385
273.2	1.2968	1.39535	1.10846	1.17094	0.798541	0.822205	0.456139	0.44563	0.228459	0.216916	0.114634	0.108215	0.0573496	0.0480048
273.4	1.297	1.39667	1.10937	1.17139	0.799481	0.823046	0.457099	0.447034	0.229119	0.218015	0.114837	0.10838	0.0569004	0.0493646
273.6	1.29613	1.39638	1.10985	1.17269	0.799506	0.822419	0.457368	0.447241	0.229956	0.218537	0.115157	0.108396	0.0564776	0.050447
273.8	1.29602	1.39651	1.10966	1.17402	0.799898	0.822167	0.457911	0.448148	0.231005	0.21928	0.115995	0.10883	0.0559828	0.0507817
274	1.2967	1.39711	1.10976	1.17524	0.800492	0.822593	0.458578	0.44893	0.231752	0.220393	0.117052	0.108812	0.0562185	0.0513664
274.2	1.29725	1.39758	1.11068	1.17512	0.801303	0.822664	0.459387	0.449283	0.231857	0.220644	0.11738	0.108894	0.0564899	0.0513213
274.4	1.29722	1.39858	1.1101	1.17479	0.800847	0.822507	0.459976	0.450479	0.231811	0.220619	0.117244	0.109149	0.0560925	0.0506421
274.6	1.29736	1.39904	1.11051	1.17662	0.800813	0.822703	0.459867	0.450975	0.232086	0.220762	0.116399	0.109173	0.0561603	0.0506348
274.8	1.29712	1.39892	1.10934	1.1773	0.800411	0.823754	0.459644	0.451671	0.232337	0.222121	0.115891	0.1096	0.0569286	0.0509591
275	1.29688	1.39905	1.10795	1.17714	0.799678	0.824216	0.458982	0.451636	0.231414	0.222651	0.11527	0.109317	0.0565138	0.0507504
275.2	1.29705	1.39934	1.10822	1.17759	0.799923	0.824633	0.459909	0.452532	0.23155	0.223252	0.114939	0.11002	0.0572993	0.0508848
275.4	1.29734	1.39922	1.1088	1.17861	0.798958	0.825222	0.459916	0.452425	0.231154	0.223209	0.114559	0.110672	0.0573597	0.0507007
275.6	1.29707	1.39874	1.10939	1.17927	0.798887	0.825274	0.460168	0.45258	0.230029	0.223967	0.114122	0.110893	0.0573353	0.0501963
275.8	1.29704	1.39953	1.10983	1.17878	0.798701	0.825545	0.460118	0.452831	0.230356	0.223403	0.114101	0.111719	0.0576992	0.0502344
276	1.29721	1.39871	1.11032	1.17903	0.798726	0.826553	0.459843	0.452571	0.230328	0.223388	0.114358	0.111661	0.0583419	0.050598
276.2	1.29671	1.39906	1.11063	1.17928	0.798882	0.827917	0.458873	0.453473	0.229822	0.2248	0.114083	0.11193	0.0582044	0.0504886
276.4	1.29677	1.39926	1.11097	1.17892	0.799601	0.827879	0.458971	0.453343	0.23011	0.224511	0.114691	0.112116	0.058548	0.0499523
276.6	1.2967	1.39899	1.1111	1.17846	0.799838	0.828399	0.459139	0.453179	0.230586	0.223689	0.115108	0.11247	0.0583721	0.0500793
276.8	1.29667	1.39782	1.11064	1.17772	0.799771	0.828061	0.45899	0.453791	0.230601	0.223226	0.11572	0.112186	0.0575239	0.0493079
277	1.29634	1.39834	1.11065	1.17837	0.799912	0.828557	0.459085	0.454099	0.230082	0.222916	0.116049	0.111815	0.0573934	0.0488625
277.2	1.29783	1.39905	1.11211	1.17893	0.801751	0.828562	0.460315	0.454849	0.232083	0.222972	0.117584	0.112367	0.0582868	0.0496015
277.4	1.29798	1.40035	1.11108	1.17969	0.802637	0.829146	0.46114	0.456054	0.232938	0.223972	0.117988	0.112525	0.0582884	0.0503364
277.6	1.29799	1.40079	1.11073	1.18108	0.803154	0.829514	0.461863	0.456291	0.233242	0.224143	0.117423	0.11308	0.0577763	0.0505941
277.8	1.29754	1.40123	1.11059	1.18146	0.804192	0.830223	0.462441	0.457126	0.233496	0.224096	0.116825	0.112943	0.0572102	0.0503563
278	1.29792	1.40189	1.10994	1.18179	0.804314	0.830506	0.46294	0.457806	0.233888	0.224419	0.116457	0.112785	0.0568526	0.050218
278.2	1.29808	1.40265	1.1099	1.18212	0.804968	0.831192	0.463325	0.458073	0.233395	0.223712	0.115901	0.112482	0.0569123	0.0499652
278.4	1.29838	1.40317	1.11016	1.18224	0.805403	0.83209	0.46386	0.45822	0.234445	0.224004	0.115523	0.112377	0.0573493	0.0507321
278.6	1.29736	1.40375	1.10988	1.18379	0.805161	0.833205	0.46331	0.458735	0.23416	0.224949	0.114987	0.112556	0.0576563	0.0508841
278.8	1.29624	1.4036	1.10824	1.18326	0.804695	0.833967	0.462733	0.459051	0.233129	0.226251	0.11419	0.112945	0.0572447	0.0510046
279	1.29612	1.40326	1.1086	1.18383	0.804658	0.833984	0.462701	0.458541	0.231855	0.22629	0.113585	0.112803	0.0562334	0.0511299
279.2	1.29666	1.40288	1.11004	1.18443	0.805792	0.833787	0.464408	0.459308	0.233051	0.226577	0.114305	0.113414	0.0565321	0.0505472
279.4	1.29672	1.40256	1.10985	1.18504	0.805565	0.833426	0.464706	0.459421	0.233313	0.226898	0.114064	0.113835	0.0561535	0.0503812
279.6	1.2965	1.40224	1.11035	1.18469	0.806035	0.833103	0.464858	0.45948	0.233687	0.226885	0.114997	0.113841	0.0558077	0.0496238
279.8	1.29685	1.40129	1.11149	1.1847	0.806987	0.834007	0.46497	0.459156	0.2342	0.226915	0.116126	0.113859	0.0560802	0.0495268
280	1.29754	1.40093	1.11167	1.18552	0.807628	0.835201	0.464816	0.459403	0.234505	0.227757	0.115837	0.114388	0.0564315	0.0492683
280.2	1.29831	1.40098	1.11189	1.18378	0.808624	0.835072	0.464841	0.459751	0.235263	0.227612	0.117008	0.114401	0.0564646	0.0496487
280.4	1.29886	1.39962	1.11217	1.18319	0.809442	0.83408	0.46532	0.459403	0.23593	0.226566	0.117885	0.113863	0.0570133	0.0488698
280.6	1.29925	1.39977	1.11215	1.1837	0.809739	0.834444	0.464718	0.459754	0.235776	0.22624	0.118213	0.114108	0.0565355	0.0483953
280.8	1.29958	1.40002	1.11186	1.18424	0.809863	0.834897	0.464742	0.459822	0.235953	0.226599	0.118201	0.115239	0.0566292	0.0480697
281	1.29894	1.40058	1.11258	1.18445	0.810639	0.834984	0.465182	0.459543	0.236864	0.226467	0.118063	0.11487	0.0577517	0.0477446
281.2	1.29964	1.40071	1.11328	1.18549	0.811996	0.835176	0.466078	0.459728	0.237544	0.226404	0.118673	0.114898	0.0585274	0.0474431
281.4	1.29895	1.40156	1.11191	1.18602	0.811731	0.836384	0.466006	0.460339	0.236715	0.226072	0.11709	0.11517	0.0573732	0.0473927
281.6	1.29988	1.40119	1.11349	1.18533	0.812703	0.836705	0.467083	0.460187	0.237686	0.225272	0.116634	0.114171	0.0580641	0.0466317
281.8	1.30022	1.4013	1.11432	1.18499	0.813387	0.836183	0.467914	0.460393	0.238423	0.225253	0.117007	0.113209	0.0586703	0.0464404
282	1.30148	1.4024	1.11486	1.18616	0.813373	0.837186	0.469056	0.460856	0.238436	0.225844	0.117703	0.113036	0.0596874	0.0466003
282.2	1.30247	1.40246	1.1169	1.18549	0.814084	0.837673	0.470316	0.460409	0.238428	0.225459	0.118348	0.111991	0.060921	0.0461464
282.4	1.30268	1.40289	1.11708	1.18526	0.814625	0.838129	0.470537	0.460601	0.238246	0.22636	0.118465	0.112297	0.0609568	0.0472137
282.6	1.30186	1.40303	1.11777	1.18593	0.813441	0.838392	0.470184	0.460792	0.236581	0.227041	0.118675	0.112524	0.0607503	0.0473317
282.8	1.30199	1.40327	1.11852	1.18603	0.812976	0.838173	0.470683	0.461151	0.236815	0.227446	0.119139	0.1119	0.0600558	0.0475822
283	1.30191	1.40296	1.11905	1.18628	0.812507	0.837702	0.470869	0.461152	0.236972	0.228309	0.119513	0.111626	0.0594143	0.0476613
283.2	1.30173	1.40276	1.11945	1.18584	0.812521	0.836709	0.471285	0.461034	0.238083	0.22884	0.12053	0.111064	0.0590096	0.0478199
283.4	1.30238	1.40309	1.12098	1.18655	0.813442	0.837003	0.472095	0.462163	0.238693	0.229494	0.12136	0.111438	0.0594381	0.0487558
283.6	1.30271	1.40315	1.12122	1.18775	0.814167	0.837808	0.471766	0.46232	0.238563	0.23016	0.122121	0.111735	0.0594307	0.049045
283.8	1.30303	1.40337	1.12022	1.18798	0.814746	0.83901	0.471614	0.463344	0.238388	0.231552	0.121644	0.112977	0.0595591	0.0504423
284	1.30332	1.40347	1.11986	1.18721	0.814959	0.838504	0.471724	0.463978	0.238794	0.231302	0.121226	0.113177	0.059243	0.050888
284.2	1.30397	1.40354	1.11998	1.18765	0.815573	0.838453	0.471357	0.464115	0.238714	0.231277	0.122228	0.113284	0.0590526	0.0517806
284.4	1.30336	1.40335	1.11899	1.18797	0.815108	0.838602	0.471292	0.463888	0.23794	0.231048	0.121033	0.113675	0.0587792	0.0507704
284.6	1.30238	1.40383	1.11821	1.18822	0.813979	0.839269	0.470784	0.46378	0.237763	0.231061	0.1204	0.11429	0.0578916	0.0506074
284.8	1.30175	1.40425	1.11772	1.18911	0.814918	0.840212	0.47099	0.463222	0.238112	0.231293	0.120044	0.114563	0.0581581	0.0514098
285	1.30039	1.40375	1.11722	1.18943	0.815163	0.840654	0.470724	0.463321	0.238332	0.231539	0.119233	0.114354	0.0577154	0.0522554
285.2	1.30055	1.40375	1.11663	1.18952	0.815548	0.840831	0.471318	0.462782	0.238234	0.230012	0.119298	0.114498	0.0574323	0.0517295
285.4	1.29945	1.40394	1.11608	1.1899	0.815764	0.841136	0.47106	0.463117	0.238067	0.229985	0.118247	0.114642	0.0562019	0.0522682
285.6	1.30013	1.40325	1.11689	1.18914	0.816803	0.841056	0.471572	0.462694	0.238456	0.229354	0.118913	0.11358	0.056984	0.0514352
285.8	1.30052	1.40391	1.11665	1.18895	0.817257	0.840716	0.472477	0.462554	0.2387	0.229753	0.119426	0.113278	0.0576681	0.0515753
286	1.30005	1.40431	1.11676	1.18899	0.817516	0.841117	0.473017	0.463101	0.238655	0.2296	0.119429	0.113193	0.0581485	0.0514761
286.2	1.30005	1.40445	1.11695	1.18885	0.817925	0.841093	0.473839	0.463214	0.238983	0.229488	0.120132	0.112983	0.0583657	0.0511712
286.4	1.30015	1.40473	1.11668	1.1895	0.817862	0.841987	0.473647	0.463761	0.239247	0.230547	0.120064	0.112918	0.0578895	0.0517009
286.6	1.30011	1.40476	1.1165	1.18914	0.816827	0.841966	0.473417	0.46463	0.239854	0.230614	0.120364	0.113158	0.0581074	0.0514753
286.8	1.30004	1.40612	1.1161	1.18981	0.817192	0.842341	0.47414	0.465997	0.241004	0.231274	0.120656	0.113612	0.058412	0.0517
287	1.30055	1.40556	1.11732	1.18963	0.817091	0.842444	0.474061	0.465973	0.241466	0.230855	0.121003	0.113458	0.0588726	0.0509533
287.2	1.30183	1.40653	1.11821	1.19041	0.817995	0.842844	0.474621	0.467258	0.242392	0.231162	0.121708	0.113072	0.059611	0.0512133
287.4	1.30251	1.40761	1.11816	1.19181	0.819154	0.844971	0.475615	0.469634	0.242994	0.232948	0.122264	0.113797	0.060407	0.0517772
287.6	1.30311	1.40795	1.11789	1.19213	0.819022	0.845924	0.475921	0.469211	0.243218	0.233089	0.122771	0.11401	0.0607766	0.0508897
287.8	1.30415	1.40829	1.11913	1.19231	0.819301	0.847072	0.476802	0.470744	0.243298	0.234413	0.122975	0.114651	0.0617936	0.0512078
288	1.30523	1.40839	1.11998	1.19266	0.819405	0.847507	0.476957	0.471664	0.243193	0.234619	0.123394	0.11537	0.0623783	0.0508554
288.2	1.30523	1.40827	1.12059	1.19331	0.819997	0.848375	0.476617	0.471888	0.242761	0.234535	0.123199	0.115869	0.0627045	0.0503598
288.4	1.30474	1.40881	1.12091	1.19358	0.820134	0.849532	0.47714	0.472672	0.242867	0.234923	0.123329	0.116909	0.0629333	0.0499382
288.6	1.30412	1.40901	1.12155	1.19488	0.820339	0.850618	0.477065	0.473327	0.242559	0.235112	0.12369	0.117233	0.0628772	0.049961
288.8	1.30481	1.40864	1.12142	1.19456	0.82213	0.85105	0.477881	0.472912	0.242755	0.234577	0.123912	0.117228	0.0636356	0.050487
289	1.30447	1.40728	1.1216	1.19426	0.821966	0.851333	0.477594	0.472754	0.241834	0.234327	0.123586	0.116893	0.0632417	0.0503658
289.2	1.30413	1.40774	1.12175	1.19518	0.822329	0.850997	0.476825	0.473344	0.240898	0.234341	0.123429	0.117313	0.0615854	0.0508952
289.4	1.30321	1.40741	1.12184	1.19504	0.822406	0.851317	0.476336	0.473668	0.239716	0.234111	0.122955	0.116976	0.060225	0.0516207
289.6	1.30348	1.4064	1.12245	1.1936	0.823537	0.850183	0.477151	0.473017	0.239901	0.233018	0.124607	0.115473	0.0612865	0.0511109
289.8	1.30339	1.40692	1.12232	1.19417	0.823097	0.849819	0.47798	0.472688	0.240181	0.234297	0.125074	0.115959	0.0623471	0.052451
290	1.30286	1.40715	1.12335	1.19518	0.823537	0.850463	0.478584	0.473519	0.24028	0.235093	0.124629	0.116724	0.0616913	0.0532944
290.2	1.30383	1.4072	1.1235	1.19527	0.823938	0.849889	0.478986	0.473435	0.241038	0.235398	0.12521	0.117029	0.0614599	0.0534273
290.4	1.30409	1.4067	1.12302	1.19504	0.824182	0.850166	0.478431	0.473405	0.241103	0.234871	0.125662	0.117043	0.0615321	0.0535612
290.6	1.30414	1.40666	1.12267	1.19472	0.824481	0.849793	0.478246	0.473783	0.241459	0.2344	0.125463	0.117651	0.0620569	0.0535929
290.8	1.30395	1.40613	1.12285	1.19461	0.823704	0.849611	0.478827	0.47374	0.241915	0.233917	0.125196	0.117132	0.0616383	0.0532127
291	1.30469	1.40601	1.12312	1.19497	0.822934	0.850626	0.479434	0.474219	0.242815	0.234579	0.125126	0.117029	0.0609644	0.0534891
291.2	1.30419	1.40659	1.12301	1.19437	0.823464	0.850988	0.480119	0.474494	0.243158	0.235238	0.12542	0.116685	0.0611781	0.0537127
291.4	1.30355	1.40664	1.12309	1.19435	0.82317	0.852494	0.480421	0.474476	0.243319	0.236207	0.125138	0.116524	0.0608037	0.0538016
291.6	1.30399	1.40679	1.12357	1.19501	0.823314	0.853245	0.480281	0.4745	0.243115	0.236965	0.125164	0.116287	0.0608072	0.053261
291.8	1.30421	1.40729	1.12349	1.19551	0.823127	0.853947	0.480798	0.475773	0.243132	0.237548	0.124961	0.117492	0.0610603	0.0541391
292	1.30308	1.40766	1.12263	1.19541	0.822385	0.854259	0.479651	0.476394	0.242446	0.237585	0.12414	0.118335	0.0600817	0.053884
292.2	1.30333	1.40731	1.12332	1.19572	0.822778	0.854444	0.48023	0.475837	0.242873	0.237294	0.123796	0.117352	0.0599218	0.0529543
292.4	1.30352	1.40798	1.12234	1.19676	0.822716	0.855517	0.480573	0.476041	0.243085	0.237769	0.123531	0.117981	0.0598061	0.0527359
292.6	1.30327	1.40756	1.12165	1.19571	0.823616	0.854878	0.480483	0.475421	0.24289	0.236267	0.123469	0.116679	0.0591412	0.0516298
292.8	1.3037	1.40699	1.12104	1.19639	0.823713	0.854612	0.481142	0.475509	0.243092	0.236314	0.122533	0.117197	0.0585432	0.0520481
293	1.3041	1.40689	1.12044	1.19739	0.823727	0.854784	0.480727	0.475247	0.242895	0.236891	0.122246	0.11721	0.0573609	0.0520477
293.2	1.30381	1.40724	1.1196	1.19732	0.824146	0.854224	0.481224	0.475607	0.242926	0.237304	0.121969	0.117881	0.0562023	0.0524821
293.4	1.30349	1.40694	1.12019	1.19678	0.824245	0.85403	0.481793	0.474392	0.242991	0.236917	0.122353	0.117667	0.0568611	0.051773
293.6	1.30397	1.40784	1.12095	1.19791	0.825461	0.854252	0.48336	0.474829	0.243769	0.237758	0.123864	0.118427	0.0584008	0.0526139
293.8	1.30476	1.40856	1.12194	1.19878	0.825591	0.854623	0.484352	0.475059	0.244819	0.23849	0.124101	0.120187	0.058488	0.0533864
294	1.30432	1.40915	1.1222	1.1992	0.827134	0.854704	0.484297	0.476028	0.245154	0.238698	0.123276	0.120831	0.0580142	0.0538966
294.2	1.30516	1.40937	1.12237	1.1992	0.828088	0.854614	0.484201	0.476778	0.246065	0.238549	0.124059	0.121645	0.0589138	0.054588
294.4	1.30543	1.40948	1.12311	1.19973	0.828561	0.85528	0.483773	0.477573	0.24638	0.238475	0.124904	0.12203	0.0592608	0.0546334
294.6	1.30567	1.40968	1.12314	1.20044	0.828847	0.855079	0.483674	0.478442	0.246681	0.239074	0.12444	0.122369	0.0591473	0.0544131
294.8	1.30565	1.40999	1.12346	1.20003	0.829129	0.855411	0.483988	0.479062	0.248069	0.239748	0.124683	0.12251	0.0585026	0.0545949
295	1.30545	1.41056	1.12497	1.20019	0.830386	0.856395	0.484581	0.480234	0.249463	0.240554	0.125342	0.123474	0.0587814	0.0559784
295.2	1.30527	1.41062	1.12552	1.1993	0.831001	0.856399	0.4845	0.48008	0.249815	0.239825	0.125383	0.122953	0.0591642	0.055347
295.4	1.30499	1.41146	1.12537	1.19915	0.831506	0.857882	0.483995	0.481069	0.250305	0.240871	0.125287	0.123004	0.0595487	0.0557682
295.6	1.30479	1.41121	1.12613	1.19862	0.832081	0.858895	0.484123	0.481627	0.250025	0.241253	0.125314	0.123249	0.0595579	0.0557896
295.8	1.30443	1.41111	1.12654	1.19858	0.831396	0.860107	0.48429	0.482106	0.249547	0.240364	0.124562	0.123645	0.0590201	0.0554286
296	1.30381	1.4111	1.12699	1.19871	0.832111	0.861447	0.484319	0.482423	0.249655	0.2415	0.123986	0.12366	0.0596313	0.0555987
296.2	1.3042	1.41035	1.12729	1.19819	0.833045	0.861643	0.484747	0.481364	0.249752	0.241157	0.123736	0.122136	0.060195	0.0544258
296.4	1.30358	1.41011	1.12715	1.19772	0.833731	0.86203	0.484972	0.481787	0.249766	0.240652	0.123324	0.121686	0.0604218	0.0541477
296.6	1.30425	1.4095	1.12743	1.19745	0.834007	0.862587	0.485744	0.482308	0.249341	0.240699	0.123606	0.121855	0.0604648	0.0539304
296.8	1.305	1.40917	1.12727	1.1989	0.834036	0.863197	0.486703	0.482018	0.249528	0.241175	0.123834	0.122449	0.061085	0.0544126
297	1.3045	1.40878	1.12637	1.19809	0.834987	0.863436	0.487064	0.481474	0.249293	0.240782	0.124012	0.121781	0.0611585	0.0541302
297.2	1.30423	1.4095	1.12701	1.1983	0.835654	0.864318	0.488209	0.48212	0.248759	0.241454	0.124449	0.121973	0.0619658	0.0548173
297.4	1.30471	1.4097	1.1283	1.20002	0.835739	0.864769	0.489273	0.481385	0.248789	0.241237	0.125276	0.121283	0.0631115	0.054702
297.6	1.3058	1.41007	1.12963	1.20078	0.837229	0.864996	0.491357	0.482389	0.249583	0.240082	0.126796	0.120974	0.0645612	0.0547675
297.8	1.3067	1.41073	1.13015	1.20087	0.837754	0.864932	0.491647	0.482138	0.249949	0.239491	0.127094	0.121369	0.0650755	0.054794
298	1.30764	1.411	1.13126	1.20233	0.838905	0.86499	0.491879	0.483293	0.249968	0.239413	0.127506	0.121319	0.0659838	0.054702
298.2	1.30911	1.41145	1.13196	1.20359	0.838458	0.865226	0.492142	0.484171	0.250322	0.239273	0.128276	0.121646	0.0659128	0.0549176
298.4	1.30918	1.41247	1.13135	1.20434	0.838609	0.865107	0.491733	0.485254	0.249931	0.239874	0.12853	0.122477	0.0651706	0.0552727
298.6	1.30919	1.41275	1.13069	1.20386	0.838633	0.864484	0.491198	0.485348	0.249169	0.239116	0.127488	0.122411	0.0648695	0.0552128
298.8	1.31004	1.41279	1.13174	1.20352	0.83923	0.864753	0.492141	0.485785	0.251178	0.239228	0.128129	0.122977	0.0644873	0.0549806
299	1.31038	1.41294	1.13165	1.2033	0.839396	0.864499	0.493032	0.486569	0.252374	0.238561	0.128055	0.122777	0.0649326	0.0552887
299.2	1.31164	1.4128	1.13094	1.20258	0.839986	0.864535	0.49347	0.486291	0.253139	0.238047	0.128211	0.122698	0.0656531	0.0555173
299.4	1.3108	1.41262	1.13127	1.20173	0.839684	0.864683	0.492659	0.486566	0.252688	0.238115	0.128422	0.122126	0.0657641	0.0558628
299.6	1.31133	1.41194	1.13118	1.20147	0.83951	0.865172	0.492657	0.486089	0.252746	0.238358	0.127404	0.121476	0.0649657	0.0559329
299.8	1.31121	1.41225	1.1299	1.20133	0.839038	0.866298	0.492345	0.486299	0.252988	0.238477	0.126837	0.121634	0.0643973	0.0561635
300	1.31098	1.41203	1.13061	1.19978	0.83971	0.86557	0.493036	0.486164	0.253335	0.239145	0.12694	0.121529	0.0643805	0.056143
300.2	1.31174	1.41236	1.13155	1.19968	0.8399	0.865188	0.493085	0.486011	0.253203	0.239025	0.126074	0.120702	0.0644059	0.0562244
300.4	1.31287	1.41232	1.13112	1.20041	0.839955	0.865529	0.493757	0.486085	0.253861	0.239272	0.125993	0.120586	0.0646546	0.0569134
300.6	1.31333	1.41169	1.1303	1.20109	0.840379	0.866096	0.494244	0.48592	0.254	0.239453	0.126416	0.121054	0.0645824	0.0569486
300.8	1.31254	1.41164	1.1302	1.20182	0.841069	0.865707	0.494422	0.48512	0.254351	0.239146	0.126552	0.120531	0.0649578	0.0569858
301	1.31233	1.41139	1.13012	1.20266	0.841476	0.866183	0.495418	0.486056	0.254218	0.240098	0.126548	0.120628	0.0648851	0.0572114
301.2	1.31328	1.41177	1.13103	1.20384	0.842603	0.865635	0.497218	0.48564	0.25481	0.239896	0.127543	0.120516	0.0660866	0.0563455
301.4	1.31374	1.41079	1.13141	1.20421	0.843574	0.865334	0.498335	0.484671	0.255446	0.238919	0.128132	0.119928	0.0670611	0.0551262
301.6	1.31383	1.41122	1.13186	1.2046	0.844424	0.865488	0.498684	0.485057	0.255847	0.238062	0.129377	0.120384	0.0680482	0.054275
301.8	1.31364	1.41129	1.13121	1.20565	0.84353	0.865893	0.498398	0.484642	0.254989	0.238518	0.12938	0.12201	0.0671598	0.0538329
302	1.31301	1.4107	1.1315	1.20702	0.843051	0.865906	0.498247	0.485236	0.254247	0.239048	0.12936	0.12232	0.0670231	0.0527176
302.2	1.3109	1.41168	1.12921	1.20787	0.842318	0.866733	0.496607	0.486303	0.252599	0.240561	0.128219	0.124102	0.0658883	0.0542583
302.4	1.30993	1.4115	1.1291	1.20676	0.841722	0.866574	0.49609	0.486431	0.252191	0.240639	0.127881	0.124561	0.065308	0.0536423
302.6	1.31011	1.41136	1.12875	1.20739	0.841174	0.867352	0.495289	0.486816	0.251475	0.240684	0.127764	0.124743	0.0639971	0.0533223
302.8	1.30939	1.41112	1.12767	1.2081	0.841432	0.867935	0.495409	0.487274	0.251588	0.240951	0.128257	0.125286	0.0629843	0.0530233
303	1.30833	1.41173	1.12752	1.20745	0.841158	0.867738	0.494993	0.487072	0.250703	0.239894	0.127573	0.124142	0.0625503	0.0530799
303.2	1.30795	1.41125	1.12764	1.20595	0.841069	0.867399	0.493569	0.486704	0.250062	0.239525	0.127581	0.123753	0.0616525	0.0527953
303.4	1.30678	1.41211	1.1271	1.20614	0.839394	0.868503	0.491952	0.486924	0.248948	0.240617	0.127029	0.123931	0.0598001	0.0535791
303.6	1.30703	1.41294	1.12728	1.20562	0.839441	0.86981	0.492117	0.487848	0.249698	0.241763	0.127359	0.124691	0.0588601	0.0542772
303.8	1.30605	1.41376	1.12812	1.20506	0.839375	0.871143	0.492189	0.488529	0.249528	0.242201	0.126781	0.125497	0.0579982	0.0554037
304	1.30613	1.4142	1.12876	1.20604	0.839554	0.872332	0.491876	0.489168	0.249185	0.24391	0.126673	0.125644	0.0573788	0.05607
304.2	1.30713	1.41571	1.12945	1.20707	0.840427	0.873045	0.492517	0.489664	0.24989	0.244168	0.126907	0.125837	0.0581811	0.0569548
304.4	1.30646	1.41565	1.12867	1.20651	0.841158	0.874202	0.492873	0.490071	0.250484	0.244463	0.127154	0.125252	0.057779	0.0573679
304.6	1.30648	1.41527	1.13003	1.2063	0.842398	0.874381	0.493618	0.49089	0.251875	0.244637	0.127564	0.124636	0.0586229	0.0571173
304.8	1.30698	1.41541	1.13158	1.20672	0.84305	0.874002	0.495024	0.490794	0.252931	0.245078	0.127818	0.124256	0.0591524	0.0573426
305	1.30759	1.41528	1.13287	1.2068	0.844761	0.874232	0.495992	0.491448	0.254185	0.245608	0.128501	0.123665	0.0602816	0.0569975
305.2	1.30689	1.41511	1.13356	1.20598	0.845385	0.874374	0.496566	0.490884	0.255282	0.244752	0.128228	0.123043	0.0614632	0.0563024
305.4	1.30753	1.41458	1.13466	1.20541	0.846579	0.875285	0.497476	0.490999	0.257041	0.245421	0.128901	0.123137	0.0627633	0.0562956
305.6	1.30763	1.41493	1.13387	1.20736	0.846747	0.876376	0.497904	0.491945	0.257683	0.245951	0.129177	0.123694	0.0635591	0.0560452
305.8	1.30775	1.41452	1.13331	1.20755	0.846667	0.877171	0.497692	0.492711	0.257409	0.24657	0.127993	0.124184	0.0634056	0.0560347
306	1.30722	1.41468	1.1334	1.2078	0.847641	0.877206	0.497854	0.493314	0.258	0.246626	0.127408	0.124185	0.0649632	0.0557149
306.2	1.30762	1.41467	1.13302	1.20873	0.848599	0.876957	0.497739	0.494278	0.258954	0.246808	0.128144	0.124165	0.065519	0.0564789
306.4	1.30887	1.41395	1.13314	1.20954	0.848261	0.876354	0.498992	0.494611	0.260194	0.246198	0.129009	0.123298	0.0660905	0.0552128
306.6	1.30961	1.41478	1.13281	1.21068	0.8498	0.877337	0.499626	0.496062	0.259444	0.246658	0.129724	0.124345	0.066443	0.0558796
306.8	1.30907	1.41404	1.13308	1.20913	0.84987	0.876083	0.499996	0.494827	0.25948	0.245189	0.128837	0.123025	0.0666567	0.0548466
307	1.30955	1.41387	1.13317	1.20867	0.849074	0.875496	0.50017	0.494651	0.259606	0.243972	0.128949	0.121849	0.066541	0.0534587
307.2	1.31068	1.41352	1.13237	1.20733	0.849223	0.875045	0.499751	0.494429	0.260236	0.244019	0.129511	0.121744	0.0670357	0.0531331
307.4	1.31054	1.41367	1.13297	1.20758	0.847867	0.876008	0.49961	0.494525	0.260252	0.245061	0.130029	0.122603	0.0664907	0.054206
307.6	1.311	1.41346	1.133	1.20712	0.847989	0.875801	0.500193	0.494908	0.260405	0.244922	0.130927	0.122532	0.066658	0.0544444
307.8	1.31063	1.41377	1.13154	1.20838	0.847806	0.874956	0.499961	0.494306	0.25992	0.245003	0.130677	0.122521	0.0657887	0.054469
308	1.31128	1.41398	1.13141	1.20847	0.847707	0.875251	0.500392	0.494997	0.259822	0.245443	0.131696	0.122949	0.0648936	0.0542175
308.2	1.31161	1.41424	1.13181	1.20791	0.848383	0.874237	0.501255	0.495389	0.260005	0.245152	0.131981	0.122308	0.0645701	0.0538364
308.4	1.31107	1.41433	1.13177	1.20856	0.848264	0.874325	0.50118	0.495829	0.259932	0.246837	0.131248	0.122557	0.063336	0.0549943
308.6	1.31149	1.41445	1.13304	1.20936	0.848342	0.874268	0.501477	0.495901	0.26071	0.247149	0.131741	0.122452	0.0634075	0.0548075
308.8	1.3113	1.41455	1.13399	1.20931	0.84876	0.87392	0.501565	0.495241	0.260755	0.247643	0.131698	0.122645	0.0630352	0.0550974
309	1.31071	1.41554	1.13511	1.20976	0.849304	0.875038	0.501532	0.496167	0.260741	0.248288	0.13156	0.123418	0.0634079	0.0558703
309.2	1.30988	1.41541	1.13448	1.21006	0.847776	0.876269	0.501208	0.496188	0.260417	0.247928	0.130491	0.12319	0.0623777	0.056195
309.4	1.31061	1.41534	1.13458	1.21122	0.849073	0.876825	0.501818	0.496722	0.260445	0.247398	0.130785	0.123301	0.061907	0.0567639
309.6	1.31074	1.41554	1.13341	1.21196	0.849182	0.877553	0.50143	0.497036	0.259747	0.247402	0.129683	0.123555	0.0615724	0.0569354
309.8	1.30982	1.41619	1.13431	1.21181	0.849057	0.878564	0.501665	0.497162	0.259732	0.247528	0.128387	0.124383	0.0605572	0.0577756
310	1.30922	1.41637	1.13515	1.21265	0.848851	0.87883	0.501682	0.497489	0.260269	0.247549	0.128788	0.124854	0.0607774	0.0579999
310.2	1.30949	1.4166	1.13512	1.2128	0.84987	0.879552	0.501928	0.498148	0.260076	0.247624	0.129489	0.124961	0.061151	0.0583362
310.4	1.30962	1.41746	1.13551	1.21208	0.850184	0.880682	0.502642	0.498992	0.259199	0.247347	0.12867	0.125294	0.0611524	0.0587792
310.6	1.30849	1.41737	1.13563	1.21059	0.850433	0.880976	0.502777	0.498946	0.258339	0.247119	0.128073	0.125791	0.0613441	0.0582532
310.8	1.30807	1.41645	1.13496	1.21012	0.850158	0.880699	0.502324	0.498968	0.258285	0.245935	0.127575	0.124383	0.0613405	0.0578543
311	1.30789	1.41688	1.13532	1.20915	0.850608	0.881579	0.502355	0.499489	0.258365	0.245254	0.128055	0.124305	0.062118	0.0573357
311.2	1.30794	1.4172	1.13638	1.20821	0.850679	0.882024	0.502301	0.499306	0.25851	0.245599	0.12735	0.124159	0.0629963	0.0573568
311.4	1.30807	1.4172	1.13627	1.2097	0.850406	0.883015	0.502804	0.500289	0.257933	0.246961	0.127411	0.124711	0.0631303	0.0573614
311.6	1.30853	1.41696	1.13573	1.21059	0.85113	0.882932	0.503434	0.500815	0.258082	0.24675	0.127976	0.124433	0.0634598	0.0572662
311.8	1.30743	1.41722	1.13527	1.21108	0.850919	0.882768	0.502944	0.501324	0.257377	0.247422	0.127799	0.124403	0.0625204	0.0573818
312	1.30822	1.41728	1.13603	1.21194	0.851518	0.884548	0.504338	0.503021	0.258046	0.249318	0.128265	0.124989	0.0630547	0.0580748
312.2	1.30938	1.41667	1.13616	1.21217	0.852284	0.883944	0.504653	0.502656	0.258458	0.249299	0.128869	0.124095	0.0637133	0.0571146
312.4	1.30956	1.41747	1.13649	1.21311	0.853802	0.884158	0.505649	0.503006	0.259336	0.250863	0.130033	0.124041	0.0644062	0.0577088
312.6	1.31025	1.41752	1.13719	1.21309	0.855157	0.885055	0.506564	0.50293	0.26013	0.250704	0.131354	0.123032	0.0653152	0.0565579
312.8	1.31136	1.41732	1.13745	1.21391	0.856322	0.884929	0.507431	0.502871	0.260964	0.251437	0.131755	0.123257	0.0661921	0.0564685
313	1.31128	1.41782	1.13653	1.21517	0.855615	0.885401	0.50809	0.50279	0.260545	0.251161	0.131614	0.122464	0.0656823	0.055864
313.2	1.31193	1.4176	1.13638	1.21513	0.855301	0.885867	0.508272	0.50248	0.260393	0.250484	0.131541	0.121627	0.0657671	0.0553033
313.4	1.31312	1.41792	1.13703	1.21561	0.856323	0.886197	0.509285	0.502491	0.260874	0.250707	0.132643	0.122514	0.0660374	0.055254
313.6	1.31352	1.41766	1.13746	1.21606	0.855616	0.886757	0.510255	0.501715	0.261687	0.251404	0.132995	0.123444	0.0656545	0.054989
313.8	1.31291	1.41793	1.13732	1.21663	0.855706	0.887379	0.51063	0.501983	0.261891	0.251273	0.133706	0.124701	0.0645699	0.0548343
314	1.31372	1.41782	1.13769	1.21571	0.85576	0.886659	0.510565	0.502012	0.262657	0.250586	0.135561	0.124981	0.0648447	0.0543286
314.2	1.31412	1.41863	1.13712	1.21433	0.855846	0.886584	0.511095	0.502386	0.262386	0.249767	0.135611	0.124816	0.0642472	0.0535977
314.4	1.31409	1.41933	1.13621	1.2146	0.855569	0.887119	0.510882	0.503469	0.262031	0.250196	0.135625	0.125503	0.0635211	0.0539256
314.6	1.31383	1.41902	1.13552	1.21331	0.856284	0.885697	0.51114	0.503141	0.26218	0.249112	0.136323	0.125375	0.0637995	0.0534433
314.8	1.31372	1.41985	1.13626	1.21351	0.856681	0.885877	0.511572	0.503726	0.262747	0.248854	0.136041	0.126666	0.0634109	0.0549516
315	1.313	1.42008	1.13606	1.21325	0.855978	0.886307	0.510977	0.503403	0.262865	0.248959	0.134862	0.127076	0.0624669	0.0550722
315.2	1.31303	1.42091	1.13547	1.21409	0.855515	0.886177	0.510389	0.503488	0.262231	0.24947	0.134145	0.127499	0.0616261	0.0557923
315.4	1.31406	1.4206	1.1367	1.21309	0.857124	0.886765	0.511474	0.503642	0.262306	0.249736	0.134689	0.127708	0.0614845	0.0563752
315.6	1.31336	1.42022	1.13834	1.2136	0.857823	0.886734	0.511268	0.503715	0.262642	0.249955	0.134544	0.127766	0.0614105	0.057398
315.8	1.31245	1.42074	1.1373	1.21497	0.857261	0.88784	0.510926	0.504666	0.262317	0.251076	0.134364	0.128571	0.0611924	0.0587504
316	1.3131	1.42021	1.1384	1.21588	0.858794	0.888623	0.512381	0.505461	0.262975	0.251424	0.134845	0.12923	0.0621231	0.0591288
316.2	1.31405	1.41923	1.13955	1.21499	0.860613	0.887047	0.512545	0.503889	0.263492	0.249475	0.135137	0.127871	0.0630228	0.0579076
316.4	1.31493	1.41962	1.14132	1.21647	0.862558	0.887768	0.513768	0.504269	0.264584	0.25081	0.136041	0.127515	0.0644192	0.0584514
316.6	1.31521	1.41988	1.14296	1.21781	0.862353	0.889115	0.514341	0.505111	0.264382	0.250878	0.135817	0.127808	0.0648962	0.0587855
316.8	1.31502	1.41995	1.14381	1.21889	0.862881	0.889443	0.514983	0.505896	0.264537	0.25155	0.135628	0.127437	0.0654847	0.0592213
317	1.3149	1.42087	1.14504	1.21908	0.863319	0.890115	0.515903	0.506569	0.264209	0.251582	0.135534	0.126903	0.0661377	0.0596718
317.2	1.31498	1.42128	1.14624	1.21984	0.863657	0.891303	0.517411	0.508495	0.264084	0.252796	0.135585	0.12818	0.06705	0.0602908
317.4	1.3144	1.42086	1.1465	1.22113	0.863634	0.891807	0.51832	0.508368	0.264037	0.253059	0.136638	0.12818	0.0665602	0.0598889
317.6	1.31423	1.42036	1.14751	1.22103	0.863827	0.892067	0.519505	0.508921	0.264051	0.253116	0.137134	0.128648	0.0666459	0.0597741
317.8	1.31412	1.42075	1.14674	1.22034	0.863737	0.891686	0.520053	0.509968	0.26337	0.253733	0.137113	0.128683	0.0666934	0.0592768
318	1.3145	1.42035	1.14669	1.22017	0.862686	0.891726	0.520202	0.510224	0.263297	0.254705	0.137081	0.12799	0.0665981	0.0590338
318.2	1.31405	1.42132	1.14507	1.22027	0.862179	0.892163	0.52	0.511266	0.262176	0.255022	0.135753	0.127826	0.0663321	0.0587839
318.4	1.3139	1.42191	1.14344	1.22017	0.863257	0.892319	0.519807	0.511412	0.26179	0.255935	0.135654	0.127824	0.066358	0.0590833
318.6	1.31376	1.42198	1.14376	1.21919	0.86323	0.891934	0.519925	0.510681	0.262167	0.255628	0.135357	0.127997	0.0660827	0.0584461
318.8	1.31245	1.42216	1.14282	1.21985	0.862428	0.89217	0.51946	0.510754	0.262473	0.25683	0.134023	0.1289	0.0653859	0.0584524
319	1.31255	1.42265	1.14171	1.21807	0.862971	0.891664	0.518383	0.509976	0.262295	0.256616	0.133109	0.128114	0.0650459	0.0581474
319.2	1.31318	1.42282	1.14198	1.21632	0.863908	0.891261	0.519199	0.509197	0.262387	0.256295	0.133555	0.1276	0.065422	0.0576297
319.4	1.31316	1.42221	1.14233	1.21623	0.864565	0.892201	0.519672	0.509151	0.262648	0.256304	0.133352	0.127757	0.0658406	0.0574183
319.6	1.3123	1.42207	1.14138	1.21749	0.864159	0.892137	0.519209	0.509671	0.262836	0.257103	0.133204	0.128589	0.065904	0.0574249
319.8	1.31154	1.42164	1.14041	1.21706	0.863758	0.892388	0.518906	0.509147	0.26238	0.256599	0.133302	0.129033	0.0653039	0.0571602
320	1.31145	1.42107	1.14142	1.2168	0.864296	0.892273	0.518865	0.508854	0.263222	0.255899	0.133122	0.128773	0.0657008	0.0563766
320.2	1.31248	1.42065	1.14218	1.21727	0.864235	0.892009	0.518671	0.507652	0.264867	0.255414	0.133872	0.12829	0.0660229	0.0555973
320.4	1.31236	1.421	1.14319	1.21763	0.864529	0.89278	0.519054	0.508163	0.265683	0.254785	0.134828	0.128657	0.0657842	0.0560168
320.6	1.31128	1.4219	1.14316	1.21767	0.864106	0.893062	0.518823	0.509461	0.265325	0.255258	0.134981	0.128662	0.0647965	0.0568414
320.8	1.31162	1.4225	1.14359	1.21833	0.865209	0.893407	0.519616	0.509607	0.266101	0.256108	0.136159	0.128414	0.065014	0.0570579
321	1.31209	1.42306	1.14407	1.21916	0.865408	0.894291	0.520086	0.510174	0.266819	0.256081	0.13679	0.129889	0.0648979	0.0575568
321.2	1.31153	1.42273	1.1433	1.21949	0.865548	0.895072	0.519873	0.511049	0.266702	0.257038	0.136675	0.130374	0.064296	0.0574188
321.4	1.31225	1.42284	1.1441	1.22047	0.865994	0.895565	0.520594	0.510989	0.267037	0.256947	0.137551	0.130506	0.0643206	0.0573241
321.6	1.31259	1.42207	1.14441	1.22008	0.866417	0.895672	0.520914	0.511527	0.266413	0.257479	0.137682	0.131093	0.0645799	0.0571122
321.8	1.31254	1.42178	1.14295	1.22079	0.865801	0.895456	0.520066	0.511688	0.265891	0.257769	0.137183	0.130602	0.0636538	0.0563336
322	1.313	1.42165	1.14282	1.22152	0.865807	0.896405	0.518936	0.512209	0.265434	0.258202	0.136841	0.130289	0.063437	0.0563687
322.2	1.31326	1.42226	1.14225	1.22162	0.866064	0.896245	0.518334	0.512416	0.26546	0.257814	0.136958	0.129963	0.0633564	0.0556941
322.4	1.31451	1.42219	1.14119	1.22215	0.86644	0.896324	0.517733	0.512428	0.264956	0.258162	0.136335	0.1291	0.0632297	0.0546955
322.6	1.31479	1.42243	1.14163	1.22201	0.866472	0.896226	0.517155	0.512961	0.264766	0.257606	0.135528	0.129194	0.0633107	0.0541375
322.8	1.31574	1.4227	1.14154	1.2223	0.86712	0.895948	0.517224	0.512933	0.264762	0.257433	0.135032	0.1285	0.0643369	0.0542697
323	1.31699	1.42328	1.14113	1.22228	0.867844	0.896473	0.517526	0.512824	0.264478	0.257563	0.135485	0.128124	0.0645328	0.0546273
323.2	1.31727	1.42288	1.14053	1.22325	0.868478	0.896661	0.51835	0.513097	0.264355	0.257894	0.135691	0.127821	0.0652897	0.0545012
323.4	1.31736	1.42357	1.14156	1.22369	0.86861	0.897698	0.518898	0.513289	0.264195	0.258002	0.135414	0.128286	0.0654285	0.0548287
323.6	1.31674	1.42397	1.14196	1.22323	0.868442	0.898243	0.519522	0.514301	0.264363	0.258782	0.134847	0.12825	0.0649495	0.0555522
323.8	1.31606	1.42382	1.14203	1.22362	0.867985	0.898981	0.519371	0.513849	0.26461	0.257933	0.134242	0.127623	0.0647813	0.0548739
324	1.31614	1.4244	1.14321	1.22458	0.867802	0.900025	0.5204	0.514249	0.265553	0.25811	0.134485	0.128101	0.0647259	0.0550291
324.2	1.31693	1.42474	1.14521	1.22376	0.868932	0.900278	0.521951	0.513989	0.266127	0.257567	0.135899	0.128519	0.0654719	0.0556689
324.4	1.31659	1.4254	1.14543	1.22398	0.869504	0.900183	0.522182	0.515084	0.265141	0.257491	0.135732	0.129432	0.0651151	0.056195
324.6	1.31726	1.42625	1.14696	1.2252	0.869712	0.900937	0.523136	0.515774	0.265763	0.259261	0.136894	0.130405	0.0656567	0.0567739
324.8	1.31722	1.42595	1.1483	1.22639	0.8709	0.902384	0.524264	0.515919	0.266596	0.259296	0.137575	0.131868	0.0661005	0.0580179
325	1.31701	1.4255	1.14862	1.22648	0.870978	0.902814	0.524191	0.516368	0.266426	0.259523	0.137141	0.133155	0.0663973	0.0584796
325.2	1.31654	1.42476	1.14927	1.22693	0.872047	0.903032	0.52486	0.516034	0.266821	0.260037	0.137419	0.133083	0.0673889	0.0582754
325.4	1.31668	1.42436	1.15053	1.22741	0.871475	0.902618	0.526005	0.51627	0.267351	0.259901	0.138168	0.133091	0.0677764	0.0581486
325.6	1.31606	1.42345	1.15031	1.22625	0.871741	0.902405	0.525291	0.515649	0.26667	0.260189	0.138232	0.133218	0.0675112	0.0581668
325.8	1.31577	1.42384	1.1497	1.22672	0.871398	0.902943	0.523997	0.516234	0.266798	0.260352	0.137808	0.133455	0.0672247	0.0591121
326	1.31579	1.42309	1.1494	1.22708	0.870729	0.903235	0.523564	0.516619	0.265937	0.259899	0.13744	0.133188	0.0669559	0.0596022
326.2	1.31558	1.42287	1.14812	1.22748	0.870149	0.902504	0.522958	0.516835	0.266097	0.259969	0.137205	0.133398	0.0671497	0.0592189
326.4	1.31662	1.4231	1.14757	1.2278	0.870677	0.901979	0.522772	0.517138	0.26569	0.260462	0.136635	0.132994	0.0674154	0.0593137
326.6	1.31623	1.42308	1.14758	1.22769	0.870599	0.902124	0.523146	0.517306	0.265496	0.260393	0.137072	0.132203	0.0673196	0.0595571
326.8	1.31716	1.42226	1.14691	1.22847	0.870899	0.902048	0.523662	0.517708	0.266428	0.260854	0.137376	0.13141	0.0684171	0.0593818
327	1.31633	1.42259	1.14596	1.22839	0.87118	0.901929	0.524242	0.518099	0.266625	0.261596	0.136831	0.13153	0.0683181	0.0594611
327.2	1.31639	1.4224	1.14643	1.22823	0.871911	0.902441	0.525013	0.518662	0.267196	0.261914	0.135674	0.131337	0.0688481	0.0592799
327.4	1.31572	1.42279	1.14575	1.22841	0.870905	0.903668	0.52506	0.519374	0.267075	0.26205	0.134885	0.131136	0.0674998	0.0594211
327.6	1.31473	1.42287	1.14382	1.22855	0.869501	0.903764	0.524079	0.520826	0.266698	0.262063	0.133751	0.130963	0.0668997	0.0596016
327.8	1.31505	1.42278	1.14461	1.22739	0.869639	0.903728	0.524189	0.520024	0.267058	0.260702	0.133709	0.13034	0.0663897	0.0585738
328	1.31589	1.42334	1.14585	1.22716	0.870366	0.904133	0.525272	0.519847	0.267319	0.260227	0.134301	0.130892	0.066374	0.0583447
328.2	1.31558	1.42392	1.14508	1.22625	0.870892	0.904275	0.525172	0.519767	0.267051	0.259754	0.134213	0.131352	0.0667707	0.058128
328.4	1.31529	1.42415	1.14525	1.2268	0.871374	0.904883	0.52501	0.520357	0.267062	0.260019	0.134083	0.132169	0.0655435	0.0576232
328.6	1.31544	1.42413	1.14629	1.22701	0.872368	0.905506	0.526009	0.520093	0.268274	0.26022	0.135308	0.132069	0.0660361	0.0576044
328.8	1.31539	1.42312	1.14623	1.22678	0.873507	0.905363	0.526286	0.519712	0.268585	0.259959	0.135345	0.131615	0.0656839	0.0574348
329	1.31564	1.42341	1.14685	1.22719	0.874486	0.905286	0.526542	0.51987	0.269295	0.260501	0.136278	0.131414	0.0659456	0.0570134
329.2	1.31636	1.42383	1.14806	1.22754	0.875853	0.905806	0.5273	0.519656	0.271102	0.260042	0.137634	0.131258	0.0657885	0.0561263
329.4	1.31672	1.42509	1.14798	1.22722	0.876158	0.905513	0.526733	0.520375	0.271938	0.26031	0.138047	0.131569	0.0646178	0.0569331
329.6	1.31633	1.42618	1.14816	1.22783	0.8771	0.906099	0.525928	0.52039	0.271629	0.260972	0.137745	0.132438	0.0639151	0.0574836
329.8	1.31524	1.4259	1.14848	1.22926	0.876678	0.906198	0.525209	0.520677	0.271282	0.260324	0.137827	0.13162	0.0629596	0.0579091
330	1.31537	1.42604	1.14926	1.22944	0.876726	0.906195	0.525313	0.520854	0.270931	0.260063	0.138311	0.131807	0.0620248	0.0576863
330.2	1.31574	1.4265	1.1501	1.22917	0.876842	0.906404	0.526361	0.520919	0.271799	0.260951	0.13831	0.131769	0.0624966	0.0574636
330.4	1.31565	1.42637	1.15017	1.22918	0.876841	0.906215	0.52662	0.520691	0.271465	0.26157	0.138667	0.130269	0.0621533	0.0571921
330.6	1.31524	1.42648	1.15094	1.22935	0.876742	0.906428	0.526802	0.521466	0.271036	0.262511	0.137512	0.129918	0.061988	0.0568979
330.8	1.31579	1.42571	1.15178	1.22849	0.876774	0.905387	0.52768	0.521762	0.271672	0.26258	0.136665	0.130127	0.0628013	0.0563362
331	1.31561	1.42475	1.15125	1.22762	0.876358	0.904643	0.528204	0.52117	0.271341	0.262945	0.135714	0.129986	0.0629317	0.056184
331.2	1.31578	1.42513	1.15021	1.22865	0.876178	0.905566	0.528724	0.522156	0.270833	0.263928	0.135121	0.129972	0.0628718	0.0569753
331.4	1.31535	1.4253	1.14975	1.22798	0.874908	0.905775	0.528536	0.522238	0.270032	0.26387	0.134021	0.130614	0.0621569	0.0572957
331.6	1.31603	1.42538	1.14927	1.22721	0.874614	0.905413	0.528927	0.521999	0.268843	0.263872	0.133825	0.131092	0.0633945	0.0578307
331.8	1.31588	1.42585	1.14941	1.22731	0.874609	0.906115	0.528887	0.521458	0.268456	0.263644	0.133932	0.132002	0.0637589	0.0585739
332	1.31586	1.42587	1.14889	1.22767	0.874878	0.906376	0.52907	0.520841	0.268229	0.263286	0.134912	0.132709	0.0649374	0.0582672
332.2	1.31582	1.42548	1.14785	1.22658	0.874573	0.906324	0.529084	0.521008	0.267695	0.263098	0.135902	0.133599	0.0655493	0.0577736
332.4	1.31616	1.42466	1.14754	1.22623	0.875592	0.906161	0.52976	0.521429	0.268126	0.263031	0.136568	0.133687	0.0654136	0.0578978
332.6	1.31676	1.42426	1.14718	1.22695	0.876823	0.90602	0.530438	0.521507	0.268796	0.263064	0.13788	0.13372	0.0664319	0.0579818
332.8	1.31736	1.42395	1.14742	1.22757	0.877634	0.905921	0.530475	0.521848	0.268697	0.262321	0.138833	0.133736	0.06697	0.0575493
333	1.31727	1.42524	1.1471	1.22925	0.877951	0.90742	0.530017	0.524021	0.269394	0.263175	0.13898	0.134895	0.0662556	0.0585169
333.2	1.31775	1.42619	1.14688	1.2304	0.878764	0.907892	0.529631	0.524193	0.270015	0.263051	0.139679	0.135772	0.0656895	0.0585471
333.4	1.31726	1.42638	1.14715	1.23146	0.879107	0.908193	0.52941	0.524772	0.270709	0.263628	0.139943	0.135921	0.0662841	0.0592622
333.6	1.31665	1.42639	1.14797	1.23259	0.879172	0.908997	0.529885	0.525812	0.270742	0.263732	0.140002	0.135815	0.0661316	0.0589836
333.8	1.317	1.42636	1.14867	1.23353	0.87919	0.910244	0.530778	0.52606	0.271628	0.263451	0.140872	0.135468	0.0661713	0.059631
334	1.31766	1.42663	1.14886	1.23419	0.879694	0.910886	0.531861	0.526253	0.272173	0.263421	0.141985	0.135767	0.0665535	0.0590562
334.2	1.31758	1.42633	1.14934	1.23423	0.879857	0.910595	0.532268	0.526588	0.273335	0.264256	0.141449	0.13463	0.0670376	0.0584527
334.4	1.31746	1.42705	1.14991	1.23465	0.879329	0.911517	0.532179	0.527777	0.273454	0.2644	0.141372	0.134471	0.0666376	0.0587691
334.6	1.31802	1.42704	1.15124	1.2348	0.879584	0.911794	0.532712	0.528638	0.274299	0.265362	0.141024	0.134817	0.0667698	0.0587315
334.8	1.31746	1.42543	1.15055	1.23396	0.878668	0.910869	0.534038	0.528342	0.274529	0.265101	0.140396	0.134093	0.0668147	0.0575568
335	1.3179	1.42499	1.15018	1.23373	0.879218	0.910822	0.534476	0.528011	0.275104	0.264932	0.140376	0.13363	0.067903	0.0570349
335.2	1.31744	1.42635	1.15076	1.23399	0.87921	0.912382	0.534933	0.528968	0.274744	0.265988	0.139749	0.134159	0.0676058	0.0581691
335.4	1.31816	1.42538	1.15144	1.23394	0.879955	0.913211	0.5358	0.528915	0.275315	0.265647	0.13984	0.133972	0.067896	0.0579339
335.6	1.31785	1.4258	1.1508	1.23447	0.880282	0.913657	0.536014	0.529036	0.275145	0.266155	0.140906	0.1344	0.0685397	0.0581914
335.8	1.31726	1.42587	1.1514	1.2343	0.879732	0.914052	0.534961	0.52922	0.275394	0.265549	0.140579	0.134409	0.0681652	0.0581895
336	1.31841	1.42579	1.15149	1.2342	0.880159	0.914531	0.535465	0.52997	0.275923	0.266386	0.141154	0.134187	0.0681944	0.0579923
336.2	1.31851	1.42627	1.15054	1.23443	0.880577	0.915402	0.53593	0.531201	0.276851	0.267044	0.140887	0.135192	0.0680351	0.0578907
336.4	1.31773	1.42641	1.15047	1.23506	0.881668	0.91521	0.535477	0.530364	0.27662	0.266935	0.139471	0.135004	0.0671609	0.0576973
336.6	1.3182	1.4267	1.15171	1.23591	0.882462	0.915964	0.534926	0.530511	0.27681	0.26712	0.139556	0.134705	0.0675115	0.0574078
336.8	1.31783	1.4275	1.15191	1.23673	0.882639	0.917097	0.534972	0.531203	0.276431	0.268112	0.138955	0.135228	0.0677717	0.0586852
337	1.31803	1.42754	1.15149	1.23781	0.883573	0.917535	0.534284	0.53118	0.276663	0.26874	0.138274	0.135814	0.0670215	0.0589909
337.2	1.31827	1.42783	1.15296	1.23809	0.884644	0.91803	0.534358	0.530491	0.276773	0.269319	0.138705	0.136337	0.0668597	0.0586438
337.4	1.31851	1.42791	1.15357	1.23775	0.88428	0.918639	0.535436	0.531211	0.277307	0.26998	0.137647	0.136322	0.0673544	0.0584549
337.6	1.31875	1.42816	1.15338	1.23776	0.884222	0.919116	0.535503	0.531365	0.277208	0.269857	0.136931	0.136375	0.0662739	0.0579959
337.8	1.31949	1.4279	1.15385	1.23863	0.884891	0.918672	0.535772	0.531005	0.277955	0.269958	0.136952	0.136313	0.0667561	0.0577965
338	1.32017	1.4286	1.1543	1.23883	0.885052	0.918123	0.535542	0.531134	0.278102	0.269768	0.136241	0.136018	0.0666805	0.0577799
338.2	1.32105	1.42919	1.15557	1.2379	0.885353	0.917836	0.535523	0.531558	0.278738	0.270218	0.135611	0.136056	0.066888	0.0586007
338.4	1.32115	1.42969	1.1557	1.23825	0.88541	0.918789	0.53609	0.532005	0.278953	0.270231	0.135468	0.136814	0.0667808	0.059681
338.6	1.32136	1.4292	1.15563	1.23845	0.886015	0.918133	0.536337	0.53184	0.278879	0.270697	0.135767	0.136933	0.0673331	0.0594584
338.8	1.3219	1.42836	1.15615	1.23762	0.885818	0.91769	0.537113	0.531299	0.278376	0.270286	0.135967	0.136688	0.0678789	0.0589564
339	1.32236	1.42815	1.15625	1.23772	0.886687	0.917919	0.537155	0.531249	0.277931	0.269344	0.136657	0.137054	0.0684458	0.0598361
339.2	1.32201	1.42835	1.15562	1.23774	0.88736	0.91865	0.53792	0.532442	0.277531	0.270094	0.13726	0.13691	0.0679229	0.0603193
339.4	1.32215	1.42751	1.15593	1.23803	0.887699	0.919111	0.538812	0.532972	0.278131	0.269059	0.137873	0.13669	0.0675416	0.0595688
339.6	1.32238	1.42832	1.15624	1.23719	0.886698	0.919494	0.538412	0.532478	0.277887	0.268672	0.137943	0.136768	0.0675429	0.0593494
339.8	1.32281	1.42767	1.15579	1.23705	0.887053	0.919029	0.538724	0.532547	0.278289	0.268217	0.13792	0.135515	0.0674953	0.0586339
340	1.32297	1.42846	1.15517	1.238	0.888117	0.920098	0.540599	0.533422	0.279405	0.26959	0.139023	0.136004	0.0680377	0.0587095
340.2	1.32232	1.42864	1.15575	1.23778	0.888786	0.919742	0.541784	0.532966	0.280149	0.268378	0.139969	0.135825	0.0686952	0.0579492
340.4	1.32151	1.4282	1.15581	1.23801	0.889242	0.919117	0.541435	0.532087	0.279154	0.267088	0.140334	0.134913	0.0687172	0.0569655
340.6	1.32073	1.42751	1.15598	1.23855	0.889236	0.919726	0.542344	0.532699	0.279691	0.267107	0.141484	0.134395	0.0696664	0.0574664
340.8	1.31988	1.42773	1.15625	1.23905	0.888732	0.920073	0.542994	0.533061	0.278795	0.267284	0.142075	0.13535	0.0696789	0.05854
341	1.31991	1.4264	1.15689	1.23771	0.88878	0.91904	0.542865	0.532137	0.27897	0.266778	0.142493	0.134097	0.0692622	0.056481
341.2	1.32033	1.42707	1.15775	1.23855	0.888686	0.919897	0.543949	0.533452	0.279388	0.267866	0.143283	0.134994	0.0693801	0.0564522
341.4	1.31945	1.42627	1.15672	1.23813	0.887699	0.919715	0.543857	0.533985	0.279653	0.267002	0.142759	0.13447	0.0687873	0.055943
341.6	1.3194	1.4255	1.1569	1.23818	0.888153	0.919596	0.542763	0.53369	0.280158	0.266664	0.142267	0.13407	0.0682926	0.0557311
341.8	1.31975	1.42597	1.15756	1.23867	0.888492	0.919429	0.542892	0.534092	0.280896	0.266976	0.142712	0.13494	0.0691999	0.0562408
342	1.32054	1.42712	1.15767	1.2391	0.888965	0.920306	0.542465	0.533953	0.281204	0.267242	0.142685	0.135765	0.0691312	0.0570037
342.2	1.32047	1.42676	1.1581	1.23928	0.88947	0.920332	0.543059	0.534252	0.281326	0.268637	0.143379	0.135405	0.0697861	0.0573259
342.4	1.3205	1.42722	1.15835	1.23968	0.889351	0.920577	0.542896	0.53454	0.280719	0.269838	0.143068	0.136806	0.0695577	0.0580951
342.6	1.32028	1.42735	1.15842	1.23937	0.888541	0.921674	0.542381	0.534195	0.2792	0.26995	0.142795	0.137821	0.0693938	0.0588698
342.8	1.31992	1.42758	1.15687	1.2399	0.888242	0.922661	0.541804	0.535081	0.278331	0.270228	0.142078	0.138434	0.0683561	0.0601209
343	1.3187	1.42723	1.15587	1.24016	0.888543	0.92252	0.540788	0.535478	0.277217	0.269861	0.140856	0.138932	0.0670962	0.0598615
343.2	1.32017	1.42767	1.15609	1.23984	0.88869	0.92289	0.541119	0.536131	0.277594	0.270678	0.140962	0.139507	0.0670855	0.0589614
343.4	1.32046	1.42782	1.15449	1.23973	0.88783	0.9235	0.540263	0.53641	0.277058	0.270316	0.139607	0.139401	0.0663177	0.0588509
343.6	1.32045	1.42903	1.15348	1.24074	0.888265	0.924407	0.540244	0.53626	0.277465	0.271118	0.139481	0.139398	0.0664987	0.0591675
343.8	1.32059	1.42886	1.15413	1.24021	0.889978	0.923788	0.541582	0.535865	0.278327	0.270711	0.13977	0.138813	0.0668338	0.0582323
344	1.32133	1.42999	1.15468	1.24075	0.890322	0.92464	0.542529	0.536584	0.278793	0.271955	0.139689	0.13931	0.0667412	0.0593966
344.2	1.32178	1.43108	1.15482	1.24156	0.890701	0.925139	0.543127	0.537375	0.279143	0.271842	0.140236	0.139843	0.0674363	0.059571
344.4	1.32149	1.43137	1.15537	1.24219	0.891954	0.925472	0.542908	0.537597	0.279589	0.271326	0.140457	0.139568	0.0683037	0.0595096
344.6	1.32155	1.43151	1.15676	1.24144	0.892728	0.925297	0.544013	0.538011	0.28019	0.270951	0.140844	0.138954	0.0690176	0.05922
344.8	1.32243	1.43168	1.15724	1.24087	0.892513	0.92497	0.54421	0.538391	0.280382	0.270966	0.140691	0.138544	0.0687753	0.058754
345	1.32252	1.4312	1.15721	1.24072	0.893754	0.924739	0.545018	0.5385	0.280985	0.271163	0.14093	0.137796	0.0689368	0.058158
345.2	1.32309	1.43067	1.15797	1.24164	0.894553	0.924695	0.545407	0.539161	0.281481	0.270625	0.142096	0.138068	0.0703173	0.0579252
345.4	1.32345	1.42991	1.15879	1.24023	0.894447	0.924648	0.545144	0.538448	0.282469	0.269798	0.141952	0.136949	0.0706632	0.0570204
345.6	1.32394	1.43014	1.15952	1.24034	0.894995	0.925657	0.545533	0.538239	0.283038	0.270879	0.141771	0.137938	0.0713691	0.0575569
345.8	1.3234	1.43027	1.16058	1.24126	0.895401	0.926359	0.546419	0.538462	0.283323	0.27198	0.142676	0.13865	0.0726241	0.0577162
346	1.32349	1.42987	1.16108	1.24078	0.895883	0.926072	0.546847	0.538451	0.283859	0.27268	0.143103	0.138147	0.0730948	0.0574725
346.2	1.3225	1.42945	1.16288	1.23963	0.895577	0.926319	0.547745	0.538501	0.284047	0.272861	0.143577	0.137225	0.073269	0.0580111
346.4	1.32198	1.42916	1.16295	1.23946	0.894872	0.927049	0.547094	0.538152	0.283612	0.272858	0.143425	0.13815	0.0722396	0.0590417
346.6	1.32174	1.4293	1.16211	1.2402	0.895049	0.927919	0.54703	0.538748	0.28443	0.27333	0.143429	0.138163	0.0714211	0.0598724
346.8	1.32197	1.42859	1.16227	1.23963	0.895271	0.92836	0.547655	0.539422	0.284895	0.272676	0.143332	0.137701	0.0702344	0.059803
347	1.32172	1.42728	1.16281	1.23887	0.89471	0.927544	0.547765	0.53861	0.284987	0.273059	0.144023	0.137893	0.0696213	0.058777
347.2	1.32277	1.42705	1.16146	1.23998	0.894992	0.928181	0.548579	0.539531	0.285796	0.274389	0.144713	0.138345	0.0698649	0.0595268
347.4	1.32171	1.42692	1.1599	1.2404	0.89505	0.929704	0.548746	0.540173	0.28539	0.275207	0.1444	0.138429	0.0693586	0.0602361
347.6	1.32106	1.42594	1.16068	1.23986	0.895177	0.929911	0.549295	0.539026	0.285786	0.275098	0.14509	0.138428	0.0696999	0.0605843
347.8	1.3214	1.42548	1.16025	1.23976	0.895255	0.930525	0.549577	0.539206	0.285842	0.275441	0.144949	0.138679	0.0692856	0.0604908
348	1.32151	1.42645	1.15942	1.24091	0.89539	0.931534	0.550063	0.540221	0.286035	0.276337	0.145403	0.139848	0.0688064	0.0615411
348.2	1.32169	1.42736	1.15974	1.24146	0.896266	0.932086	0.550498	0.541518	0.286556	0.276146	0.146463	0.141016	0.0701397	0.0615103
348.4	1.32216	1.42672	1.16011	1.24147	0.89669	0.931904	0.550786	0.54195	0.287082	0.275746	0.147119	0.140434	0.0699929	0.0617751
348.6	1.32271	1.42777	1.15939	1.2416	0.897698	0.932417	0.551567	0.542959	0.287477	0.276446	0.14746	0.141114	0.070026	0.0618445
348.8	1.32254	1.42827	1.15885	1.24298	0.897352	0.932684	0.550933	0.544153	0.287205	0.276789	0.146888	0.141509	0.0697636	0.0620355
349	1.32249	1.42866	1.15904	1.24327	0.898006	0.933134	0.550571	0.545076	0.28708	0.278029	0.147184	0.141925	0.0697196	0.0625847
349.2	1.32395	1.42924	1.15976	1.24303	0.898169	0.93302	0.550755	0.545734	0.287591	0.278321	0.147346	0.142289	0.0713049	0.0623833
349.4	1.32464	1.42989	1.15971	1.2436	0.897984	0.933984	0.550925	0.546802	0.287196	0.279109	0.147061	0.143181	0.071026	0.0626396
349.6	1.32441	1.43082	1.16	1.24454	0.898334	0.935017	0.550966	0.548387	0.287067	0.28058	0.146851	0.144603	0.0715473	0.0635542
349.8	1.3244	1.43132	1.16134	1.24483	0.898213	0.93502	0.551498	0.548448	0.286669	0.281196	0.146659	0.144497	0.0723281	0.0635076
350	1.32509	1.43144	1.16148	1.24367	0.898104	0.934949	0.551984	0.547944	0.286823	0.28	0.147163	0.143765	0.0728226	0.0638712
350.2	1.32504	1.43093	1.16259	1.24376	0.898471	0.935264	0.552439	0.547894	0.287047	0.279168	0.147545	0.142725	0.0726754	0.0634515
350.4	1.32531	1.4314	1.16197	1.2447	0.897327	0.935249	0.551992	0.548721	0.286756	0.280608	0.146371	0.142861	0.0720288	0.0639883
350.6	1.32601	1.4314	1.16331	1.24404	0.897412	0.935001	0.553204	0.548784	0.287676	0.280092	0.146174	0.142323	0.0724536	0.063092
350.8	1.32494	1.4307	1.16331	1.24311	0.896453	0.935147	0.553161	0.548221	0.286919	0.279938	0.146526	0.14143	0.0721012	0.0621461
351	1.32381	1.43022	1.16204	1.24433	0.89589	0.934527	0.552711	0.548096	0.286145	0.28028	0.146534	0.141002	0.0721427	0.0612387
351.2	1.32289	1.42961	1.16149	1.24429	0.896272	0.934004	0.552702	0.547617	0.285449	0.279319	0.145831	0.140223	0.0725208	0.0608799
351.4	1.32044	1.42918	1.16055	1.24402	0.894517	0.933879	0.551936	0.546884	0.284055	0.278145	0.14458	0.138993	0.0717544	0.0602574
351.6	1.31871	1.42906	1.15933	1.24484	0.893483	0.933916	0.550979	0.546709	0.283064	0.277963	0.14374	0.13865	0.0713199	0.0603256
351.8	1.31784	1.4295	1.15952	1.2466	0.893917	0.934013	0.551031	0.547289	0.283713	0.278217	0.143776	0.138553	0.0710508	0.0602228
352	1.31877	1.42961	1.16166	1.24594	0.895328	0.933048	0.552518	0.546795	0.28469	0.276791	0.145239	0.137355	0.0722883	0.0602073
352.2	1.31907	1.42962	1.16215	1.24633	0.895834	0.932602	0.552177	0.547634	0.285261	0.276931	0.144921	0.137787	0.0726397	0.0610102
352.4	1.31921	1.43011	1.16235	1.24714	0.896451	0.933313	0.552729	0.547169	0.286435	0.276473	0.144915	0.137962	0.0717523	0.0613537
352.6	1.31958	1.43049	1.16383	1.24703	0.898558	0.932753	0.552803	0.546596	0.287368	0.275752	0.145411	0.137924	0.072625	0.060161
352.8	1.31925	1.4313	1.16462	1.24734	0.899139	0.932442	0.552453	0.547471	0.287586	0.275578	0.144465	0.137563	0.0726	0.0600527
353	1.31993	1.4312	1.1648	1.24699	0.900214	0.932989	0.553341	0.547039	0.287848	0.276385	0.145304	0.137381	0.072531	0.0602691
353.2	1.32093	1.43124	1.16512	1.24769	0.901315	0.933209	0.554221	0.547619	0.287526	0.275917	0.145373	0.137516	0.0732467	0.0602573
353.4	1.32176	1.43104	1.16587	1.24768	0.902164	0.934568	0.554468	0.54804	0.288238	0.275487	0.146098	0.137979	0.0731509	0.0601721
353.6	1.32305	1.43147	1.16685	1.24655	0.902821	0.934911	0.55514	0.547409	0.289085	0.275637	0.146158	0.13823	0.0734457	0.0606469
353.8	1.32313	1.43114	1.16646	1.24551	0.902887	0.935504	0.55559	0.546273	0.288464	0.275488	0.14623	0.138136	0.0733399	0.0605198
354	1.32343	1.43001	1.16556	1.24537	0.903514	0.93651	0.556151	0.5461	0.288408	0.275582	0.146973	0.13854	0.0736928	0.0610264
354.2	1.32416	1.43006	1.16646	1.24416	0.90416	0.937201	0.556729	0.54719	0.289361	0.276316	0.147495	0.138831	0.0734166	0.0607692
354.4	1.32427	1.43032	1.16495	1.24333	0.902755	0.937594	0.556301	0.547775	0.288882	0.276708	0.146903	0.139077	0.0733753	0.0609005
354.6	1.3247	1.43055	1.16497	1.24389	0.903747	0.938714	0.557012	0.548533	0.289547	0.276718	0.148433	0.139991	0.0738757	0.0605967
354.8	1.32332	1.43126	1.16364	1.24439	0.902442	0.938975	0.555902	0.549166	0.28829	0.277655	0.148511	0.139727	0.0724445	0.0603971
355	1.32272	1.43088	1.16244	1.24413	0.901207	0.938985	0.555416	0.549396	0.287361	0.276775	0.147573	0.140018	0.0717399	0.0603397
355.2	1.32113	1.4311	1.16069	1.24433	0.900415	0.939045	0.554468	0.549651	0.286717	0.277667	0.146941	0.140027	0.0702192	0.0602953
355.4	1.3201	1.43238	1.15925	1.24627	0.89942	0.941097	0.553738	0.551537	0.286733	0.279511	0.146661	0.141283	0.0692946	0.0619153
355.6	1.32029	1.43334	1.15945	1.24728	0.899741	0.942212	0.553617	0.552625	0.287051	0.280572	0.146324	0.142077	0.0696302	0.0621224
355.8	1.32054	1.43387	1.15985	1.24781	0.90026	0.942483	0.553812	0.55304	0.287891	0.281019	0.146218	0.14225	0.0697554	0.0627503
356	1.32123	1.43461	1.16058	1.24783	0.901063	0.942818	0.554328	0.553508	0.288502	0.281068	0.146496	0.142891	0.0701191	0.0628681
356.2	1.3205	1.43495	1.16088	1.24858	0.901339	0.943522	0.553715	0.553946	0.288222	0.281104	0.145894	0.144305	0.0689038	0.0633933
356.4	1.32047	1.43564	1.16158	1.24888	0.901986	0.94383	0.554563	0.553443	0.288081	0.280901	0.146226	0.144519	0.068964	0.0632056
356.6	1.32058	1.43523	1.16275	1.24829	0.903011	0.942928	0.555385	0.553422	0.287898	0.28057	0.14626	0.14378	0.0692499	0.0626846
356.8	1.31977	1.43636	1.16305	1.24927	0.903494	0.942937	0.556002	0.553632	0.287895	0.280617	0.145755	0.143843	0.0689997	0.0630675
357	1.31912	1.43627	1.16295	1.24982	0.903442	0.942999	0.556162	0.553319	0.287206	0.280104	0.145983	0.143204	0.0687292	0.0629345
357.2	1.31992	1.43642	1.16352	1.2499	0.903556	0.942576	0.556768	0.553817	0.286901	0.280415	0.145392	0.143405	0.0687918	0.0631278
357.4	1.31996	1.43606	1.16295	1.24908	0.903338	0.942817	0.556303	0.553116	0.287008	0.28057	0.145547	0.142873	0.0695208	0.063082
357.6	1.31939	1.43568	1.1624	1.24934	0.902692	0.942426	0.555741	0.553171	0.285726	0.281203	0.145377	0.14275	0.0695088	0.0633151
357.8	1.31926	1.43601	1.16217	1.24926	0.902439	0.942726	0.556471	0.553997	0.2854	0.281808	0.144027	0.143287	0.0702253	0.0636759
358	1.31975	1.43573	1.16239	1.24918	0.902948	0.942568	0.557656	0.553935	0.2851	0.281559	0.144494	0.143062	0.0712062	0.0644012
358.2	1.32093	1.43557	1.16266	1.24848	0.902788	0.942416	0.557865	0.553682	0.285785	0.280244	0.144991	0.141394	0.0715118	0.0636563
358.4	1.32096	1.43577	1.16141	1.24928	0.902312	0.943103	0.558119	0.554279	0.28509	0.279838	0.144954	0.141555	0.0719666	0.0635188
358.6	1.32145	1.43553	1.16212	1.25013	0.902553	0.943758	0.558728	0.554338	0.285188	0.280523	0.145746	0.141939	0.071752	0.0641925
358.8	1.32127	1.43437	1.16112	1.24926	0.901129	0.943038	0.558014	0.553836	0.284938	0.279749	0.145446	0.140407	0.0713492	0.0638442
359	1.32164	1.43453	1.16048	1.24968	0.901669	0.943357	0.558159	0.554205	0.285803	0.280506	0.146172	0.14061	0.07141	0.063725
359.2	1.32238	1.43501	1.16071	1.25153	0.902844	0.94531	0.558787	0.555626	0.287331	0.28268	0.146973	0.141358	0.0712814	0.064374
359.4	1.32224	1.43507	1.16027	1.25141	0.902459	0.945744	0.558075	0.555859	0.2883	0.282493	0.147011	0.14136	0.0709985	0.0645764
359.6	1.32227	1.43468	1.15995	1.25175	0.903127	0.945848	0.558092	0.555931	0.288913	0.282805	0.146514	0.141528	0.0704465	0.0637656
359.8	1.32226	1.43445	1.16066	1.25228	0.90342	0.94598	0.558409	0.555626	0.289776	0.283098	0.14709	0.141698	0.0702043	0.0633485
360	1.3239	1.43404	1.16319	1.25169	0.905151	0.945265	0.559926	0.555817	0.291089	0.282781	0.149121	0.141499	0.0713525	0.0628879
360.2	1.32412	1.43367	1.16406	1.25143	0.905751	0.945505	0.560193	0.555881	0.291332	0.282437	0.14904	0.141404	0.0710187	0.0633155
360.4	1.32443	1.43353	1.16535	1.25156	0.906403	0.944391	0.56129	0.555497	0.29265	0.282433	0.149835	0.141254	0.0710592	0.0626721
360.6	1.32621	1.43321	1.16751	1.25147	0.908472	0.94328	0.562408	0.555223	0.294677	0.281218	0.15131	0.140699	0.0718479	0.0625416
360.8	1.32591	1.43395	1.16739	1.25253	0.907928	0.943532	0.562222	0.555607	0.295023	0.281689	0.15095	0.141243	0.0721869	0.0626732
361	1.32601	1.43424	1.16788	1.25268	0.907447	0.944058	0.562288	0.556593	0.294571	0.282365	0.150821	0.14152	0.0721944	0.0635697
361.2	1.32624	1.43411	1.16783	1.25252	0.908431	0.943821	0.563178	0.55712	0.294246	0.282721	0.151533	0.141733	0.0724572	0.0642876
361.4	1.32554	1.43426	1.16756	1.25286	0.908585	0.944276	0.563049	0.558263	0.294494	0.283095	0.151304	0.141183	0.0734345	0.0646883
361.6	1.32528	1.43445	1.16807	1.25331	0.907903	0.944869	0.563664	0.559672	0.294395	0.282594	0.14998	0.142515	0.0737976	0.064853
361.8	1.32606	1.43525	1.16915	1.25292	0.908992	0.944847	0.565468	0.56001	0.295409	0.28239	0.149779	0.142651	0.0738156	0.0655133
362	1.32587	1.43486	1.16864	1.25324	0.909748	0.945041	0.565344	0.559825	0.294708	0.282098	0.149876	0.142907	0.0735106	0.0657797
362.2	1.32614	1.43488	1.16828	1.25322	0.909643	0.946032	0.56554	0.560496	0.295124	0.282325	0.149514	0.143496	0.0731846	0.065985
362.4	1.32541	1.43549	1.16798	1.25309	0.909303	0.946837	0.566147	0.561058	0.294532	0.282779	0.149443	0.145495	0.0731364	0.0668245
362.6	1.32556	1.43583	1.16751	1.25361	0.90944	0.946219	0.56625	0.561129	0.294829	0.283527	0.148838	0.145042	0.0729048	0.0674715
362.8	1.32565	1.43615	1.16713	1.25421	0.910074	0.946607	0.566543	0.561481	0.295417	0.283843	0.149071	0.146203	0.0730245	0.0673133
363	1.32529	1.43662	1.16698	1.2549	0.910808	0.946779	0.566349	0.561227	0.295939	0.284593	0.149501	0.146759	0.0726773	0.0666795
363.2	1.3252	1.43628	1.16612	1.25607	0.911319	0.947433	0.566528	0.560659	0.297191	0.28557	0.1494	0.146909	0.0720619	0.0661929
363.4	1.32465	1.43513	1.16576	1.25445	0.911621	0.946727	0.56585	0.558727	0.297099	0.28446	0.149417	0.146132	0.0718663	0.0638891
363.6	1.32401	1.43522	1.16589	1.2548	0.911747	0.946531	0.566107	0.558313	0.297	0.28532	0.149489	0.14672	0.07204	0.0628163
363.8	1.32375	1.43475	1.16638	1.25463	0.911224	0.945826	0.566744	0.556998	0.297708	0.284812	0.150195	0.145278	0.0732731	0.0609601
364	1.32425	1.43514	1.1668	1.25456	0.911334	0.946849	0.567065	0.557222	0.298367	0.285156	0.151236	0.145172	0.0743245	0.06104
364.2	1.32338	1.43453	1.16652	1.25483	0.91166	0.947158	0.566633	0.556726	0.298324	0.284928	0.151268	0.144316	0.0739475	0.0601173
364.4	1.32309	1.4334	1.1666	1.25464	0.911773	0.945775	0.566872	0.55602	0.298696	0.283906	0.152039	0.142889	0.0738087	0.0593826
364.6	1.324	1.43413	1.16679	1.2557	0.912429	0.947014	0.566816	0.557139	0.299207	0.284951	0.151756	0.142999	0.0744039	0.0604652
364.8	1.3237	1.43425	1.16708	1.25565	0.911448	0.948579	0.566621	0.557879	0.298295	0.285418	0.151814	0.142738	0.0738003	0.060059
365	1.32334	1.43376	1.16797	1.25558	0.911886	0.948695	0.566886	0.558874	0.298451	0.284511	0.152391	0.142332	0.0730851	0.0601438
365.2	1.32266	1.43359	1.16798	1.25566	0.912889	0.949035	0.567498	0.559731	0.299233	0.283634	0.15282	0.141839	0.0731956	0.0605105
365.4	1.32263	1.43354	1.16894	1.25589	0.912889	0.950189	0.567344	0.561206	0.299269	0.283994	0.15219	0.14258	0.0736858	0.0614101
365.6	1.32319	1.43324	1.16946	1.25592	0.913176	0.950991	0.567713	0.561447	0.299267	0.283279	0.152227	0.142402	0.0735266	0.0612024
365.8	1.32371	1.43354	1.16987	1.2548	0.91401	0.950569	0.568701	0.561617	0.299274	0.283363	0.152872	0.142027	0.0724503	0.0616054
366	1.32214	1.43337	1.16902	1.2548	0.9135	0.951354	0.567455	0.562452	0.297385	0.284372	0.15146	0.143796	0.0717075	0.0627449
366.2	1.32217	1.43315	1.1698	1.25427	0.913355	0.951549	0.568166	0.562661	0.297218	0.284147	0.151353	0.143929	0.0713837	0.0632476
366.4	1.32171	1.43407	1.1701	1.25527	0.91286	0.951664	0.568185	0.563221	0.297481	0.284639	0.151125	0.144574	0.0716261	0.0637579
366.6	1.32135	1.43505	1.16962	1.25564	0.913383	0.951657	0.568526	0.563784	0.297915	0.285232	0.150518	0.145027	0.0710345	0.0644475
366.8	1.32139	1.43425	1.17028	1.25515	0.913532	0.951682	0.568316	0.563608	0.297834	0.284594	0.151581	0.145841	0.0708958	0.0639263
367	1.32116	1.43425	1.16923	1.25513	0.913243	0.951329	0.567583	0.563122	0.297456	0.285111	0.151246	0.145529	0.0699548	0.06365
367.2	1.32137	1.43466	1.16862	1.25468	0.913553	0.951757	0.567974	0.562508	0.297439	0.285513	0.151392	0.146045	0.0698063	0.0633467
367.4	1.32087	1.43442	1.16858	1.25277	0.913608	0.951507	0.567935	0.56223	0.296407	0.284751	0.151484	0.146311	0.0701602	0.0621329
367.6	1.3195	1.43524	1.16775	1.25275	0.912959	0.951083	0.568088	0.562362	0.296454	0.285077	0.151118	0.146493	0.0697513	0.0625542
367.8	1.32027	1.43533	1.16899	1.25288	0.914092	0.951335	0.569914	0.561942	0.297663	0.284757	0.152807	0.146001	0.0712533	0.0624517
368	1.32098	1.43585	1.16914	1.25325	0.91437	0.951849	0.570006	0.562712	0.297662	0.285146	0.153396	0.146674	0.0714236	0.0634051
368.2	1.32085	1.43528	1.16904	1.25361	0.914858	0.951477	0.570086	0.563057	0.296847	0.285247	0.152787	0.145938	0.0709547	0.0635907
368.4	1.32134	1.43562	1.16951	1.25531	0.914393	0.952088	0.570537	0.563954	0.297051	0.286031	0.151891	0.146814	0.0706293	0.064727
368.6	1.32239	1.4369	1.17068	1.25727	0.914812	0.954123	0.571191	0.56496	0.298259	0.287401	0.152465	0.147526	0.070826	0.065677
368.8	1.32272	1.4368	1.17066	1.25665	0.914796	0.954154	0.571346	0.564648	0.298699	0.286356	0.152619	0.147291	0.0712327	0.0659525
369	1.32301	1.43719	1.1706	1.2583	0.914875	0.954603	0.571583	0.565271	0.299576	0.286252	0.152139	0.148511	0.0717358	0.0673396
369.2	1.32357	1.43724	1.17083	1.25902	0.915927	0.955088	0.572159	0.56487	0.299831	0.286068	0.151881	0.148264	0.0728002	0.0679185
369.4	1.32406	1.43779	1.17049	1.25956	0.915663	0.95616	0.572173	0.566051	0.299194	0.287152	0.151883	0.149169	0.0731471	0.068978
369.6	1.32371	1.4385	1.1698	1.25978	0.914906	0.956526	0.572595	0.566349	0.298633	0.287898	0.151686	0.1489	0.0719463	0.0686279
369.8	1.32353	1.43868	1.1698	1.25924	0.91432	0.956427	0.572833	0.566064	0.298018	0.288204	0.151724	0.15	0.0719795	0.0689432
370	1.32344	1.43943	1.16978	1.26121	0.91435	0.958246	0.572344	0.567852	0.297476	0.28999	0.151369	0.151864	0.0716773	0.0705378
370.2	1.32411	1.4394	1.16969	1.26168	0.91419	0.959162	0.573137	0.568703	0.29891	0.290854	0.151076	0.152457	0.0715422	0.0709386
370.4	1.32332	1.44004	1.16901	1.26154	0.913344	0.959225	0.572739	0.569709	0.29958	0.291594	0.151258	0.152158	0.0716349	0.070576
370.6	1.32363	1.43975	1.1683	1.26085	0.913698	0.958707	0.572391	0.56938	0.299312	0.291179	0.151224	0.151697	0.0708804	0.069933
370.8	1.32538	1.43957	1.16926	1.26128	0.913699	0.958848	0.572621	0.570271	0.299534	0.29195	0.151509	0.152168	0.0707668	0.0700002
371	1.32571	1.43901	1.16828	1.2602	0.915195	0.958225	0.57306	0.569604	0.300049	0.292938	0.151728	0.151672	0.0710487	0.0690098
371.2	1.32614	1.43881	1.16808	1.26007	0.916417	0.957777	0.572878	0.569382	0.299843	0.292515	0.152154	0.151411	0.0712422	0.0677078
371.4	1.32679	1.43872	1.17012	1.26068	0.91768	0.957878	0.574114	0.569802	0.300411	0.293401	0.152708	0.150967	0.0725672	0.0673191
371.6	1.3276	1.43829	1.17199	1.25991	0.919165	0.957217	0.575343	0.569686	0.301489	0.293112	0.154016	0.150113	0.0729513	0.0669117
371.8	1.32803	1.43778	1.17211	1.26056	0.920446	0.956371	0.575842	0.569968	0.301352	0.293019	0.155342	0.149382	0.0740775	0.0664474
372	1.3278	1.43754	1.17177	1.26134	0.920922	0.956491	0.574762	0.570148	0.30049	0.293894	0.154476	0.149228	0.0730624	0.0661351
372.2	1.32769	1.43727	1.17281	1.26162	0.921033	0.957029	0.575427	0.570272	0.300297	0.294098	0.154354	0.148292	0.0726585	0.0654788
372.4	1.32792	1.43682	1.17293	1.26198	0.922089	0.956205	0.576237	0.570069	0.300939	0.294175	0.154698	0.147616	0.0724348	0.0647706
372.6	1.32734	1.43703	1.17209	1.26143	0.922549	0.955895	0.576354	0.569483	0.301637	0.293942	0.15476	0.14705	0.0721461	0.0645508
372.8	1.32728	1.43657	1.17301	1.26088	0.922839	0.955684	0.576457	0.569424	0.301938	0.293492	0.154201	0.146769	0.0723456	0.0642857
373	1.32728	1.43628	1.17291	1.26115	0.922623	0.955197	0.576518	0.569259	0.301172	0.292779	0.154547	0.146314	0.0712213	0.0636326
373.2	1.32597	1.43621	1.171	1.26025	0.921919	0.955236	0.575986	0.569922	0.300458	0.292918	0.154196	0.145995	0.070255	0.0631661
373.4	1.32447	1.43679	1.17037	1.26012	0.920915	0.955796	0.575481	0.571131	0.299948	0.292617	0.154345	0.146737	0.0692562	0.0636157
373.6	1.32353	1.43721	1.16969	1.26008	0.920046	0.956345	0.57502	0.571474	0.299522	0.292182	0.153988	0.146777	0.0669556	0.0641011
373.8	1.32364	1.43683	1.16897	1.25926	0.919247	0.956552	0.57526	0.571415	0.299675	0.291445	0.153996	0.147164	0.0668222	0.0645228
374	1.32334	1.43727	1.16794	1.25937	0.918872	0.958121	0.575888	0.572977	0.300215	0.291653	0.154039	0.148303	0.0661618	0.0654302
374.2	1.32251	1.43745	1.1669	1.2591	0.918122	0.958951	0.575833	0.572754	0.300867	0.29145	0.153206	0.147985	0.0658325	0.0657125
374.4	1.32313	1.43802	1.16702	1.25837	0.917614	0.959673	0.575988	0.57265	0.301453	0.290398	0.152741	0.147383	0.0654877	0.0655133
374.6	1.32403	1.43822	1.16623	1.25861	0.918161	0.960528	0.57622	0.572381	0.302158	0.289784	0.152102	0.148164	0.0651689	0.0665695
374.8	1.32445	1.43821	1.16659	1.25953	0.918309	0.961278	0.576844	0.572041	0.302825	0.290338	0.151496	0.149325	0.06667	0.067357
375	1.32439	1.43707	1.16658	1.25925	0.919479	0.961045	0.577484	0.571073	0.303999	0.289977	0.151144	0.14816	0.0676702	0.0662554
375.2	1.32517	1.43782	1.16717	1.26056	0.919251	0.962461	0.577575	0.571491	0.303979	0.289716	0.150649	0.148978	0.0685485	0.0670282
375.4	1.325	1.43804	1.16721	1.26073	0.919326	0.962698	0.578002	0.571419	0.303838	0.289842	0.149914	0.149221	0.0696144	0.0680525
375.6	1.32456	1.43864	1.16642	1.26147	0.919956	0.963079	0.578112	0.571792	0.304167	0.290384	0.149708	0.149366	0.0705096	0.0682708
375.8	1.32559	1.4393	1.16636	1.26343	0.921734	0.963473	0.578039	0.572275	0.304534	0.290982	0.150374	0.149768	0.0724586	0.0688727
376	1.32597	1.43934	1.16703	1.26367	0.922315	0.963313	0.578034	0.572075	0.30452	0.290882	0.150249	0.149635	0.0727324	0.0682063
376.2	1.32625	1.43957	1.1672	1.26296	0.922688	0.963012	0.578936	0.572647	0.304381	0.290664	0.15036	0.1495	0.0733405	0.0680935
376.4	1.32715	1.43966	1.16786	1.26318	0.923852	0.962426	0.579364	0.572945	0.305088	0.291181	0.1505	0.149584	0.0746034	0.0679084
376.6	1.32796	1.43926	1.16942	1.26277	0.924681	0.961961	0.580245	0.573137	0.306004	0.291369	0.151566	0.149188	0.0757111	0.0678866
376.8	1.32773	1.43867	1.17047	1.26219	0.92466	0.961345	0.580662	0.573242	0.305621	0.291905	0.152195	0.148989	0.0761055	0.0670985
377	1.32635	1.43833	1.16883	1.26186	0.924666	0.960779	0.580617	0.57326	0.304814	0.292263	0.151926	0.148702	0.0757046	0.0662234
377.2	1.32624	1.43772	1.16952	1.26105	0.92575	0.960661	0.580693	0.573654	0.304966	0.292408	0.152358	0.148157	0.0769643	0.0653449
377.4	1.32559	1.43685	1.16972	1.26066	0.9254	0.960977	0.580541	0.57443	0.304552	0.291722	0.152307	0.147729	0.0763288	0.0649965
377.6	1.32531	1.43678	1.16917	1.2604	0.925252	0.961692	0.581342	0.575748	0.304085	0.293131	0.152587	0.147851	0.0755593	0.0659845
377.8	1.32508	1.43565	1.1699	1.25949	0.925238	0.961104	0.582435	0.575835	0.304121	0.293252	0.153641	0.147697	0.0762611	0.0656211
378	1.3252	1.43616	1.17078	1.25917	0.925249	0.962279	0.583501	0.575943	0.304427	0.293997	0.154389	0.147655	0.0760709	0.0664377
378.2	1.32593	1.43685	1.17071	1.2591	0.925361	0.963153	0.583835	0.576238	0.304299	0.295029	0.153978	0.147715	0.0754628	0.0665959
378.4	1.3265	1.43605	1.17203	1.25755	0.926059	0.96376	0.584385	0.575609	0.305365	0.294834	0.155385	0.147114	0.0751867	0.0654705
378.6	1.32634	1.43476	1.17193	1.25771	0.92599	0.963587	0.584341	0.574562	0.304674	0.294949	0.155466	0.146568	0.0745012	0.0654007
378.8	1.32644	1.43394	1.17292	1.25795	0.925524	0.963697	0.584217	0.574466	0.304742	0.295512	0.154993	0.146375	0.0744618	0.0652648
379	1.32622	1.43332	1.17283	1.2569	0.925373	0.963286	0.58454	0.574265	0.305085	0.295161	0.154871	0.14519	0.0731856	0.0648064
379.2	1.32512	1.43373	1.17124	1.25736	0.924866	0.963512	0.583363	0.574554	0.304294	0.294887	0.154039	0.14573	0.0722658	0.0650613
379.4	1.32374	1.43443	1.17049	1.25889	0.9247	0.96322	0.582245	0.574994	0.303056	0.295108	0.153231	0.145449	0.0711184	0.0655864
379.6	1.32431	1.43472	1.17119	1.25921	0.924761	0.963425	0.582035	0.574953	0.304405	0.295645	0.15425	0.14561	0.0721923	0.0652908
379.8	1.32405	1.43471	1.17026	1.25894	0.924805	0.962763	0.580826	0.57504	0.304302	0.295047	0.154729	0.144965	0.0713259	0.065142
380	1.32333	1.4347	1.16935	1.2593	0.923937	0.963091	0.580438	0.575307	0.30427	0.294957	0.154178	0.145468	0.0699343	0.0652218
380.2	1.32411	1.43479	1.16977	1.25875	0.923634	0.963202	0.580583	0.574954	0.304585	0.294381	0.154058	0.145174	0.0700186	0.0646002
380.4	1.325	1.43483	1.17054	1.25966	0.923307	0.962999	0.581337	0.575334	0.306161	0.29433	0.155096	0.14492	0.0710748	0.0638475
380.6	1.32528	1.4344	1.17067	1.25821	0.924252	0.962169	0.581494	0.574701	0.306795	0.293143	0.15623	0.144184	0.0718853	0.0628694
380.8	1.32415	1.43492	1.16978	1.25909	0.923858	0.963046	0.581041	0.574381	0.306592	0.293553	0.155421	0.144497	0.0721992	0.0624806
381	1.32427	1.43467	1.16914	1.25942	0.924036	0.963261	0.581111	0.574566	0.306671	0.293006	0.15522	0.14376	0.0732914	0.0622428
381.2	1.32516	1.43467	1.16892	1.25977	0.924377	0.964169	0.580761	0.57485	0.306712	0.29222	0.155556	0.143297	0.0738007	0.0620084
381.4	1.32505	1.43572	1.16755	1.26068	0.923028	0.965473	0.580933	0.57642	0.306322	0.292259	0.154981	0.144613	0.073839	0.0629894
381.6	1.3253	1.43582	1.16707	1.26059	0.923642	0.965546	0.581778	0.5765	0.306024	0.292586	0.154778	0.14408	0.0744482	0.06288
381.8	1.32549	1.4356	1.16741	1.26121	0.92325	0.965709	0.582013	0.576084	0.30687	0.292174	0.154994	0.14384	0.0744053	0.0629263
382	1.3256	1.43698	1.16724	1.26073	0.923307	0.966486	0.581931	0.575899	0.307217	0.292992	0.15493	0.144914	0.0745667	0.0638784
382.2	1.32691	1.43695	1.16698	1.26072	0.924379	0.967456	0.582408	0.576186	0.307421	0.293079	0.155299	0.145769	0.0752329	0.0635837
382.4	1.3268	1.43679	1.16777	1.2615	0.924194	0.968027	0.582509	0.57552	0.307321	0.293916	0.155813	0.145491	0.0749906	0.0629525
382.6	1.32702	1.4377	1.16715	1.26259	0.924407	0.968691	0.58253	0.576058	0.306371	0.295268	0.155383	0.146189	0.0745524	0.0642497
382.8	1.32571	1.43793	1.16737	1.26217	0.924481	0.968392	0.582082	0.5762	0.305634	0.295277	0.155018	0.146507	0.0740765	0.0641678
383	1.3246	1.43862	1.16783	1.26363	0.924725	0.968173	0.582091	0.576526	0.305801	0.296126	0.154182	0.14652	0.0742578	0.0640052
383.2	1.32385	1.43828	1.16799	1.26395	0.924958	0.967629	0.581928	0.576383	0.305167	0.296241	0.153595	0.147599	0.0737874	0.0638564
383.4	1.32338	1.43817	1.16951	1.26366	0.92537	0.967347	0.582122	0.576544	0.304809	0.296523	0.154693	0.147669	0.0737403	0.0640182
383.6	1.3231	1.4377	1.17003	1.2625	0.926041	0.966949	0.58245	0.576591	0.305364	0.297547	0.155692	0.148261	0.0735251	0.0638664
383.8	1.32288	1.4372	1.17058	1.26299	0.926886	0.967262	0.582768	0.577326	0.305159	0.298645	0.1556	0.148864	0.0727033	0.0648086
384	1.32359	1.43629	1.17203	1.26315	0.927106	0.966851	0.583279	0.577564	0.304939	0.297838	0.156331	0.149002	0.0726613	0.0640012
384.2	1.32424	1.43508	1.17303	1.26082	0.927483	0.965853	0.584143	0.577352	0.304222	0.296965	0.156959	0.147	0.0726659	0.0631995
384.4	1.32427	1.43493	1.17529	1.26108	0.928245	0.96612	0.584924	0.578467	0.30499	0.297049	0.157737	0.14765	0.0733973	0.063775
384.6	1.32429	1.43489	1.17637	1.26055	0.928986	0.96607	0.585244	0.578008	0.304469	0.296646	0.157917	0.147143	0.0740293	0.0630646
384.8	1.3242	1.43516	1.17655	1.26204	0.928841	0.967348	0.585897	0.579067	0.304612	0.298386	0.157943	0.147605	0.0746007	0.0643681
385	1.32487	1.43564	1.17692	1.26179	0.929345	0.968059	0.586731	0.579846	0.30491	0.298421	0.1578	0.1478	0.0748643	0.0649117
385.2	1.32555	1.43606	1.17728	1.26184	0.929231	0.969271	0.586856	0.579963	0.304472	0.298232	0.157671	0.14817	0.0743872	0.0647644
385.4	1.32539	1.43592	1.17658	1.26131	0.928628	0.969052	0.58723	0.580355	0.304353	0.29751	0.157199	0.147493	0.0743385	0.0643008
385.6	1.32588	1.43555	1.17636	1.26097	0.929419	0.969347	0.587965	0.5809	0.305143	0.298203	0.157529	0.147044	0.0742244	0.0644434
385.8	1.32639	1.43595	1.17661	1.26104	0.930273	0.969611	0.589304	0.580965	0.306538	0.297656	0.158108	0.148026	0.0746599	0.06554
386	1.32676	1.43608	1.17683	1.26136	0.930482	0.970548	0.590161	0.581479	0.307462	0.298509	0.158571	0.148986	0.0759839	0.0655964
386.2	1.32729	1.43691	1.1759	1.26301	0.930114	0.971925	0.591229	0.582357	0.307636	0.298917	0.158464	0.149452	0.0758791	0.0654655
386.4	1.32686	1.43871	1.17549	1.26402	0.930374	0.972649	0.591764	0.583157	0.306822	0.300148	0.158979	0.150364	0.076119	0.0656862
386.6	1.32664	1.44007	1.17497	1.26457	0.931473	0.973411	0.592197	0.584037	0.307248	0.299897	0.159631	0.150827	0.0766055	0.0664161
386.8	1.32518	1.43973	1.17483	1.2657	0.931034	0.973947	0.591899	0.584004	0.30718	0.299933	0.159006	0.151687	0.0769988	0.0657728
387	1.32504	1.44058	1.17488	1.26677	0.931922	0.97384	0.592626	0.584131	0.308259	0.300116	0.158341	0.151872	0.0771488	0.0659698
387.2	1.32521	1.43988	1.17373	1.26572	0.932347	0.973158	0.593077	0.583678	0.308533	0.298665	0.158814	0.152018	0.0765524	0.0658557
387.4	1.32553	1.43995	1.17468	1.26617	0.933921	0.974086	0.594163	0.583848	0.3101	0.299122	0.160071	0.151302	0.0769933	0.0661834
387.6	1.3259	1.43943	1.17435	1.26592	0.934395	0.973572	0.594078	0.583464	0.310251	0.298916	0.161031	0.151182	0.0768903	0.0670441
387.8	1.32703	1.43797	1.17402	1.26504	0.934697	0.973442	0.59417	0.582666	0.310882	0.297944	0.161516	0.150661	0.0775616	0.0673541
388	1.3271	1.43821	1.17368	1.26509	0.934039	0.97242	0.594029	0.582704	0.311184	0.297471	0.161528	0.15034	0.0770829	0.0677727
388.2	1.32725	1.43836	1.17342	1.2651	0.934523	0.973274	0.594497	0.58288	0.312268	0.298501	0.161984	0.150233	0.0775717	0.0685742
388.4	1.32676	1.43915	1.17352	1.26633	0.934082	0.974037	0.593914	0.583544	0.312659	0.298875	0.16175	0.15135	0.0779444	0.069088
388.6	1.32604	1.44036	1.17222	1.26712	0.933054	0.974637	0.593201	0.584114	0.312435	0.30031	0.16158	0.151193	0.0772982	0.0700785
388.8	1.32607	1.44098	1.17171	1.26764	0.932666	0.975693	0.5926	0.584644	0.313189	0.301591	0.16147	0.152055	0.0774721	0.0716104
389	1.32666	1.44105	1.17171	1.26799	0.932456	0.975608	0.592453	0.584154	0.313546	0.300982	0.161632	0.151291	0.0770231	0.0712564
389.2	1.32662	1.44087	1.1715	1.2675	0.931923	0.975826	0.591475	0.58377	0.313629	0.301268	0.161744	0.150665	0.0763628	0.071697
389.4	1.32695	1.4405	1.17183	1.26679	0.932234	0.974916	0.591437	0.583689	0.314168	0.3012	0.16145	0.150459	0.0758247	0.0717617
389.6	1.32717	1.44074	1.17248	1.26771	0.932598	0.975036	0.591623	0.584574	0.314787	0.302228	0.161379	0.15085	0.0761088	0.0717998
389.8	1.3268	1.43952	1.17311	1.2667	0.932545	0.974243	0.59171	0.583757	0.314701	0.301986	0.160571	0.14971	0.0758015	0.0709706
390	1.32714	1.43885	1.17457	1.26626	0.932016	0.973771	0.591529	0.584077	0.31515	0.302486	0.161161	0.149515	0.0761032	0.0704195
390.2	1.32709	1.43952	1.175	1.26523	0.932656	0.972872	0.591575	0.584529	0.315114	0.301924	0.160893	0.149373	0.0752585	0.0702784
390.4	1.32746	1.43992	1.17574	1.26565	0.93334	0.972813	0.591861	0.584912	0.314726	0.30263	0.161206	0.150111	0.0751309	0.0698582
390.6	1.32694	1.43953	1.17686	1.26546	0.934284	0.972719	0.592117	0.584781	0.315807	0.302446	0.160632	0.150459	0.0749757	0.0690459
390.8	1.32637	1.43882	1.17775	1.26508	0.935056	0.972651	0.592328	0.584893	0.315764	0.302673	0.159827	0.150419	0.0744876	0.0686125
391	1.32677	1.43871	1.17879	1.26509	0.936979	0.9725	0.593484	0.585335	0.316412	0.302118	0.159651	0.149676	0.0739079	0.0681152
391.2	1.32849	1.438	1.18001	1.26532	0.938095	0.97325	0.594417	0.585756	0.317515	0.301882	0.160506	0.149262	0.0746505	0.0679269
391.4	1.32903	1.43753	1.18119	1.26433	0.939379	0.97342	0.595375	0.58569	0.317506	0.301513	0.16169	0.148378	0.0748139	0.0672833
391.6	1.32951	1.43718	1.18107	1.26352	0.939206	0.973282	0.59534	0.586208	0.317006	0.300586	0.161936	0.149	0.0747584	0.0678415
391.8	1.33037	1.43766	1.18193	1.26455	0.940506	0.974843	0.596255	0.586959	0.317439	0.301069	0.162532	0.15008	0.0757654	0.0677138
392	1.33072	1.43856	1.18226	1.26514	0.940706	0.975514	0.597303	0.587746	0.317459	0.300872	0.162924	0.150807	0.0761343	0.0682183
392.2	1.33034	1.43984	1.18126	1.26636	0.941273	0.97763	0.597831	0.589542	0.31713	0.302026	0.163476	0.151558	0.0768011	0.0691395
392.4	1.33059	1.44027	1.18186	1.26682	0.941111	0.978989	0.598423	0.589867	0.316171	0.302571	0.163637	0.152423	0.0768477	0.0699878
392.6	1.33042	1.44125	1.18167	1.26803	0.940524	0.980065	0.599209	0.59016	0.316067	0.303509	0.164012	0.153434	0.0772347	0.0707049
392.8	1.32985	1.44089	1.18016	1.26867	0.938991	0.981362	0.598808	0.590412	0.315067	0.303182	0.163352	0.153988	0.0767589	0.0710531
393	1.33006	1.44059	1.18078	1.26815	0.938658	0.981553	0.598999	0.590824	0.314632	0.302028	0.163414	0.153707	0.0765826	0.0717973
393.2	1.3292	1.44063	1.18089	1.26798	0.938145	0.981768	0.598238	0.590973	0.313873	0.302433	0.163266	0.154387	0.076198	0.0724541
393.4	1.32924	1.44023	1.18111	1.26842	0.937957	0.981331	0.598522	0.590952	0.3137	0.302398	0.163478	0.15449	0.0763466	0.0718375
393.6	1.32861	1.4399	1.18025	1.26845	0.937395	0.981531	0.598104	0.59065	0.313875	0.302387	0.16358	0.153809	0.076863	0.0714994
393.8	1.32939	1.4392	1.18122	1.26739	0.937498	0.980963	0.59857	0.589926	0.314199	0.302247	0.16458	0.153932	0.0782038	0.0713555
394	1.32924	1.43864	1.18092	1.26785	0.937107	0.980848	0.598124	0.590192	0.31433	0.301933	0.165222	0.154114	0.0788082	0.0710269
394.2	1.32866	1.43775	1.17945	1.26781	0.937139	0.98033	0.598028	0.589961	0.315184	0.301824	0.164312	0.153425	0.0782882	0.0703191
394.4	1.32995	1.43744	1.17981	1.26838	0.937495	0.980121	0.598955	0.58993	0.316426	0.302602	0.164975	0.153669	0.0789382	0.0698446
394.6	1.3298	1.43755	1.17992	1.26791	0.938383	0.979869	0.598776	0.589866	0.31687	0.302304	0.164438	0.153357	0.0789952	0.069467
394.8	1.33057	1.43766	1.17939	1.26951	0.938766	0.979913	0.598805	0.590358	0.317224	0.30232	0.164491	0.152794	0.0792031	0.069559
395	1.33099	1.43795	1.17925	1.27042	0.938999	0.979996	0.599168	0.591235	0.31743	0.30236	0.165007	0.152951	0.07978	0.0681545
395.2	1.33242	1.43757	1.17959	1.26928	0.939633	0.978214	0.599563	0.59014	0.31829	0.300785	0.166039	0.151812	0.0801437	0.0667799
395.4	1.33203	1.43813	1.17944	1.26926	0.939698	0.978131	0.599845	0.590516	0.318114	0.300255	0.165779	0.151065	0.0794089	0.0662596
395.6	1.33313	1.43896	1.18028	1.27011	0.940511	0.978614	0.600687	0.59091	0.318929	0.301287	0.16583	0.151855	0.0804595	0.0665635
395.8	1.33385	1.43918	1.1805	1.27009	0.941554	0.978761	0.601303	0.590804	0.319448	0.301805	0.166631	0.151808	0.0807019	0.0661438
396	1.33368	1.44	1.18028	1.26997	0.941665	0.978701	0.602424	0.59084	0.31954	0.302087	0.16647	0.152328	0.0806085	0.0665288
396.2	1.33248	1.44112	1.18053	1.27147	0.941875	0.97934	0.602266	0.591635	0.319569	0.304038	0.165844	0.152984	0.0797626	0.0673701
396.4	1.33183	1.44014	1.18063	1.26971	0.94118	0.978465	0.602392	0.590739	0.318998	0.303061	0.165377	0.152536	0.0795431	0.0660788
396.6	1.33043	1.4404	1.17984	1.26918	0.940311	0.977848	0.601348	0.592108	0.318605	0.302771	0.164053	0.153004	0.077962	0.0663941
396.8	1.32943	1.44007	1.17976	1.26888	0.939342	0.97788	0.599972	0.593348	0.318358	0.302432	0.163181	0.1523	0.0766501	0.0669178
397	1.32941	1.43967	1.18146	1.26835	0.940281	0.977624	0.600744	0.593143	0.318537	0.302449	0.163833	0.152036	0.0769665	0.067218
397.2	1.32906	1.44054	1.18102	1.26932	0.939855	0.978632	0.600846	0.59379	0.318518	0.30426	0.163668	0.153249	0.0762448	0.0675843
397.4	1.32877	1.44069	1.18111	1.26849	0.940424	0.979282	0.601442	0.593392	0.318969	0.304951	0.163184	0.152979	0.07632	0.0674392
397.6	1.3283	1.44082	1.18114	1.26856	0.939887	0.980808	0.600554	0.592798	0.318576	0.305225	0.163024	0.153371	0.0760021	0.067585
397.8	1.3287	1.44079	1.18134	1.26997	0.940212	0.982315	0.600844	0.593465	0.319099	0.306222	0.163496	0.154168	0.077138	0.0682781
398	1.32939	1.4399	1.18207	1.26978	0.940997	0.982806	0.600769	0.593527	0.319807	0.306072	0.163397	0.153037	0.0768559	0.0686661
398.2	1.33112	1.43962	1.18249	1.2694	0.941582	0.982854	0.601463	0.593634	0.321163	0.305833	0.16415	0.152407	0.0768444	0.0693247
398.4	1.3323	1.44007	1.18376	1.27041	0.943021	0.98367	0.602152	0.59387	0.32182	0.30609	0.165321	0.15291	0.0777623	0.0699165
398.6	1.33204	1.44122	1.18371	1.27146	0.94342	0.984426	0.602049	0.593898	0.321485	0.306192	0.164891	0.153914	0.0779368	0.0701297
398.8	1.33238	1.44102	1.18465	1.27162	0.944036	0.984418	0.602875	0.594106	0.321531	0.305977	0.166356	0.153996	0.0787493	0.0695991
399	1.33181	1.4418	1.18489	1.27232	0.943403	0.984939	0.602487	0.595101	0.320655	0.306486	0.166142	0.154504	0.0783579	0.0697273
399.2	1.33296	1.44184	1.18579	1.27306	0.944434	0.984715	0.60313	0.594887	0.321615	0.30654	0.166989	0.154757	0.0794012	0.0697876
399.4	1.33197	1.44279	1.18592	1.27435	0.944608	0.985596	0.603058	0.596095	0.321763	0.307498	0.166377	0.155265	0.0795242	0.0703204
[truncated: 16,002 more rows]

## Sheet: Figure 4i
	Wag31 150 uM		Wag31 75 uM		Wag31 37.5 uM		Wag31 18.75 uM		Wag31 9.375 uM		Wag31 4.6875 uM		Wag31 2.34375 uM
Seconds	n=1	n=2	n=1	n=2	n=1	n=2	n=1	n=2	n=1	n=2	n=1	n=2	n=1	n=2
0	0	0	0	0	0	0	0	0	0	0	0	0	0	0
0.2	0.00064284	2.135e-05	0.00114125	0.00196036	0.00143155	0.00171359	0.0002294	0.00069672	-0.00080087	0.00063122	0.0013803	0.00092531	0.00064856	0.00098114
0.4	0.00150158	0.00138693	0.00242608	0.00324735	0.00271742	0.00314056	-0.00051883	0.00118519	-0.00135094	0.00127736	0.00259694	0.00149826	0.00087443	0.00201537
0.6	0.00309649	0.00264339	0.00319783	0.00576058	0.0029851	0.00502148	-0.0008529	0.0023213	-0.00159259	0.00231494	0.00327641	0.00201661	0.00127865	0.00234923
0.8	0.00436143	0.00389616	0.00318761	0.00766918	0.00388633	0.00652338	-0.00070853	0.00300931	-0.00197537	0.0031014	0.00367554	0.00245115	0.00147097	0.00309073
1	0.00582741	0.00667373	0.00480277	0.00970764	0.00549741	0.00833267	-6e-06	0.00395373	-0.00269782	0.00391232	0.00449457	0.00294686	0.00191319	0.00473899
1.2	0.00773741	0.0091202	0.00672141	0.0123199	0.0060743	0.0105871	0.00061421	0.00552258	-0.00353325	0.00521052	0.00460565	0.00377668	0.0023969	0.00541074
1.4	0.00912031	0.0109626	0.00745411	0.0141446	0.00710599	0.0115994	0.00137963	0.00595503	-0.00371511	0.00590019	0.00456085	0.00372698	0.00317702	0.00641903
1.6	0.0109472	0.0131428	0.00897581	0.0158448	0.00885693	0.0125514	0.0021213	0.00593575	-0.0035621	0.00629455	0.00455001	0.00406246	0.00347575	0.00695526
1.8	0.0120836	0.0158834	0.0105308	0.0179643	0.00927485	0.01338	0.00220325	0.00670266	-0.00350461	0.00617157	0.0048043	0.00366137	0.00402908	0.00711122
2	0.0142833	0.0179102	0.0123322	0.0195677	0.0103904	0.0138895	0.00387202	0.00732248	-0.00316353	0.00595622	0.00515319	0.003598	0.00479419	0.00703076
2.2	0.0175919	0.0201788	0.0134007	0.0202122	0.0114708	0.0142437	0.00476554	0.00726351	-0.00196889	0.00575824	0.00514738	0.00334609	0.00484882	0.00695532
2.4	0.0205662	0.0245472	0.0141273	0.0218334	0.0124574	0.0154955	0.00504842	0.00819921	-0.00202047	0.0062947	0.00551296	0.00362092	0.00440387	0.00849667
2.6	0.0215127	0.0275545	0.0153992	0.0235499	0.0124629	0.0163851	0.00424501	0.00915672	-0.00218944	0.00696161	0.00588321	0.00416967	0.00485427	0.00844996
2.8	0.023624	0.0299902	0.0168793	0.0250352	0.0133529	0.0167284	0.004414	0.0101315	-0.00233965	0.007497	0.00600758	0.00449704	0.0044005	0.0087504
3	0.0276284	0.0325597	0.0180152	0.0255134	0.0152268	0.0168167	0.00567469	0.0107563	-0.00128069	0.00761921	0.00601273	0.00404261	0.0044524	0.00832715
3.2	0.029715	0.0355168	0.0189551	0.0274189	0.0155654	0.0174437	0.00559707	0.0110168	-0.00091316	0.00832071	0.00611206	0.00336127	0.00480043	0.00879224
3.4	0.0327293	0.0378889	0.021324	0.0293081	0.0168258	0.0178761	0.00619675	0.0121476	-0.00111744	0.00824636	0.00661502	0.00416782	0.00491127	0.00866576
3.6	0.035858	0.0400123	0.0231465	0.0304266	0.0171992	0.0186683	0.00626879	0.0123281	-0.00085254	0.00798056	0.00654485	0.0047672	0.0049199	0.00874953
3.8	0.03888	0.0415166	0.0246262	0.0312822	0.0176335	0.0197567	0.00668914	0.0128392	-0.00045125	0.00895915	0.00668212	0.00436813	0.00519991	0.00829369
4	0.0411082	0.043287	0.0258265	0.0323981	0.0186669	0.020483	0.00651299	0.0136671	-0.00058644	0.00904809	0.00772251	0.00450492	0.00587669	0.00826371
4.2	0.0432019	0.0456025	0.0281524	0.0346075	0.019528	0.0218235	0.00595603	0.0148362	0.00038486	0.00945408	0.00947732	0.0058978	0.00559899	0.00894575
4.4	0.0456808	0.0468196	0.0297716	0.0353204	0.0192497	0.0223847	0.00516105	0.0152587	0.0012986	0.00985982	0.00993222	0.00541759	0.00479633	0.0082868
4.6	0.0477442	0.0479196	0.0301363	0.0361415	0.0191928	0.0230563	0.00577651	0.0150617	0.00223579	0.00988818	0.00971679	0.00532342	0.00485456	0.00823967
4.8	0.0492711	0.0505135	0.0315513	0.0378693	0.0202827	0.023632	0.00662518	0.0153528	0.0026612	0.0102019	0.00989105	0.00621137	0.00528938	0.00950716
5	0.0512584	0.0525749	0.0338677	0.0397247	0.019966	0.0254529	0.0071101	0.0157273	0.00217896	0.0114025	0.0103364	0.00697404	0.00547821	0.0103293
5.2	0.0533762	0.0528476	0.0350346	0.0405794	0.0204249	0.0256825	0.00766475	0.0152011	0.00274231	0.0113669	0.0101843	0.00727231	0.0055198	0.00974553
5.4	0.0539294	0.0538684	0.0349135	0.0405573	0.0215769	0.0247588	0.00743974	0.0136596	0.00343411	0.0107018	0.0104103	0.00610789	0.00566476	0.00926842
5.6	0.0545356	0.0544971	0.0358617	0.0416935	0.0217716	0.0249981	0.0073328	0.0139763	0.00280121	0.0104327	0.0106457	0.00681655	0.00551292	0.00849873
5.8	0.0556313	0.0552418	0.0367943	0.0424211	0.0220212	0.0252338	0.00782753	0.014323	0.00256217	0.0102787	0.0114986	0.00710714	0.00619035	0.00857719
6	0.0576624	0.0567635	0.0369631	0.043171	0.022971	0.0260959	0.00802826	0.0150923	0.00257103	0.0110884	0.0115583	0.00773586	0.00633869	0.00901741
6.2	0.0584105	0.0585615	0.0368338	0.0444516	0.0228219	0.0270688	0.00646566	0.0151563	0.00184083	0.0114314	0.0110384	0.0071346	0.00580282	0.00875575
6.4	0.0585503	0.0598592	0.0366168	0.0455543	0.0223534	0.0273848	0.00618921	0.0156165	0.0003737	0.0110381	0.0105675	0.0064249	0.00594503	0.00885111
6.6	0.0598256	0.0611677	0.0371935	0.045397	0.0229838	0.0266314	0.00589312	0.015974	0.00032971	0.0118477	0.0103372	0.00657097	0.00521768	0.00875149
6.8	0.0613242	0.0628589	0.0375925	0.0456674	0.0231501	0.0264442	0.00517133	0.0169118	0.00048493	0.0116906	0.0093467	0.00590394	0.00532756	0.00842245
7	0.0624487	0.0635509	0.0381099	0.046627	0.023653	0.0268737	0.00511953	0.0178851	0.00048729	0.0114681	0.00874035	0.00552494	0.00572898	0.00840645
7.2	0.06393	0.0643461	0.0393401	0.047546	0.0244852	0.0275887	0.00533118	0.0184285	0.00113864	0.0121631	0.0081245	0.00582051	0.00644763	0.00907441
7.4	0.0663401	0.0661497	0.0397632	0.0481688	0.0251261	0.0281612	0.00560547	0.0195945	0.0006947	0.0130986	0.00732792	0.00652871	0.00591484	0.00945704
7.6	0.0667101	0.0665064	0.0405193	0.0477039	0.0257529	0.0293764	0.0053896	0.0196777	0.00055064	0.0128507	0.00659539	0.00657724	0.00577246	0.00986031
7.8	0.0678356	0.0674666	0.0420497	0.0478511	0.0277903	0.0300577	0.00621751	0.0203352	0.00102695	0.0136805	0.00735708	0.00671995	0.00613539	0.0109231
8	0.0695443	0.0699999	0.0442028	0.0491426	0.0292584	0.030311	0.00666793	0.0213769	0.001722	0.0138959	0.00791	0.00759076	0.00633375	0.0112356
8.2	0.07074	0.0701013	0.0453991	0.0498038	0.0293106	0.0308987	0.0073919	0.0214106	0.00287562	0.0142471	0.00772566	0.00818936	0.00593702	0.0120259
8.4	0.0709469	0.0697507	0.0462153	0.0495025	0.0303329	0.0301926	0.00868541	0.0204427	0.00345145	0.0138411	0.00793571	0.00799625	0.00607441	0.0122708
8.6	0.0718033	0.0717906	0.0471558	0.0502204	0.0311794	0.0299098	0.00995983	0.0200219	0.00476487	0.0132957	0.0085307	0.00844937	0.0072763	0.0132526
8.8	0.0740541	0.0726102	0.0497401	0.0519654	0.0321309	0.0298846	0.0117733	0.0201277	0.00658473	0.0137991	0.00973604	0.00906466	0.00826649	0.013414
9	0.0752835	0.0738209	0.0499387	0.0521862	0.0325963	0.0305698	0.0132801	0.019195	0.00695148	0.0139675	0.010687	0.00948415	0.00746099	0.0139678
9.2	0.075517	0.0756325	0.0500488	0.052768	0.0337298	0.0296384	0.0136129	0.0188046	0.00740182	0.0131964	0.0117775	0.00904667	0.00714895	0.0139321
9.4	0.0747686	0.0756044	0.0493304	0.0534611	0.0332627	0.0292499	0.0140783	0.0191989	0.00724113	0.0134539	0.0123311	0.00834765	0.00712738	0.0132081
9.6	0.0753868	0.075409	0.0494685	0.053918	0.0333126	0.0289481	0.0151621	0.019601	0.00703754	0.0139927	0.013458	0.00887469	0.00724953	0.0132998
9.8	0.075921	0.0774665	0.0497248	0.0547109	0.0333169	0.0301303	0.0149046	0.0193213	0.0072928	0.0147159	0.013812	0.00880686	0.00696391	0.0132998
10	0.0752899	0.0785365	0.049688	0.0563695	0.0322546	0.0311829	0.0139645	0.0197493	0.00615658	0.0144923	0.0134784	0.00780578	0.00691001	0.0128039
10.2	0.0761664	0.0784329	0.0499388	0.0567461	0.032215	0.0309041	0.0144847	0.0193371	0.00565046	0.0144385	0.0141927	0.00738236	0.00722972	0.0119096
10.4	0.0770667	0.080256	0.0492317	0.0566091	0.0316381	0.0315737	0.0141403	0.0200659	0.00542809	0.0147649	0.0139075	0.00785561	0.00646915	0.0118779
10.6	0.0777121	0.0817915	0.0504013	0.0563765	0.0309644	0.031937	0.0128407	0.0205746	0.00540081	0.0149035	0.0132747	0.00756586	0.00630677	0.0117949
10.8	0.0772385	0.081895	0.0501788	0.0568205	0.0300959	0.0328934	0.0117654	0.0212296	0.00469473	0.0143184	0.0129029	0.00781689	0.00650901	0.0116866
11	0.0788016	0.0827186	0.0513729	0.0572772	0.0298964	0.0345219	0.01179	0.021883	0.00347797	0.0151648	0.0131793	0.00798966	0.00639574	0.0116983
11.2	0.080532	0.0834817	0.0524516	0.0581293	0.0299539	0.036192	0.011228	0.0224947	0.00329487	0.0160599	0.0129175	0.0078	0.00679896	0.0119243
11.4	0.0802878	0.0846005	0.0523526	0.058075	0.0300791	0.0371508	0.0110709	0.0227562	0.00137433	0.016161	0.0123599	0.00806028	0.00558526	0.0121958
11.6	0.0805767	0.0850397	0.0536388	0.0591275	0.0310634	0.0373521	0.011092	0.0231229	0.00106087	0.0160073	0.0130148	0.00795804	0.00586249	0.0123879
11.8	0.0822522	0.0847814	0.0546876	0.0600509	0.0313047	0.0379995	0.0119329	0.0233501	0.00146067	0.0163425	0.012795	0.00796878	0.00704153	0.0113834
12	0.0831965	0.0848256	0.055868	0.0596459	0.0310954	0.0377615	0.0126418	0.023242	0.00132201	0.0161919	0.0121848	0.00836862	0.0072987	0.0115627
12.2	0.0833019	0.0850826	0.0569825	0.0595996	0.031924	0.0379082	0.0131241	0.0230376	0.00161922	0.0164967	0.0123143	0.00845314	0.00726303	0.0119482
12.4	0.08405	0.0857466	0.0584353	0.0601983	0.0318616	0.0374982	0.0142307	0.0235606	0.00173141	0.0170778	0.012481	0.00840967	0.00795583	0.0118301
12.6	0.0865356	0.0855483	0.0597064	0.0600759	0.0324809	0.0374808	0.0154738	0.0239871	0.00276609	0.0174586	0.0135054	0.00860253	0.00920154	0.0122369
12.8	0.0883349	0.0866487	0.0604858	0.0599486	0.0335675	0.0378557	0.0158334	0.0235734	0.00291962	0.0177606	0.0135304	0.00849261	0.00889736	0.0121852
13	0.0868949	0.0885844	0.0592029	0.0610506	0.0328692	0.0381521	0.0147104	0.0236869	0.00205757	0.0178027	0.012614	0.00890603	0.00786414	0.0124877
13.2	0.0877415	0.0876307	0.0601539	0.0613594	0.0333932	0.037835	0.0143954	0.0244058	0.00283974	0.0179664	0.013198	0.00857533	0.00814797	0.0121252
13.4	0.0886842	0.0873825	0.0598994	0.0602466	0.0342852	0.0379645	0.0146316	0.0241499	0.00366738	0.0184073	0.0126435	0.00830942	0.0078225	0.0117205
13.6	0.0889492	0.088599	0.060613	0.0601474	0.0353645	0.0384855	0.0141004	0.0236059	0.00435964	0.018366	0.0120947	0.00852884	0.00813665	0.0115923
13.8	0.0888764	0.0893436	0.0609859	0.0607274	0.0355605	0.0393206	0.014587	0.0241058	0.00497524	0.0182928	0.0117655	0.00945601	0.00838088	0.0119407
14	0.0906768	0.0896022	0.0610245	0.0607751	0.036839	0.0394573	0.0147338	0.0250941	0.00534116	0.0179196	0.0115909	0.00958992	0.00872639	0.0119701
14.2	0.0918254	0.0918652	0.0604162	0.0601315	0.0368434	0.0395382	0.0141169	0.0259277	0.00629038	0.0184947	0.0114168	0.0103899	0.00852931	0.0118218
14.4	0.0907442	0.0938074	0.0602009	0.0607279	0.0365703	0.0405451	0.0131419	0.0265226	0.00549812	0.0178111	0.0103434	0.0106392	0.00804422	0.0121196
14.6	0.0921931	0.0938721	0.0609267	0.0607149	0.037321	0.0396101	0.0131608	0.0270176	0.00570075	0.0169384	0.0104331	0.010313	0.00926963	0.0122775
14.8	0.0927921	0.0943542	0.0598858	0.0615543	0.0372359	0.0405732	0.0120113	0.028055	0.00520143	0.0169108	0.0101912	0.010952	0.00878753	0.0122808
15	0.0936577	0.0953562	0.0604275	0.0626847	0.0370013	0.0410389	0.0119056	0.0282538	0.00466033	0.0171717	0.0098437	0.0112373	0.00861386	0.0121308
15.2	0.0950958	0.0964203	0.0607322	0.0636912	0.0388851	0.0408958	0.012603	0.0285841	0.00554069	0.0164926	0.0103682	0.0110792	0.00934989	0.0130661
15.4	0.0949046	0.0971416	0.0608347	0.0645833	0.0388403	0.041095	0.0137078	0.0291529	0.00539696	0.0163325	0.0105995	0.0110969	0.00885367	0.0130473
15.6	0.0952003	0.095925	0.0611515	0.0663485	0.0384654	0.0407877	0.0141937	0.0289503	0.00582906	0.0161933	0.0110075	0.0107616	0.00957075	0.0129876
15.8	0.0957314	0.095975	0.0614718	0.0658045	0.0386402	0.0410018	0.0156047	0.0278317	0.00630156	0.0157617	0.0116801	0.0110051	0.0093379	0.0135039
16	0.0957663	0.0974083	0.0620127	0.0660578	0.0390356	0.0409288	0.0163594	0.0283479	0.00651423	0.0161881	0.0132164	0.0106613	0.0092077	0.0142689
16.2	0.0964142	0.0973265	0.0626569	0.0680985	0.0384234	0.0422748	0.0171488	0.0298733	0.00665951	0.0180006	0.0141472	0.0106444	0.00921863	0.014726
16.4	0.097216	0.0971217	0.0625459	0.0679247	0.0377053	0.0426484	0.0186474	0.0299577	0.00656254	0.0188201	0.0145457	0.011441	0.00902889	0.0152227
16.6	0.0982447	0.098825	0.0627915	0.0686768	0.0379995	0.0433683	0.0183785	0.0295607	0.00691113	0.0187325	0.0158758	0.0119768	0.00975281	0.0161564
16.8	0.0986203	0.0990223	0.0635913	0.0696172	0.0381736	0.0437497	0.0189706	0.0294998	0.00734682	0.0184552	0.0160606	0.0113102	0.00999243	0.0151746
17	0.0986962	0.0983781	0.0641636	0.0700016	0.0381665	0.0438574	0.0199196	0.029364	0.00833207	0.0188742	0.0162269	0.0111979	0.00977578	0.0155134
17.2	0.0997619	0.0994441	0.0653715	0.0694168	0.0384898	0.0442265	0.0203381	0.0292332	0.00917934	0.019198	0.0167874	0.0114742	0.00909524	0.0152727
17.4	0.0989019	0.100285	0.0653861	0.0690187	0.0388714	0.0445824	0.0193766	0.0282801	0.00934003	0.0188274	0.0161451	0.0105084	0.00913339	0.0147468
17.6	0.0993884	0.10046	0.0661281	0.0695558	0.0399501	0.0445926	0.0200457	0.0289566	0.00996052	0.0191231	0.0161232	0.0105978	0.0101803	0.0152669
17.8	0.101107	0.102367	0.0664497	0.0706708	0.0397946	0.0453197	0.0201811	0.0310316	0.0101379	0.0205781	0.0168026	0.0120565	0.00994936	0.0157945
18	0.101648	0.104886	0.0665835	0.0716762	0.039319	0.046364	0.0183264	0.0323865	0.00945488	0.0208922	0.0153996	0.0114347	0.00981285	0.0149243
18.2	0.101777	0.105858	0.0672974	0.0721772	0.039601	0.0467364	0.0188692	0.0323171	0.00966671	0.0209117	0.0153434	0.0115343	0.0102697	0.0148346
18.4	0.102707	0.105945	0.0679405	0.0729487	0.0404872	0.0467488	0.0195184	0.032878	0.00894517	0.0210843	0.0150935	0.0119425	0.0110323	0.0147574
18.6	0.103413	0.106807	0.0677887	0.0727718	0.0400474	0.0470947	0.0183012	0.0341344	0.00843821	0.0214385	0.014247	0.0119672	0.0107772	0.0138291
18.8	0.103335	0.107559	0.0678754	0.0731749	0.0401133	0.0475491	0.017562	0.0344547	0.00780225	0.0212814	0.0138844	0.0124882	0.0104668	0.013588
19	0.10367	0.108628	0.0685341	0.073457	0.040724	0.0472795	0.0184737	0.0347755	0.00738334	0.0212496	0.0140093	0.0128237	0.0102392	0.0140082
19.2	0.104382	0.109006	0.0687026	0.0741999	0.0407228	0.0477053	0.018441	0.0364587	0.00681758	0.0219783	0.0140137	0.0124313	0.0100485	0.0143446
19.4	0.103553	0.10783	0.0685543	0.0733766	0.0399999	0.0471933	0.0184705	0.0365031	0.00528832	0.0216015	0.0137828	0.0115054	0.00873471	0.014246
19.6	0.103019	0.107969	0.0683343	0.0727901	0.0402098	0.0469784	0.0178479	0.0359715	0.00450789	0.0211265	0.0138001	0.0117001	0.00794749	0.014446
19.8	0.102965	0.108086	0.0686108	0.0720895	0.0404702	0.0474949	0.0178857	0.0358014	0.00533091	0.0209847	0.0146457	0.0119531	0.00824742	0.0141146
20	0.103281	0.107184	0.0686486	0.072046	0.0405654	0.0477401	0.0186365	0.0368862	0.00563332	0.0207227	0.0144749	0.0118159	0.00854714	0.0138297
20.2	0.103588	0.106488	0.0690877	0.071523	0.0410345	0.0479984	0.0190238	0.0364738	0.00606249	0.0208696	0.0140949	0.0122502	0.00830817	0.0136828
20.4	0.10357	0.10628	0.0689317	0.0710624	0.0412365	0.0480038	0.0186587	0.0358499	0.00618566	0.0204293	0.0131736	0.0123099	0.00814763	0.013182
20.6	0.104836	0.105284	0.0693247	0.0714413	0.0416369	0.0481317	0.0193037	0.0357684	0.00683768	0.0196335	0.0136086	0.0111924	0.00922851	0.0132582
20.8	0.10563	0.104404	0.0694772	0.0709295	0.0430186	0.0473363	0.020382	0.0363154	0.00757949	0.0197313	0.0140126	0.0110017	0.00915355	0.0131469
21	0.105927	0.105022	0.0691427	0.0710815	0.0429564	0.047509	0.0200571	0.036021	0.00753315	0.0199068	0.0136892	0.0104663	0.00892823	0.0130783
21.2	0.105775	0.104899	0.069737	0.0713985	0.0429824	0.0468052	0.0200395	0.0351972	0.00826141	0.0195652	0.0134532	0.009643	0.00990898	0.0127034
21.4	0.107731	0.104011	0.0701732	0.0722336	0.0444765	0.0465789	0.0213073	0.0354961	0.00950631	0.0197552	0.014166	0.00912308	0.0111512	0.0132004
21.6	0.108395	0.105741	0.0697956	0.0735144	0.044701	0.0477385	0.0217443	0.03698	0.00975373	0.0213611	0.0135902	0.00979098	0.0114458	0.0137057
21.8	0.109145	0.107206	0.0706969	0.0755605	0.044512	0.0492317	0.0221343	0.0378059	0.0104113	0.0222266	0.0140374	0.0107027	0.0121465	0.0139867
22	0.10998	0.107682	0.0711067	0.077106	0.0456223	0.049464	0.0232601	0.0384753	0.0110669	0.022522	0.0141549	0.0103206	0.013007	0.0144477
22.2	0.111332	0.108197	0.0705791	0.0786737	0.0459207	0.0506746	0.024486	0.0387781	0.0112504	0.0235219	0.0149974	0.0108349	0.0125717	0.0142209
22.4	0.111266	0.11032	0.0708643	0.0800948	0.0451013	0.0518958	0.024155	0.0403459	0.0103969	0.0239828	0.0144546	0.012035	0.0121338	0.0147912
22.6	0.111505	0.111271	0.0715824	0.0803572	0.0454023	0.0519792	0.024074	0.0406515	0.010663	0.0237492	0.0153092	0.0125006	0.0114768	0.0147069
22.8	0.112725	0.112813	0.071872	0.0821315	0.045871	0.0525629	0.0251795	0.0414722	0.0104945	0.0248619	0.0160349	0.0134278	0.0115681	0.0157731
23	0.113461	0.113533	0.072118	0.0826291	0.0447617	0.0528945	0.0256184	0.0426464	0.0101713	0.0257218	0.0155813	0.0136933	0.0108689	0.0161123
23.2	0.113388	0.113898	0.0726916	0.0820073	0.0452372	0.0527001	0.0261498	0.0428393	0.00963331	0.0257402	0.0163659	0.0130382	0.010513	0.016509
23.4	0.113544	0.114389	0.0740098	0.0810339	0.0463443	0.0527039	0.0267039	0.0414766	0.00984403	0.0252238	0.0174256	0.0129721	0.0104235	0.0167453
23.6	0.113882	0.114023	0.0739469	0.0814853	0.0460443	0.0534348	0.0262413	0.041132	0.0102094	0.0253159	0.0175148	0.0129424	0.0101522	0.015919
23.8	0.114294	0.113905	0.07346	0.0807722	0.0461474	0.053324	0.0262695	0.04046	0.010421	0.0243971	0.017578	0.0131131	0.00984498	0.0159236
24	0.113949	0.114865	0.0731984	0.080405	0.045529	0.0526533	0.0254289	0.0402225	0.00910712	0.0236527	0.0165765	0.0134316	0.00871594	0.0155624
24.2	0.113315	0.113851	0.0735067	0.0799489	0.0454645	0.0526083	0.023744	0.0392924	0.00886784	0.0229574	0.0165358	0.0128534	0.00879567	0.0147911
24.4	0.11316	0.112344	0.0727092	0.0803946	0.0450637	0.0519671	0.0236642	0.0393007	0.00800916	0.023159	0.0157328	0.0122753	0.00781762	0.0148282
24.6	0.113557	0.113451	0.0729386	0.0801318	0.045118	0.0514178	0.0231359	0.039517	0.00744937	0.0229466	0.0153896	0.0121742	0.00739182	0.0145638
24.8	0.111934	0.114749	0.0728865	0.0806958	0.0446436	0.0515714	0.0218294	0.0397113	0.00681885	0.0230089	0.0152282	0.0128227	0.00759329	0.0142777
25	0.111963	0.113212	0.0733522	0.0805529	0.0440697	0.051567	0.0222522	0.0389606	0.00631787	0.022876	0.0149847	0.0121166	0.00795209	0.0136853
25.2	0.11237	0.113826	0.073117	0.0809559	0.0442174	0.0517764	0.0229738	0.0392448	0.0068352	0.0244171	0.0150222	0.0125999	0.00803803	0.0143219
25.4	0.112204	0.114915	0.0734533	0.0809993	0.0438995	0.0521718	0.0226767	0.0397869	0.00671642	0.0246569	0.014651	0.0129522	0.00739625	0.013577
25.6	0.110658	0.115101	0.0737044	0.0812553	0.0442385	0.0520489	0.0217439	0.0397855	0.00605036	0.0254257	0.0147437	0.0130311	0.00744717	0.013298
25.8	0.111906	0.11509	0.0742709	0.0821031	0.0448542	0.0520945	0.0228861	0.0399349	0.00630801	0.025786	0.016052	0.0131597	0.00832805	0.013235
26	0.112574	0.115715	0.07404	0.0827559	0.0451055	0.0519198	0.0226701	0.0408982	0.00682038	0.0255288	0.0163418	0.0125164	0.00842362	0.0126883
26.2	0.112545	0.116058	0.0749624	0.0820828	0.0448464	0.0518687	0.0227339	0.0406348	0.00690515	0.0242981	0.0159999	0.0119917	0.00864256	0.0120028
26.4	0.113107	0.116027	0.0759365	0.0811548	0.0451548	0.0516423	0.0224511	0.0408802	0.00701373	0.0234594	0.0160096	0.0118005	0.00876833	0.0128701
26.6	0.114007	0.115592	0.0758996	0.0816446	0.0448138	0.0519817	0.0225949	0.0408578	0.00774392	0.0233773	0.0159605	0.0117611	0.00954863	0.0120257
26.8	0.1144	0.116741	0.0759614	0.0818731	0.045086	0.0528145	0.0231618	0.0413353	0.00765788	0.0237376	0.0160579	0.0119194	0.00975711	0.0132436
27	0.114985	0.117498	0.0767938	0.0815408	0.0460549	0.0524176	0.0231395	0.0420461	0.00833618	0.0231064	0.0172396	0.011906	0.00967483	0.0140967
27.2	0.114565	0.118274	0.076955	0.082192	0.0476833	0.0534832	0.0232795	0.0420628	0.00847987	0.0228569	0.0183535	0.0121335	0.0101731	0.0153967
27.4	0.115024	0.117745	0.076515	0.0826817	0.0476443	0.0530935	0.0234848	0.0409202	0.00892381	0.0226602	0.0180129	0.0119119	0.0103436	0.015518
27.6	0.115457	0.119316	0.0760574	0.0819999	0.047933	0.0524158	0.0234374	0.0411322	0.00889968	0.0217648	0.0181736	0.0122915	0.00959649	0.0154873
27.8	0.115708	0.121294	0.0761801	0.0820939	0.0481294	0.0523684	0.0229912	0.0414908	0.00853316	0.0204618	0.0178303	0.013151	0.0103288	0.0159454
28	0.115988	0.120628	0.0769139	0.0827102	0.0479118	0.0523416	0.0230048	0.0417435	0.00897786	0.0207994	0.0179566	0.0135521	0.0110583	0.0155801
28.2	0.117287	0.120261	0.0765215	0.0823394	0.0488105	0.0520504	0.0240042	0.0415285	0.0103108	0.0212224	0.0180181	0.0131386	0.0110333	0.0154334
28.4	0.117509	0.121938	0.0760297	0.0838897	0.0490519	0.0515986	0.0241384	0.0424986	0.00970013	0.0220212	0.0168373	0.0134286	0.0104158	0.0152579
28.6	0.11719	0.122989	0.076809	0.0845315	0.0494481	0.0522442	0.0236248	0.0431788	0.0102654	0.0222071	0.0168123	0.0142124	0.0115075	0.0150308
28.8	0.117081	0.122312	0.0760999	0.0847081	0.0497229	0.0528431	0.024187	0.0436257	0.0106961	0.0224264	0.0174759	0.0146639	0.0120731	0.0144397
29	0.118434	0.122766	0.0757803	0.0851959	0.0498058	0.0530637	0.0249943	0.0447825	0.0104569	0.0237911	0.0174681	0.0151426	0.0115716	0.0143666
29.2	0.117791	0.124337	0.0759931	0.0856905	0.0500621	0.0529237	0.0247849	0.0456024	0.0104532	0.0250837	0.0171653	0.0161657	0.0119009	0.0148001
29.4	0.117153	0.123078	0.0762921	0.0852412	0.0504017	0.0517936	0.0248968	0.0450927	0.0104575	0.0243209	0.0168444	0.0154713	0.0114111	0.0140837
29.6	0.117936	0.123251	0.0759814	0.0860748	0.0511473	0.0519446	0.026009	0.04541	0.0106084	0.0251684	0.0175164	0.0154031	0.0117202	0.0141658
29.8	0.11913	0.123355	0.0764562	0.0856912	0.0509236	0.0520235	0.0272809	0.0457947	0.0117094	0.0246875	0.0171758	0.0148053	0.0118003	0.013541
30	0.119749	0.122832	0.0783429	0.0845306	0.0519699	0.0511612	0.0272672	0.0453374	0.0129931	0.0240145	0.0173927	0.0138618	0.0123135	0.0137724
30.2	0.120683	0.122164	0.0794424	0.0838954	0.0524924	0.0509298	0.0277413	0.0450361	0.0133332	0.0241718	0.0178334	0.013825	0.012716	0.0138351
30.4	0.120604	0.121506	0.0786673	0.084885	0.0509998	0.0522603	0.027066	0.0451356	0.0125865	0.0248448	0.0173975	0.0136016	0.0113166	0.0140515
30.6	0.121204	0.122266	0.0788649	0.0857011	0.0513747	0.0529237	0.027533	0.0453741	0.0130389	0.0242838	0.0176418	0.0138432	0.0110004	0.0149301
30.8	0.121793	0.123348	0.079421	0.0851971	0.0518794	0.0530662	0.0271138	0.0456364	0.0126419	0.0238797	0.0187975	0.0136566	0.0101013	0.016578
31	0.121542	0.123693	0.0792725	0.0867721	0.0514456	0.0546968	0.0260911	0.0460264	0.0116577	0.0243028	0.0189603	0.0136685	0.00987869	0.0172753
31.2	0.121514	0.123972	0.0789708	0.0872355	0.0511131	0.0556378	0.02655	0.0454445	0.0113746	0.0240959	0.018742	0.0137765	0.0100566	0.0170046
31.4	0.123168	0.125354	0.0801943	0.0865701	0.0514323	0.0547678	0.0270237	0.0455678	0.0110346	0.0236319	0.0190163	0.013993	0.0100879	0.0168733
31.6	0.123147	0.125659	0.0808061	0.0864627	0.0510806	0.0556487	0.025857	0.0457019	0.00964129	0.0232286	0.019079	0.0145606	0.0101365	0.0167883
31.8	0.124358	0.125356	0.0801715	0.0876263	0.0510759	0.0565388	0.0257575	0.0459662	0.00930075	0.0238241	0.0182763	0.0148202	0.0108279	0.0171283
32	0.125369	0.125767	0.0805269	0.0869116	0.0510813	0.0565049	0.0268019	0.0459177	0.00951975	0.0251393	0.0184432	0.0152711	0.0105168	0.0173292
32.2	0.125414	0.127517	0.0803484	0.0872756	0.0510693	0.0568543	0.0265166	0.0466005	0.00882321	0.0258369	0.0175932	0.0156935	0.010311	0.0172389
32.4	0.12479	0.126639	0.0805861	0.0877853	0.0516242	0.0558193	0.0256242	0.0462454	0.00770002	0.0249771	0.0170617	0.0152735	0.0109122	0.0171482
32.6	0.124553	0.12614	0.0811576	0.0870086	0.0522086	0.0559567	0.0261501	0.045039	0.00877073	0.0255461	0.0173884	0.0150078	0.0114849	0.0167341
32.8	0.125265	0.126819	0.0808648	0.087227	0.0514959	0.0564602	0.0267077	0.0455063	0.00883046	0.0254718	0.017184	0.0150722	0.0116318	0.0162856
33	0.12455	0.127565	0.0812513	0.0875659	0.0505976	0.0555742	0.0265555	0.0456869	0.0085182	0.0256682	0.0168127	0.0153117	0.0112373	0.0172325
33.2	0.123605	0.127359	0.0816707	0.0873876	0.0507408	0.0550571	0.0262402	0.0447043	0.00878549	0.0256139	0.0163199	0.0160274	0.0106896	0.0179261
33.4	0.124176	0.126873	0.080997	0.08816	0.0503943	0.0554759	0.0273783	0.0444941	0.0101791	0.026184	0.0157247	0.0160736	0.0110131	0.0176595
33.6	0.124344	0.127842	0.0819869	0.0887858	0.0509509	0.0551462	0.0290615	0.0447882	0.0111708	0.0257834	0.0159873	0.016323	0.0117263	0.0177372
33.8	0.124777	0.127439	0.0834899	0.0877122	0.0520395	0.0536784	0.0299352	0.0441406	0.0126755	0.0251061	0.0168669	0.016029	0.0117865	0.0175909
34	0.125437	0.127256	0.0847092	0.088169	0.0531616	0.0535743	0.0304241	0.0436544	0.0145464	0.0252471	0.0183786	0.0158144	0.0134188	0.0176063
34.2	0.125473	0.126381	0.083868	0.0879402	0.0526849	0.0535303	0.0310344	0.042686	0.0155336	0.0243326	0.0185326	0.0155995	0.0131341	0.0166253
34.4	0.12482	0.126101	0.0834343	0.0872325	0.0524004	0.0537089	0.0312932	0.0422295	0.0155157	0.0229984	0.0182006	0.0146444	0.0114401	0.0163627
34.6	0.125058	0.126308	0.0835029	0.087047	0.0529947	0.0535916	0.0304758	0.0416448	0.0155082	0.0224867	0.0189106	0.0136215	0.0110122	0.0162352
34.8	0.124929	0.126818	0.0829457	0.0880915	0.051873	0.0549308	0.0298643	0.0415915	0.0143709	0.0228489	0.018178	0.0140213	0.0109633	0.0161795
35	0.125517	0.128083	0.0827973	0.0881774	0.0517564	0.0557689	0.0306146	0.041401	0.0143003	0.0228873	0.0181067	0.014769	0.0104303	0.0158225
35.2	0.125758	0.129461	0.0830792	0.0884531	0.0516244	0.0557959	0.0306028	0.0422967	0.0136964	0.0232054	0.0179136	0.0145244	0.0100829	0.015098
35.4	0.125644	0.12943	0.0833688	0.08883	0.0516321	0.05665	0.029713	0.0435376	0.0127202	0.0232704	0.0174614	0.0148549	0.0104359	0.0158784
35.6	0.125557	0.128716	0.0826853	0.0892789	0.0516376	0.0573153	0.0296533	0.0435104	0.0119456	0.0232125	0.0167392	0.0148571	0.0103114	0.0163456
35.8	0.126288	0.131454	0.083107	0.0900892	0.0524799	0.0574744	0.0306695	0.0449448	0.0122378	0.0244063	0.0164551	0.0157178	0.0101199	0.0162012
36	0.125292	0.131357	0.0841359	0.0893721	0.052456	0.0577114	0.0305161	0.0451053	0.0112194	0.0245278	0.01652	0.0155774	0.010492	0.0163118
36.2	0.125528	0.131807	0.084413	0.0899787	0.0527441	0.0581579	0.0295492	0.0458957	0.0107197	0.0247132	0.0160868	0.0163188	0.0105316	0.0170403
36.4	0.126392	0.132244	0.0839785	0.0900651	0.0531872	0.0576719	0.0295773	0.0469402	0.01128	0.0256943	0.0160933	0.0166325	0.0101559	0.0166788
36.6	0.126609	0.132871	0.0844065	0.0911643	0.052361	0.0593717	0.0303803	0.0483832	0.0120333	0.0272491	0.0157936	0.017321	0.0106306	0.0172256
36.8	0.127013	0.132767	0.084109	0.0923187	0.0525853	0.0595816	0.0305666	0.0495612	0.0113445	0.0279667	0.0160204	0.0183557	0.0107595	0.0187258
37	0.127633	0.132727	0.0844193	0.0928954	0.052947	0.0590386	0.0304292	0.0497445	0.0123783	0.0289773	0.0161554	0.0185412	0.0109566	0.0190395
37.2	0.127997	0.132708	0.0845634	0.0934964	0.0535637	0.0599856	0.0307104	0.0504955	0.0133871	0.0300832	0.0158853	0.0197901	0.0122724	0.0190378
37.4	0.127818	0.131811	0.084798	0.0934684	0.0539005	0.0594949	0.0314726	0.0506111	0.0135882	0.0301942	0.0164565	0.0197225	0.0133742	0.0188107
37.6	0.128188	0.132141	0.0851324	0.0930685	0.0546709	0.0589319	0.0315472	0.0501865	0.014065	0.0294281	0.017378	0.019008	0.0136013	0.0186837
37.8	0.128249	0.130862	0.0852044	0.0917582	0.0547296	0.0586062	0.0313146	0.0493006	0.0149321	0.0294353	0.018155	0.0180593	0.014404	0.0183014
38	0.128266	0.1302	0.0844499	0.0918668	0.0539212	0.058296	0.031211	0.0491686	0.0152292	0.0291354	0.0179858	0.0188133	0.0142418	0.0185038
38.2	0.127537	0.129762	0.084027	0.0915818	0.053173	0.0579536	0.0309499	0.0479321	0.0148397	0.0287479	0.0177921	0.0186612	0.0134042	0.0179004
38.4	0.127689	0.129503	0.0843071	0.0918837	0.0535572	0.057614	0.0304031	0.0469214	0.0149193	0.028644	0.0180699	0.0178831	0.0132012	0.0169786
38.6	0.127924	0.129355	0.0838433	0.0923838	0.0528916	0.0570393	0.0302655	0.046283	0.0146514	0.0286327	0.0179535	0.0185631	0.0128971	0.0168994
38.8	0.12838	0.131483	0.0833045	0.0928437	0.0523489	0.0566023	0.0313326	0.0464286	0.0141737	0.028696	0.0183235	0.0197542	0.0124462	0.0168971
39	0.128791	0.131805	0.0838385	0.092391	0.0514629	0.0566737	0.0314716	0.0463942	0.014517	0.0280503	0.018704	0.0192155	0.0126409	0.0158126
39.2	0.128138	0.131581	0.0837066	0.0936037	0.051413	0.0569532	0.0314508	0.0463557	0.0141657	0.0282201	0.0188147	0.0188755	0.0130881	0.0160675
39.4	0.128033	0.132388	0.0831418	0.0939593	0.0512481	0.0569902	0.0315702	0.046731	0.0136596	0.0273505	0.0186842	0.019303	0.0124054	0.0167377
39.6	0.129036	0.13328	0.0836745	0.0946363	0.0516682	0.0565414	0.032443	0.0464241	0.0133068	0.0266552	0.0187903	0.019665	0.0117144	0.0159998
39.8	0.129397	0.133375	0.0847577	0.0946527	0.0514851	0.0572497	0.0326534	0.046627	0.0129905	0.0268675	0.0193639	0.0201891	0.011855	0.0158204
40	0.12962	0.13336	0.0847831	0.0943031	0.0512488	0.0567228	0.0326179	0.0458694	0.0120293	0.0260626	0.0185935	0.0200951	0.0106945	0.0158006
40.2	0.131793	0.134705	0.0850197	0.0952973	0.0515075	0.0566954	0.0337228	0.047334	0.0127357	0.0263643	0.0186881	0.0211337	0.010571	0.0155363
40.4	0.132273	0.13364	0.0852558	0.0955806	0.0518926	0.0561676	0.0351004	0.0478888	0.0135698	0.026845	0.0186511	0.0202402	0.010432	0.0155499
40.6	0.132143	0.132218	0.0857502	0.095536	0.0529696	0.0564644	0.0358464	0.0470371	0.0134616	0.0266252	0.0187303	0.0194959	0.0111581	0.0161503
40.8	0.133193	0.132737	0.0866095	0.0958191	0.054308	0.0558084	0.0358082	0.0471796	0.013578	0.0273209	0.01951	0.01926	0.011769	0.0165825
41	0.134278	0.132863	0.0878238	0.0962325	0.0554879	0.0558531	0.0374031	0.0480125	0.0153653	0.0271656	0.0199702	0.019623	0.0128458	0.0167437
41.2	0.133526	0.132013	0.0877137	0.0954762	0.0564065	0.0557776	0.0375671	0.0475027	0.0144075	0.0267408	0.0200783	0.0196429	0.0128715	0.0167134
41.4	0.133696	0.131456	0.0881597	0.0951767	0.0569827	0.0557282	0.0377195	0.0466078	0.0144117	0.0262535	0.0206112	0.0183663	0.0133057	0.0164147
41.6	0.134013	0.131006	0.0886594	0.0947659	0.0575422	0.0551193	0.0386025	0.0464587	0.016049	0.0259919	0.0208117	0.0177113	0.0141155	0.0164718
41.8	0.132944	0.129641	0.0884498	0.0933251	0.0575208	0.0537096	0.0386531	0.0458355	0.0156454	0.0249049	0.0209268	0.017266	0.014019	0.0166612
42	0.132348	0.130597	0.0881756	0.0949194	0.0574028	0.0545306	0.0379397	0.0459347	0.015342	0.0250735	0.0202725	0.0182547	0.0145273	0.0178705
42.2	0.132211	0.130678	0.0889266	0.0957611	0.0581558	0.0550332	0.0382731	0.0453721	0.0163211	0.0253496	0.0209588	0.0175684	0.0160801	0.017642
42.4	0.132469	0.129946	0.0881205	0.0947822	0.0587898	0.0533652	0.0389613	0.0450404	0.0165947	0.0248257	0.0209734	0.0175443	0.0165602	0.0172505
42.6	0.131878	0.13074	0.087079	0.0943618	0.0577955	0.0535499	0.0384739	0.0460394	0.0157873	0.0245281	0.0208971	0.0179954	0.0152816	0.0174027
42.8	0.131181	0.131373	0.086924	0.0941758	0.0571202	0.0538662	0.0377619	0.0457325	0.0154006	0.0244528	0.0206958	0.017444	0.0157505	0.0168948
43	0.131241	0.131078	0.0867289	0.0934569	0.0566021	0.054215	0.0377358	0.0456618	0.0157629	0.0236992	0.0196069	0.0167696	0.0155325	0.0166328
43.2	0.131466	0.132785	0.0862795	0.0936866	0.0559244	0.0544704	0.0373367	0.046533	0.0155308	0.0242785	0.018878	0.0175787	0.0146042	0.01747
43.4	0.130947	0.132929	0.0867235	0.0935848	0.054917	0.0554055	0.036214	0.0478456	0.0145129	0.0240899	0.0179573	0.0173271	0.0134013	0.0172494
43.6	0.132528	0.132618	0.0877651	0.0933521	0.0555581	0.0559195	0.0364669	0.0471793	0.0151999	0.0237223	0.0182115	0.0173147	0.0135983	0.0170163
43.8	0.134095	0.133824	0.0884584	0.0928663	0.0553688	0.0554863	0.0364829	0.0478565	0.0161599	0.0244816	0.0184598	0.0173422	0.0138045	0.0175461
44	0.134722	0.133478	0.0889401	0.0933226	0.0550548	0.0552038	0.0366379	0.0477562	0.016106	0.023897	0.0183717	0.0169437	0.0132677	0.0168032
44.2	0.135337	0.13312	0.0890877	0.094196	0.0551614	0.0559417	0.0364582	0.0488293	0.0162862	0.02483	0.0187043	0.0175822	0.0133498	0.0179749
44.4	0.136082	0.133744	0.0901455	0.0948928	0.0559013	0.0567137	0.0364573	0.0488514	0.0164023	0.0254791	0.0190789	0.0174627	0.0134136	0.0190561
44.6	0.136854	0.134835	0.0903475	0.0957507	0.0565117	0.0574606	0.0365495	0.0498613	0.0163734	0.0264312	0.0193394	0.0190596	0.0140276	0.0193905
44.8	0.13749	0.13511	0.0916263	0.0963821	0.0568494	0.0576106	0.0366422	0.0515139	0.0162099	0.0265351	0.0200263	0.0202228	0.0144066	0.0205546
45	0.137556	0.134528	0.0912325	0.0975569	0.0576251	0.0582651	0.0370223	0.0514043	0.0159939	0.0260597	0.0201617	0.0212892	0.013927	0.0206403
45.2	0.137503	0.134948	0.0910506	0.0984609	0.0573428	0.0595709	0.0360922	0.0513243	0.0154322	0.0268949	0.0203803	0.0216481	0.0139603	0.0202776
45.4	0.13821	0.134599	0.0919481	0.0984314	0.0577557	0.0599121	0.0363846	0.0517195	0.0169717	0.0267782	0.0202298	0.0223105	0.0146367	0.0203729
45.6	0.137202	0.134903	0.0923385	0.0988594	0.0578318	0.0599116	0.0370657	0.0517092	0.0166754	0.0274592	0.020082	0.0231842	0.0140424	0.0210571
45.8	0.136084	0.135942	0.0918567	0.0999085	0.0577765	0.0617681	0.0360547	0.0508292	0.0158933	0.028055	0.0196738	0.0234314	0.0149311	0.0216795
46	0.13506	0.136674	0.0921811	0.100981	0.0577623	0.0626785	0.0366596	0.050673	0.0162356	0.0286909	0.0192375	0.0240479	0.0158897	0.0223517
46.2	0.134992	0.136409	0.0926217	0.0999575	0.0582716	0.0618464	0.0381165	0.0503886	0.016346	0.0277628	0.0194606	0.0230895	0.0159176	0.0218952
46.4	0.134487	0.137332	0.0922868	0.0995884	0.057849	0.0617284	0.0375418	0.05076	0.0154976	0.0280053	0.0188922	0.0225922	0.0153891	0.0219873
46.6	0.133757	0.137249	0.0925829	0.0992859	0.0580977	0.0624743	0.0371434	0.0503358	0.0150793	0.0274683	0.0186761	0.0214344	0.0151695	0.020958
46.8	0.134549	0.137306	0.0932142	0.0985571	0.0594437	0.062037	0.0390207	0.0497354	0.0163606	0.0267874	0.0184265	0.020877	0.0158099	0.0201213
47	0.134645	0.137852	0.0938931	0.0980851	0.0593241	0.061729	0.0398579	0.0503891	0.0163397	0.0263095	0.0180562	0.0193136	0.014863	0.0194023
47.2	0.134436	0.13738	0.0944207	0.09751	0.0590095	0.0626161	0.0397162	0.0500517	0.0163573	0.0265588	0.0178005	0.0187604	0.0156434	0.0190018
47.4	0.134655	0.137245	0.0941294	0.0963656	0.0596048	0.0619256	0.039912	0.0489703	0.0168109	0.0255038	0.0174154	0.0174387	0.0155455	0.0181287
47.6	0.136314	0.137396	0.0943454	0.0955894	0.0605205	0.0610727	0.040799	0.048051	0.0188068	0.0248066	0.0184138	0.0165144	0.0171638	0.0169236
47.8	0.136881	0.137072	0.0947537	0.0954408	0.0608527	0.060512	0.0414697	0.048285	0.019286	0.0249582	0.0193581	0.0162939	0.0177282	0.0160528
48	0.136965	0.136143	0.0952604	0.0958116	0.06192	0.0614193	0.042239	0.0473871	0.0186764	0.0251026	0.020885	0.0163381	0.0175705	0.0156704
48.2	0.137217	0.137471	0.0947133	0.0959598	0.0618452	0.0611611	0.0416601	0.0473089	0.018445	0.0256741	0.0209936	0.0167311	0.0171946	0.0157509
48.4	0.138431	0.138273	0.0955779	0.0967973	0.0628346	0.0618304	0.0434455	0.0474199	0.0200522	0.026158	0.0217697	0.0174085	0.0178161	0.0155867
48.6	0.138179	0.137761	0.0953164	0.0972713	0.0629469	0.0613918	0.0439464	0.0479151	0.0199305	0.0272134	0.0224406	0.0184146	0.0175315	0.0169831
48.8	0.137215	0.13756	0.0955071	0.0977695	0.0625897	0.0620295	0.0420607	0.0476572	0.0186561	0.0271271	0.0224048	0.0183158	0.0165138	0.0174053
49	0.137737	0.13789	0.0942507	0.0993166	0.0622992	0.0629293	0.042054	0.0474035	0.0187666	0.0275764	0.021919	0.0194432	0.0162069	0.017416
49.2	0.137906	0.1383	0.0935757	0.100279	0.0618222	0.0635109	0.0417968	0.0489768	0.0182078	0.028526	0.021251	0.0210203	0.0151373	0.0190627
49.4	0.137287	0.138962	0.0937755	0.100741	0.061873	0.064068	0.0410381	0.0490424	0.0175283	0.0291427	0.0206918	0.0214477	0.0137303	0.0198614
49.6	0.136315	0.140506	0.0929728	0.102146	0.0612073	0.0649264	0.0399971	0.0486621	0.0158642	0.0301057	0.0197422	0.0214924	0.0131757	0.0211592
49.8	0.136794	0.141547	0.0923891	0.103182	0.0612352	0.0651572	0.0391718	0.0493533	0.015808	0.030163	0.0189528	0.0224738	0.0132218	0.0223706
50	0.136971	0.142911	0.0925476	0.103343	0.0598839	0.0645261	0.0385319	0.0503969	0.0151241	0.0296375	0.0178738	0.0229159	0.0121998	0.0227148
50.2	0.13692	0.143251	0.092902	0.104303	0.0594182	0.0655213	0.0374203	0.050942	0.0145012	0.0294005	0.0172744	0.0226211	0.0118121	0.0230127
50.4	0.13687	0.14457	0.0921649	0.104611	0.0597629	0.0654585	0.0365105	0.0516901	0.0139792	0.029977	0.0164476	0.0231769	0.0110684	0.0230412
50.6	0.137217	0.14507	0.0922354	0.105069	0.0600732	0.0647315	0.0369326	0.0523846	0.0143577	0.0291215	0.0165622	0.023482	0.0112041	0.0222603
50.8	0.136782	0.145083	0.0920764	0.105482	0.0590827	0.065121	0.0359941	0.0526095	0.0142227	0.0290044	0.0151696	0.0234912	0.0109919	0.0225384
51	0.135028	0.145143	0.0915546	0.104585	0.0577194	0.064755	0.0344461	0.0520878	0.0129981	0.0284456	0.0141933	0.0223192	0.0101042	0.0224673
51.2	0.135604	0.145349	0.0902441	0.104357	0.0572261	0.0642637	0.0341108	0.0511298	0.0138659	0.0286685	0.0137595	0.0227575	0.0110856	0.0214685
51.4	0.135273	0.14548	0.0895309	0.104636	0.0558943	0.0628653	0.0336299	0.0516391	0.0140249	0.0283819	0.0126765	0.0226641	0.011171	0.0207879
51.6	0.135272	0.143445	0.0902119	0.103599	0.0559516	0.0622695	0.0341957	0.0509551	0.0149285	0.0276492	0.0140909	0.0223109	0.0120227	0.0194873
[truncated: 2,741 more rows]
