# Supplementary material for: Eukaryotic-like gephyrin and cognate membrane receptor coordinate corynebacterial cell division and polar elongation
Source: Nat Microbiol. 2023 Sep 7;8(10):1896–910. doi: 10.1038/s41564-023-01473-0 (PMC10522489; doi:10.1038/s41564-023-01473-0)
Supplement: Supplementary file 6 — Statistical source data. [file 41564_2023_1473_MOESM6_ESM.xlsx]

## Sheet: 1c septa p
		p value
Dglp	Dglp+Glp	t = 72.371, df = 4497.3, p-value = 0
Dglp	Dglp+mNeonGlp	t = 65.327, df = 5735.3, p-value = 0
Dglp	WT	t = 64.965, df = 6022.7, p-value = 0
Dglp+Glp	Dglp+mNeonGlp	t = -2.2081, df = 8502.9, p-value = 0.02726527
Dglp+Glp	WT	t = 1.8652, df = 5750.8, p-value = 0.06220797
Dglp+mNeonGlp	WT	t = 3.396, df = 7414.9, p-value = 0.0006873062

## Sheet: 1c septa cohen d
Values of septa count for each strain (triplicates together)
		0	1	2	3	4	5	7	total cells	total considered			mean	SD
WT	5	2200	701	487	19	2	0	0	3414	3409		0.510414	0.51	0.76
Dglp	0	141	1066	1136	699	178	30	1	3251	3251		1.9391	1.94	1.01
DglpR	3	1638	1527	57	6	0	0	0	3231	3228		0.513941	0.51	0.54
Dglp+Glp	4	2379	2459	82	11	0	0	0	4940	4936		0.538088	0.54	0.54
Dglp+mNeonGlp	11	2837	1172	705	35	4	0	0	4764	4753		0.568693	0.57	0.77
Dglp+mNeonGlpDloop	3	323	977	923	436	97	14	0	2773	2770		1.65668	1.66	1.02
Dglpr+GlprDCter (gluc)	0	444	1029	386	131	34	5	0	2029	2029		1.16067	1.16	0.91
Calculated values of Cohen's D (for septa count bar charts)
Fig 1c
		n1	n2	m1	m2	m1-m2	SD1	SD2	Pooled SD	Cohen's d	| Cohen's d |		effect size	d
Dglp	Dglp+Glp	3251	4936	1.9391	0.538088	1.40101	1.01	0.54	0.762144	1.83825	1.83825		very small	0.01
Dglp	Dglp+mNeonGlp	3251	4753	1.9391	0.568693	1.3704	1.01	0.77	0.875447	1.56538	1.56538		small	0.2
Dglp	WT	3251	3409	1.9391	0.510414	1.42868	1.01	0.76	0.890842	1.60374	1.60374		medium	0.5
Dglp+Glp	Dglp+mNeonGlp	4936	4753	0.538088	0.568693	-0.0306059	0.54	0.77	0.662876	-0.0461715	0.0461715		large	0.8
Dglp+Glp	WT	4936	3409	0.538088	0.510414	0.0276739	0.54	0.76	0.639083	0.0433025	0.0433025		very large	1.2
Dglp+mNeonGlp	WT	4753	3409	0.568693	0.510414	0.0582798	0.77	0.76	0.765839	0.0760993	0.0760993		huge	2

## Sheet: 1c length p
		p value
Dglp	WT	t = 70.429, df = 4827.9, p-value = 0
Dglp+Glp	Dglp+mNeonGlp	t = 13.178, df = 9526.2, p-value = 2.592941e-39
Dglp+Glp	WT	t = 12.805, df = 7457.6, p-value = 3.779396e-37
Dglp+mNeonGlp	WT	t = -0.066515, df = 7834.4, p-value = 0.9469692

## Sheet: 1c length cohen d
	SHAPE.length						n1	n2	m1	m2	m1-m2	SD1	SD2	Pooled SD	Cohen's d	| Cohen's d |			effect size	d
Dglp	3.98±1.25				Dglp	WT	3251	3414	3.98	2.24	1.74	1.25	0.65	0.98922	1.75896	1.75896			very small	0.01
Dglpr	2.56±0.75				Dglpr	WT	3231	3414	2.56	2.24	0.32	0.75	0.65	0.700408	0.456876	0.456876			small	0.2
WT	2.24±0.65				Dglp	Dglpr	3251	3231	3.98	2.56	1.42	1.25	0.75	1.03152	1.3766	1.3766			medium	0.5
																			large	0.8
																			very large	1.2
																			huge	2

## Sheet: 1c width p
		p value
Dglp	WT	t = 87.399, df = 5619.7, p-value = 0
Dglp+Glp	Dglp+mNeonGlp	t = 7.0629, df = 9517, p-value = 1.745335e-12
Dglp+Glp	WT	t = 18.358, df = 7883.7, p-value = 9.653618e-74
Dglp+mNeonGlp	WT	t = 10.386, df = 8092.3, p-value = 4.129493e-25

## Sheet: 1c width cohen d
	SHAPE.width						n1	n2	m1	m2	m1-m2	SD1	SD2	Pooled SD	Cohen's d	| Cohen's d |			effect size	d
Dglp	1.21±0.15				Dglp	WT	3251	3414	1.21	0.93	0.28	0.15	0.1	0.126874	2.20691	2.20691			very small	0.01
Dglpr	0.93±0.13				Dglpr	WT	3231	3414	0.93	0.93	0	0.13	0.1	0.115564	0	0			small	0.2
WT	0.93±0.10				Dglp	Dglpr	3251	3231	1.21	0.93	0.28	0.15	0.13	0.140387	1.99448	1.99448			medium	0.5
																			large	0.8
																			very large	1.2
																			huge	2

## Sheet: 4b length p
		p value
WT	WT+Glpr-mNeon	t = 9.1182, df = 781.46, p-value = 6.340488e-19
WT	Dglpr+Glpr-mNeon	t = 21.384, df = 1112.9, p-value = 2.885174e-85
WT+Glpr-mNeon	Dglpr+Glpr-mNeon	t = 7.377, df = 1382.7, p-value = 2.781797e-13

## Sheet: 4b length cohen d
label	SHAPE.length	mean +- stdv					n1	n2	m1	m2	m1-m2	SD1	SD2	Pooled SD	Cohen's d	| Cohen,s d |			effect size	d
DGlpr+Glpr-mNeon (suc)	2.93±0.89				DGlpr+Glpr-mNeon	WT+Glpr-mNeon	869	653	2.93	2.58	0.35	0.89	0.92	0.90299	0.387601	0.387601			very small	0.01
WT+Glpr-mNeon (suc)	2.58±0.92				DGlpr+Glpr-mNeon	WT	869	3414	2.93	2.24	0.69	0.89	0.65	0.705293	0.978316	0.978316			small	0.2
WT+empty plasmid	2.24±0.65				WT+Glpr-mNeon	WT	653	3414	2.58	2.24	0.34	0.92	0.65	0.700351	0.485471	0.485471			medium	0.5
																			large	0.8
																			very large	1.2
																			huge	2

## Sheet: 4d area p
		p value
WT	Dglpr+GlprDCter	t = 43.677, df = 2830, p-value = 5.372667e-319
WT	Dglpr+Glpr-mNeon	t = 21.467, df = 303.95, p-value = 7.340542e-63
Dglpr+GlprDCter	Dglpr+Glpr-mNeon	t = 17.144, df = 307.86, p-value = 1.011784e-46

## Sheet: 4d area cohen d
label	SHAPE.area						n1	n2	m1	m2	m1-m2	SD1	SD2	Pooled SD	Cohen's d	| Cohen,s d |			effect size	d
Dglpr+Glpr-mNeon (gluc)*	8.52±5.37	304			Dglpr+Glpr-mNeon (gluc)	Dglpr+GlprDCter (gluc)	304	2029	8.52	3.22	5.3	5.37	1.24	2.25525	2.35007	2.35007			very small	0.01
Dglpr+GlprDCter (gluc)	3.22±1.24	2029			Dglpr+Glpr-mNeon (gluc)	WT+emptplas	304	3414	8.52	1.9	6.62	5.37	0.71	1.6776	3.94612	3.94612			small	0.2
WT+emptplas	1.90±0.71	3414			Dglpr+GlprDCter (gluc)	WT+emptplas	2029	3414	3.22	1.9	1.32	1.24	0.71	0.943033	1.39974	1.39974			medium	0.5
																			large	0.8
																			very large	1.2
IMAGE.name	SHAPE.area																		huge	2

[truncated: 4 more sheets: 4e length p, 4e length cohen d, 4f septa p, 4f septa cohen d]
