# Supplementary material for: Eukaryotic-like gephyrin and cognate membrane receptor coordinate corynebacterial cell division and polar elongation
Source: Nat Microbiol. 2023 Sep 7;8(10):1896–910. doi: 10.1038/s41564-023-01473-0 (PMC10522489; doi:10.1038/s41564-023-01473-0)
Supplement: Supplementary file 7 — Source data. [file 41564_2023_1473_MOESM7_ESM.xlsx]

## Sheet: Extended Data 1f
Wavelenght (nm)	GLP WT	GLP ΔLoop
200	-0.5088	-0.5171
201	-0.9132	-0.8728
202	-1.3139	-1.228
203	-1.6711	-1.5291
204	-1.9845	-1.7795
205	-2.2551	-1.9701
206	-2.4415	-2.09
207	-2.5533	-2.1429
208	-2.6234	-2.1727
209	-2.6108	-2.1515
210	-2.5503	-2.0913
211	-2.4762	-2.0069
212	-2.4137	-1.9473
213	-2.3725	-1.9136
214	-2.3798	-1.9201
215	-2.3901	-1.9416
216	-2.3955	-1.9561
217	-2.4047	-1.9719
218	-2.3848	-1.9588
219	-2.3545	-1.9414
220	-2.3376	-1.9322
221	-2.2995	-1.9043
222	-2.2673	-1.8793
223	-2.2453	-1.8768
224	-2.1809	-1.8439
225	-2.0801	-1.7886
226	-1.9574	-1.6801
227	-1.8498	-1.5975
228	-1.7136	-1.4776
229	-1.5884	-1.367
230	-1.4564	-1.2521
231	-1.3033	-1.1188
232	-1.1737	-1.0054
233	-1.029	-0.8774
234	-0.8964	-0.7583
235	-0.7876	-0.6566
236	-0.6845	-0.5569
237	-0.5802	-0.4653
238	-0.5013	-0.3997
239	-0.4048	-0.3193
240	-0.3291	-0.2594
241	-0.2874	-0.2209
242	-0.2401	-0.1783
243	-0.1947	-0.144
244	-0.1761	-0.1298
245	-0.1295	-0.091
246	-0.0994	-0.0726
247	-0.0948	-0.0717
248	-0.0751	-0.0519
249	-0.0383	-0.0236
250	-0.0198	-0.0075

## Sheet: Extended Data 1g
Seconds	SUMO_GLP WT	SUMO_GLP ΔLoop
0	0	0
0.2	0.00150187	0.00021998
0.4	0.00352228	0.00041733
0.6	0.00541202	0.00021286
0.8	0.00673362	0.00032058
1	0.00883382	0.00022771
1.2	0.0109015	-0.00038354
1.4	0.0121635	-0.0004064
1.6	0.0128522	-0.00031245
1.8	0.0139467	-0.00011965
2	0.0141556	2.015e-05
2.2	0.0141319	-0.00011897
2.4	0.0140051	0.00010947
2.6	0.0142087	-0.0005132
2.8	0.0150462	-0.00028369
3	0.0147967	-2.885e-05
3.2	0.0137526	-8.42e-06
3.4	0.0142247	0.00052794
3.6	0.0144601	0.00038607
3.8	0.013739	6.908e-05
4	0.0135289	-0.00012951
4.2	0.0144367	-0.0005384
4.4	0.0143445	-0.00111551
4.6	0.0142112	-0.00156234
4.8	0.0148887	-0.00167083
5	0.0158941	-0.00235706
5.2	0.0156549	-0.00253254
5.4	0.0150226	-0.00217629
5.6	0.0152172	-0.00204936
5.8	0.0156021	-0.00207387
6	0.0153433	-0.00203623
6.2	0.0153054	-0.00227052
6.4	0.0160465	-0.00234569
6.6	0.0166234	-0.00257254
6.8	0.0163175	-0.00246085
7	0.0159342	-0.00226128
7.2	0.0168001	-0.00185628
7.4	0.0176549	-0.00209561
7.6	0.0169462	-0.00243145
7.8	0.0171357	-0.00224475
8	0.0187098	-0.00231662
8.2	0.0190174	-0.00254809
8.4	0.018791	-0.00219834
8.6	0.0203182	-0.00231957
8.8	0.0215038	-0.00245554
9	0.0215336	-0.00218513
9.2	0.0212883	-0.00199714
9.4	0.021798	-0.00191167
9.6	0.022731	-0.00163811
9.8	0.0225486	-0.00161537
10	0.0223055	-0.00167553
10.2	0.0224029	-0.00145271
10.4	0.0229799	-0.00149992
10.6	0.0216694	-0.0020135
10.8	0.0207495	-0.00230785
11	0.0215566	-0.00242812
11.2	0.0219383	-0.00241172
11.4	0.0212519	-0.00221741
11.6	0.0213722	-0.00222677
11.8	0.02231	-0.00259909
12	0.0226298	-0.00280553
12.2	0.0220159	-0.00326566
12.4	0.022855	-0.00353656
12.6	0.0240837	-0.0038432
12.8	0.0241387	-0.00364339
13	0.0239814	-0.00329179
13.2	0.024631	-0.00293271
13.4	0.0256404	-0.00249945
13.6	0.025566	-0.00226516
13.8	0.0252723	-0.00235295
14	0.0255117	-0.00227752
14.2	0.0255456	-0.00233424
14.4	0.024454	-0.00241999
14.6	0.023975	-0.0021589
14.8	0.0250357	-0.00210199
15	0.0253831	-0.00179204
15.2	0.0252708	-0.0013301
15.4	0.0260083	-0.00124604
15.6	0.0267989	-0.00182045
15.8	0.0267152	-0.00196666
16	0.0272733	-0.00241691
16.2	0.0286049	-0.0027765
16.4	0.0297863	-0.00232992
16.6	0.0299661	-0.00242223
16.8	0.0302393	-0.00269403
17	0.0308844	-0.00264067
17.2	0.0315996	-0.00264825
17.4	0.0311506	-0.00294547
17.6	0.0308842	-0.00289467
17.8	0.0313526	-0.00299594
18	0.0313566	-0.00315254
18.2	0.030708	-0.00328874
18.4	0.0309584	-0.00269092
18.6	0.0319831	-0.00289741
18.8	0.0314306	-0.00303044
19	0.0311304	-0.00316688
19.2	0.0321623	-0.00358253
19.4	0.0328348	-0.00371963
19.6	0.0324354	-0.00357577
19.8	0.0329289	-0.00372012
20	0.0339979	-0.0041141
20.2	0.0342865	-0.0041314
20.4	0.0338062	-0.00399872
20.6	0.0340548	-0.00447881
20.8	0.0348398	-0.00434026
21	0.0348194	-0.00419189
21.2	0.0349707	-0.00392463
21.4	0.0354108	-0.00418692
21.6	0.0361776	-0.00430738
21.8	0.0360258	-0.00416224
22	0.0367099	-0.00422263
22.2	0.0378343	-0.00442302
22.4	0.0381168	-0.00486168
22.6	0.0379234	-0.00539879
22.8	0.0380083	-0.00527358
23	0.039389	-0.00547644
23.2	0.0400262	-0.00539407
23.4	0.0401579	-0.00509154
23.6	0.040404	-0.00517576
23.8	0.0410446	-0.00513042
24	0.0409048	-0.00493942
24.2	0.0406389	-0.0051786
24.4	0.0411298	-0.00478229
24.6	0.0420556	-0.00460084
24.8	0.0417547	-0.0043943
25	0.0419008	-0.00397189
25.2	0.0431029	-0.00463101
25.4	0.0433901	-0.00516303
25.6	0.0424565	-0.00484643
25.8	0.0429886	-0.00478676
26	0.0445584	-0.00529162
26.2	0.0444005	-0.00531749
26.4	0.0439033	-0.00567421
26.6	0.0449211	-0.00614104
26.8	0.0454903	-0.00579265
27	0.0458909	-0.00508361
27.2	0.0457266	-0.00508338
27.4	0.0463651	-0.00503263
27.6	0.0470672	-0.00427583
27.8	0.04669	-0.00380419
28	0.0469701	-0.00350291
28.2	0.0481504	-0.0038048
28.4	0.0488508	-0.00400636
28.6	0.0487288	-0.00387881
28.8	0.0487022	-0.00390797
29	0.0498593	-0.00379843
29.2	0.0501611	-0.0040299
29.4	0.0492804	-0.00366053
29.6	0.0494753	-0.0038095
29.8	0.0507378	-0.00434742
30	0.0507505	-0.00404909
30.2	0.0502587	-0.0039591
30.4	0.0511168	-0.00426386
30.6	0.0516888	-0.00423847
30.8	0.0515382	-0.00376513
31	0.0514276	-0.00390585
31.2	0.051929	-0.00429661
31.4	0.0530404	-0.00410645
31.6	0.0532182	-0.00354046
31.8	0.053618	-0.00364903
32	0.0557245	-0.00390149
32.2	0.0561831	-0.00448529
32.4	0.0559828	-0.0045873
32.6	0.0570387	-0.00469751
32.8	0.0581284	-0.00470919
33	0.0583054	-0.00445537
33.2	0.0584548	-0.00444785
33.4	0.0589267	-0.0050759
33.6	0.0598417	-0.00519198
33.8	0.0602451	-0.00501032
34	0.0607172	-0.0049503
34.2	0.0614616	-0.00511671
34.4	0.0621746	-0.00524386
34.6	0.0620813	-0.00535686
34.8	0.0624875	-0.00525468
35	0.063335	-0.00554435
35.2	0.0636555	-0.00540795
35.4	0.06341	-0.00503243
35.6	0.0640823	-0.00495787
35.8	0.065251	-0.00504559
36	0.0656622	-0.00514464
36.2	0.0651966	-0.00518928
36.4	0.066525	-0.00533454
36.6	0.0672992	-0.00534538
36.8	0.0666984	-0.00485361
37	0.0670151	-0.00471911
37.2	0.0681603	-0.00475336
37.4	0.0688827	-0.00496176
37.6	0.0687946	-0.00481494
37.8	0.0693583	-0.00481775
38	0.0702172	-0.00483244
38.2	0.0707493	-0.00485216
38.4	0.0706284	-0.00540184
38.6	0.0710085	-0.00527993
38.8	0.0726475	-0.00557927
39	0.0728235	-0.00630401
39.2	0.0721412	-0.0064035
39.4	0.0732524	-0.00615237
39.6	0.0747505	-0.00660914
39.8	0.0748687	-0.00633581
40	0.0751555	-0.00613857
40.2	0.0765252	-0.00638345
40.4	0.0772037	-0.00623314
40.6	0.0770697	-0.00586726
40.8	0.0777387	-0.0057003
41	0.0789682	-0.00546997
41.2	0.0800725	-0.0047665
41.4	0.07986	-0.00458622
41.6	0.0795759	-0.00421075
41.8	0.0807221	-0.00365673
42	0.0817733	-0.0035254
42.2	0.0811271	-0.00420529
42.4	0.0814076	-0.00442739
42.6	0.082685	-0.00454776
42.8	0.0828918	-0.00524562
43	0.0818258	-0.00535791
43.2	0.0828794	-0.00549523
43.4	0.0838526	-0.00545333
43.6	0.0836153	-0.00556412
43.8	0.0841831	-0.00563979
44	0.0852974	-0.00578302
44.2	0.0861509	-0.00598829
44.4	0.0864018	-0.00591254
44.6	0.0875729	-0.005784
44.8	0.0886226	-0.00553823
45	0.0892526	-0.00556762
45.2	0.0899113	-0.00562464
45.4	0.0900035	-0.00571246
45.6	0.0915357	-0.00559631
45.8	0.0922584	-0.00564901
46	0.0925284	-0.00582757
46.2	0.0930189	-0.00601389
46.4	0.0938687	-0.0055402
46.6	0.0935188	-0.00577833
46.8	0.0937691	-0.00649452
47	0.0945478	-0.00669071
47.2	0.095119	-0.00673802
47.4	0.094774	-0.0067316
47.6	0.0953478	-0.00726706
47.8	0.0963225	-0.0073738
48	0.09667	-0.007092
48.2	0.0965005	-0.00717194
48.4	0.0969573	-0.00714295
48.6	0.0981438	-0.00698035
48.8	0.0985155	-0.0071475
49	0.0990947	-0.00753227
49.2	0.0997113	-0.0075205
49.4	0.100816	-0.00712836
49.6	0.101237	-0.00696159
49.8	0.101857	-0.00690852
50	0.103651	-0.00695658
50.2	0.104108	-0.00669355
50.4	0.104054	-0.00620065
50.6	0.104919	-0.00650073
50.8	0.106257	-0.00700748
51	0.106116	-0.00687629
51.2	0.106318	-0.00652368
51.4	0.107271	-0.0067502
51.6	0.107977	-0.00677067
51.8	0.107812	-0.00665471
52	0.108186	-0.00678273
52.2	0.108468	-0.00685609
52.4	0.109372	-0.0070815
52.6	0.110106	-0.0069042
52.8	0.110971	-0.00691755
53	0.111952	-0.00729478
53.2	0.112162	-0.00723304
53.4	0.112509	-0.00731754
53.6	0.113611	-0.007387
53.8	0.115598	-0.00776478
54	0.116058	-0.00806168
54.2	0.116402	-0.00769317
54.4	0.117496	-0.0073142
54.6	0.118078	-0.00771331
54.8	0.118419	-0.00770081
55	0.118961	-0.00732336
55.2	0.120311	-0.00672362
55.4	0.120616	-0.00678531
55.6	0.120985	-0.00680556
55.8	0.121422	-0.00724068
56	0.12261	-0.00717116
56.2	0.123064	-0.00701668
56.4	0.123018	-0.00685207
56.6	0.123795	-0.00659325
56.8	0.125115	-0.0068561
57	0.124755	-0.00694516
57.2	0.124755	-0.00683556
57.4	0.126512	-0.00698495
57.6	0.127788	-0.00688801
57.8	0.127796	-0.00669847
58	0.128717	-0.00681293
58.2	0.130077	-0.00677338
58.4	0.130407	-0.00648354
58.6	0.130586	-0.00691896
58.8	0.131158	-0.00698257
59	0.131433	-0.00681278
59.2	0.131972	-0.00677646
59.4	0.132292	-0.00727506
59.6	0.133206	-0.00712628
59.8	0.134179	-0.00722912
60	0.134591	-0.00710253
60.2	0.134817	-0.00662029
60.4	0.135767	-0.00645344
60.6	0.136991	-0.0067559
60.8	0.136993	-0.00696003
61	0.13757	-0.00687587
61.2	0.139104	-0.00738887
61.4	0.140474	-0.00754194
61.6	0.140484	-0.00763491
61.8	0.141712	-0.0080431
62	0.143061	-0.00814612
62.2	0.143991	-0.00839803
62.4	0.144403	-0.00835804
62.6	0.145504	-0.00856719
62.8	0.145992	-0.00844462
63	0.146713	-0.00784029
63.2	0.147813	-0.00806556
63.4	0.149262	-0.00770718
63.6	0.149992	-0.00767811
63.8	0.150566	-0.00775141
64	0.151169	-0.00736062
64.2	0.152243	-0.00727892
64.4	0.152338	-0.00746962
64.6	0.152012	-0.00745186
64.8	0.152765	-0.00760428
65	0.154068	-0.00782062
65.2	0.153977	-0.00806769
65.4	0.154766	-0.0079702
65.6	0.155858	-0.00791799
65.8	0.156499	-0.00784821
66	0.156527	-0.00725063
66.2	0.157939	-0.0073151
66.4	0.158863	-0.00707271
66.6	0.159995	-0.0070484
66.8	0.160191	-0.00701892
67	0.161076	-0.00686331
67.2	0.16217	-0.00705243
67.4	0.162402	-0.00693056
67.6	0.16217	-0.00730008
67.8	0.162933	-0.00713912
68	0.163472	-0.00761768
68.2	0.16296	-0.00780457
68.4	0.163104	-0.00785489
68.6	0.164795	-0.00800834
68.8	0.165605	-0.00854094
69	0.165645	-0.00872176
69.2	0.166696	-0.00880196
69.4	0.168657	-0.00905514
69.6	0.169073	-0.00890157
69.8	0.169375	-0.00903397
70	0.170789	-0.00882648
70.2	0.172345	-0.00901543
70.4	0.172883	-0.00936737
70.6	0.173139	-0.00947727
70.8	0.17423	-0.00926864
71	0.174986	-0.00890996
71.2	0.175025	-0.00864667
71.4	0.175321	-0.0083183
71.6	0.177018	-0.00819488
71.8	0.177794	-0.00819731
72	0.177861	-0.00808709
72.2	0.17906	-0.00759039
72.4	0.180926	-0.00795058
72.6	0.181825	-0.00839829
72.8	0.182222	-0.00855073
73	0.183801	-0.00832466
73.2	0.185049	-0.0086498
73.4	0.185527	-0.00863886
73.6	0.186192	-0.00883602
73.8	0.187155	-0.0087953
74	0.187724	-0.00857654
74.2	0.18814	-0.00908122
74.4	0.18828	-0.00938366
74.6	0.189006	-0.00900192
74.8	0.189767	-0.00874634
75	0.189604	-0.00885283
75.2	0.190105	-0.00863621
75.4	0.19155	-0.00894293
75.6	0.191637	-0.00901829
75.8	0.191393	-0.00902028
76	0.192845	-0.00876904
76.2	0.194304	-0.00867444
76.4	0.194734	-0.00863907
76.6	0.195542	-0.00857311
76.8	0.196978	-0.00865462
77	0.197614	-0.00775407
77.2	0.197956	-0.00821017
77.4	0.198972	-0.00779957
77.6	0.199811	-0.00765751
77.8	0.20021	-0.00725959
78	0.20074	-0.00705638
78.2	0.201868	-0.00741884
78.4	0.202369	-0.00724349
78.6	0.202449	-0.00723192
78.8	0.20279	-0.0074948
79	0.203759	-0.0079665
79.2	0.203948	-0.00819869
79.4	0.203965	-0.0087851
79.6	0.204522	-0.00908879
79.8	0.205854	-0.00902995
80	0.206755	-0.00903677
80.2	0.206926	-0.00909503
80.4	0.208166	-0.00946357
80.6	0.209296	-0.00972643
80.8	0.209957	-0.0095924
81	0.210985	-0.00927524
81.2	0.212046	-0.0100819
81.4	0.21273	-0.00968653
81.6	0.213278	-0.0093929
81.8	0.214012	-0.00963403
82	0.215021	-0.00932519
82.2	0.216054	-0.00969771
82.4	0.216166	-0.00989582
82.6	0.216669	-0.0100074
82.8	0.217952	-0.00968052
83	0.218494	-0.0100543
83.2	0.218396	-0.0102337
83.4	0.219689	-0.0107991
83.6	0.220515	-0.0108058
83.8	0.220419	-0.0103239
84	0.22088	-0.0106848
84.2	0.222168	-0.0105231
84.4	0.223122	-0.0104388
84.6	0.223485	-0.0103181
84.8	0.22434	-0.0100444
85	0.22552	-0.0102887
85.2	0.225581	-0.0101494
85.4	0.225778	-0.0101184
85.6	0.22682	-0.0101029
85.8	0.227371	-0.0103338
86	0.228003	-0.0103919
86.2	0.228377	-0.0106331
86.4	0.228739	-0.0107262
86.6	0.229288	-0.0102727
86.8	0.229257	-0.0103597
87	0.230209	-0.0103497
87.2	0.231313	-0.0101455
87.4	0.232097	-0.00976376
87.6	0.232162	-0.00939914
87.8	0.233044	-0.00951333
88	0.234241	-0.00962415
88.2	0.235142	-0.00945143
88.4	0.235675	-0.00957578
88.6	0.23699	-0.009732
88.8	0.238037	-0.00948126
89	0.23879	-0.009801
89.2	0.23885	-0.0100507
89.4	0.24048	-0.0102009
89.6	0.241662	-0.010276
89.8	0.241694	-0.010348
90	0.242435	-0.0106441
90.2	0.243766	-0.0105562
90.4	0.244098	-0.0104692
90.6	0.244176	-0.0103876
90.8	0.245072	-0.0103276
91	0.246783	-0.00982812
91.2	0.246895	-0.00957346
91.4	0.247232	-0.00939821
91.6	0.248033	-0.00926304
91.8	0.248726	-0.00944478
92	0.249037	-0.00943055
92.2	0.248991	-0.00940765
92.4	0.249591	-0.00896244
92.6	0.250151	-0.00914638
92.8	0.250145	-0.00955382
93	0.250943	-0.00963207
93.2	0.251572	-0.00988282
93.4	0.25228	-0.0100616
93.6	0.25214	-0.0102511
93.8	0.253199	-0.0106794
94	0.254046	-0.0112074
94.2	0.254399	-0.0113244
94.4	0.254565	-0.011432
94.6	0.255644	-0.0118207
94.8	0.256206	-0.0118891
95	0.256449	-0.0118959
95.2	0.256788	-0.0118264
95.4	0.257651	-0.0116992
95.6	0.258101	-0.0107553
95.8	0.258219	-0.0108848
96	0.258883	-0.0103622
96.2	0.259509	-0.00967916
96.4	0.260082	-0.0093821
96.6	0.26109	-0.0100092
96.8	0.262094	-0.0096577
97	0.26299	-0.0093033
97.2	0.262736	-0.00968456
97.4	0.262962	-0.00953012
97.6	0.264752	-0.00940666
97.8	0.266101	-0.00971945
98	0.266031	-0.00974929
98.2	0.266833	-0.00968806
98.4	0.268142	-0.00968346
98.6	0.268677	-0.00997086
98.8	0.268657	-0.0102128
99	0.269375	-0.0105959
99.2	0.269963	-0.0103299
99.4	0.270136	-0.0102159
99.6	0.270983	-0.0101183
99.8	0.271722	-0.0102549
100	0.272539	-0.0101841
100.2	0.272657	-0.0103907
100.4	0.272931	-0.0104606
100.6	0.274066	-0.0106366
100.8	0.274039	-0.0103373
101	0.27358	-0.0106397
101.2	0.27448	-0.0107666
101.4	0.275997	-0.0104583
101.6	0.27661	-0.0106001
101.8	0.276451	-0.0107099
102	0.277134	-0.0106073
102.2	0.278178	-0.0105125
102.4	0.278371	-0.0103186
102.6	0.278408	-0.0106537
102.8	0.27922	-0.0108724
103	0.279834	-0.0107139
103.2	0.28021	-0.0105328
103.4	0.280804	-0.0108219
103.6	0.281822	-0.0111404
103.8	0.281691	-0.0112324
104	0.281548	-0.0115483
104.2	0.282317	-0.0118268
104.4	0.283223	-0.0116349
104.6	0.283525	-0.0119437
104.8	0.284192	-0.0119947
105	0.285453	-0.0124142
105.2	0.286539	-0.0121658
105.4	0.286901	-0.0117234
105.6	0.287584	-0.0119326
105.8	0.288684	-0.0120464
106	0.289399	-0.0118841
106.2	0.289432	-0.0118638
106.4	0.290296	-0.0119255
106.6	0.291085	-0.0120771
106.8	0.291858	-0.0116778
107	0.292377	-0.0115475
107.2	0.29308	-0.0116759
107.4	0.293384	-0.011416
107.6	0.293389	-0.0114795
107.8	0.293551	-0.0109841
108	0.294363	-0.010902
108.2	0.295244	-0.0107723
108.4	0.295137	-0.0103774
108.6	0.296096	-0.010544
108.8	0.297677	-0.01069
109	0.297727	-0.0105009
109.2	0.298201	-0.00958854
109.4	0.299703	-0.00961638
109.6	0.300611	-0.0101207
109.8	0.299953	-0.0102422
110	0.300195	-0.0101242
110.2	0.300887	-0.010572
110.4	0.301372	-0.0106742
110.6	0.301472	-0.0106532
110.8	0.301716	-0.0111548
111	0.302301	-0.0111582
111.2	0.302523	-0.0109114
111.4	0.302248	-0.0110512
111.6	0.302939	-0.0108203
111.8	0.303639	-0.0107507
112	0.303421	-0.0112853
112.2	0.303843	-0.0109895
112.4	0.305007	-0.0109418
112.6	0.306302	-0.0114056
112.8	0.306243	-0.0110901
113	0.306872	-0.0108667
113.2	0.30845	-0.0105683
113.4	0.308811	-0.0107903
113.6	0.30891	-0.0106604
113.8	0.309522	-0.0106345
114	0.310702	-0.0105517
114.2	0.310765	-0.0103635
114.4	0.311374	-0.0102155
114.6	0.312532	-0.0102494
114.8	0.313174	-0.0106255
115	0.313441	-0.0108254
115.2	0.314006	-0.0112294
115.4	0.314922	-0.0115239
115.6	0.315698	-0.0117826
115.8	0.315504	-0.0124158
116	0.316042	-0.0126371
116.2	0.317517	-0.0123374
116.4	0.317663	-0.0123733
116.6	0.317331	-0.0123237
116.8	0.317452	-0.0120934
117	0.318261	-0.0116483
117.2	0.317545	-0.0109582
117.4	0.317703	-0.0109515
117.6	0.318709	-0.0109498
117.8	0.319063	-0.0105348
118	0.31863	-0.0102349
118.2	0.319192	-0.009958
118.4	0.320594	-0.0100283
118.6	0.321293	-0.010092
118.8	0.321277	-0.0103231
119	0.321592	-0.0104348
119.2	0.322886	-0.0103518
119.4	0.323442	-0.0102994
119.6	0.3236	-0.0105871
119.8	0.324449	-0.0105572
120	0.325706	-0.0108533
120.2	0.325536	-0.0105835
120.4	0.325715	-0.0104911
120.6	0.326755	-0.0108011
120.8	0.326958	-0.0110291
121	0.326638	-0.0105967
121.2	0.327194	-0.0109833
121.4	0.328147	-0.0117577
121.6	0.328412	-0.0119417
121.8	0.328476	-0.0118913
122	0.3289	-0.0124289
122.2	0.330602	-0.0121722
122.4	0.330952	-0.012539
122.6	0.330879	-0.0126735
122.8	0.331361	-0.0121066
123	0.332406	-0.0120564
123.2	0.332729	-0.0123109
123.4	0.333154	-0.0120268
123.6	0.334258	-0.0121249
123.8	0.3349	-0.0122395
124	0.334779	-0.0123188
124.2	0.33498	-0.0119585
124.4	0.335866	-0.011633
124.6	0.335728	-0.0113724
124.8	0.335669	-0.0111037
125	0.336196	-0.0109754
125.2	0.336666	-0.0111219
125.4	0.336315	-0.0113373
125.6	0.336695	-0.0114468
125.8	0.337186	-0.0115632
126	0.337622	-0.0115037
126.2	0.338563	-0.0114854
126.4	0.339099	-0.011777
126.6	0.340027	-0.0119638
126.8	0.34068	-0.0119442
127	0.341369	-0.0122712
127.2	0.342117	-0.0126471
127.4	0.343113	-0.0127653
127.6	0.343354	-0.0129621
127.8	0.3434	-0.0128831
128	0.343991	-0.012546
128.2	0.344715	-0.0125609
128.4	0.344729	-0.0122615
128.6	0.345265	-0.0123995
128.8	0.34593	-0.0122212
129	0.346031	-0.0120261
129.2	0.346445	-0.0122603
129.4	0.34662	-0.0126764
129.6	0.347194	-0.0125822
129.8	0.346895	-0.0122589
130	0.347002	-0.0122668
130.2	0.347503	-0.0125685
130.4	0.348176	-0.0127173
130.6	0.347792	-0.0128905
130.8	0.347973	-0.0125367
131	0.34892	-0.0124607
131.2	0.348347	-0.0121879
131.4	0.347985	-0.0118324
131.6	0.348728	-0.0115234
131.8	0.349509	-0.011348
132	0.349662	-0.011111
132.2	0.350372	-0.0113087
132.4	0.350824	-0.0111646
132.6	0.351393	-0.0108748
132.8	0.352137	-0.0105315
133	0.352948	-0.0109588
133.2	0.353888	-0.0112426
133.4	0.35377	-0.0112226
133.6	0.354218	-0.0109936
133.8	0.354621	-0.0109841
134	0.355931	-0.0114675
134.2	0.356396	-0.0118084
134.4	0.356714	-0.0117657
134.6	0.357327	-0.0117326
134.8	0.358164	-0.011549
135	0.358019	-0.0116568
135.2	0.357983	-0.0113332
135.4	0.359076	-0.0115684
135.6	0.359622	-0.0114816
135.8	0.359562	-0.0111625
136	0.359976	-0.0116918
136.2	0.36081	-0.0118651
136.4	0.360265	-0.0116448
136.6	0.3605	-0.0116867
136.8	0.36137	-0.0118108
137	0.361611	-0.0117182
137.2	0.361822	-0.0117147
137.4	0.361891	-0.0117594
137.6	0.362546	-0.0114033
137.8	0.363252	-0.0113782
138	0.363011	-0.0115409
138.2	0.3628	-0.0115299
138.4	0.363556	-0.0112593
138.6	0.363979	-0.0111396
138.8	0.363838	-0.0105648
139	0.364572	-0.0107687
139.2	0.365751	-0.0108111
139.4	0.36568	-0.0110206
139.6	0.366256	-0.0112036
139.8	0.367106	-0.0113566
140	0.367406	-0.0119537
140.2	0.367194	-0.0114428
140.4	0.367383	-0.0115262
140.6	0.368043	-0.0115308
140.8	0.368578	-0.0115024
141	0.368731	-0.0117252
141.2	0.368918	-0.0119173
141.4	0.369746	-0.0115275
141.6	0.369728	-0.0113565
141.8	0.36984	-0.0115912
142	0.370238	-0.0116575
142.2	0.371115	-0.0114695
142.4	0.371301	-0.0109301
142.6	0.371619	-0.0109105
142.8	0.37265	-0.0108245
143	0.373584	-0.0111971
143.2	0.373575	-0.0114919
143.4	0.374188	-0.0118543
143.6	0.375096	-0.0120177
143.8	0.374868	-0.0117801
144	0.374881	-0.0122168
144.2	0.375408	-0.0123027
144.4	0.376376	-0.0121732
144.6	0.376315	-0.0121236
144.8	0.376688	-0.0126997
145	0.376905	-0.0122952
145.2	0.377479	-0.0120321
145.4	0.377329	-0.0121216
145.6	0.377603	-0.0123624
145.8	0.378704	-0.0127702
146	0.37904	-0.0128847
146.2	0.378524	-0.0128539
146.4	0.37913	-0.012635
146.6	0.380387	-0.0131425
146.8	0.380346	-0.0134934
147	0.380517	-0.0137214
147.2	0.381555	-0.0143513
147.4	0.382166	-0.0144365
147.6	0.38176	-0.0146151
147.8	0.382002	-0.0149525
148	0.382801	-0.0154327
148.2	0.383806	-0.0148211
148.4	0.384081	-0.0141049
148.6	0.383796	-0.0141984
148.8	0.384513	-0.0140812
149	0.384282	-0.0132743
149.2	0.384019	-0.0132462
149.4	0.384436	-0.0127589
149.6	0.385682	-0.0125843
149.8	0.38504	-0.0126092
150	0.38496	-0.0124379
150.2	0.385633	-0.0123704
150.4	0.386275	-0.0123413
150.6	0.385739	-0.0126196
150.8	0.385216	-0.0127227
151	0.385848	-0.012795
151.2	0.385606	-0.0129673
151.4	0.385077	-0.0129256
151.6	0.385644	-0.0133941
151.8	0.386561	-0.0137097
152	0.386829	-0.0138542
152.2	0.387141	-0.0135067
152.4	0.387738	-0.0137868
152.6	0.388384	-0.0139952
152.8	0.388749	-0.0141376
153	0.38886	-0.0138048
153.2	0.390087	-0.0135525
153.4	0.39092	-0.0130748
153.6	0.391164	-0.0128436
153.8	0.391701	-0.0126786
154	0.392837	-0.0126917
154.2	0.392753	-0.0122379
154.4	0.392316	-0.0121532
154.6	0.392906	-0.0118999
154.8	0.392934	-0.0118644
155	0.392571	-0.0120219
155.2	0.392511	-0.0118884
155.4	0.39301	-0.0121097
155.6	0.393302	-0.0123794
155.8	0.392721	-0.0127328
156	0.392587	-0.0130679
156.2	0.393256	-0.01343
156.4	0.393467	-0.0135698
156.6	0.393111	-0.0133964
156.8	0.393761	-0.0136713
157	0.394541	-0.0136449
157.2	0.394829	-0.013455
157.4	0.395011	-0.0132442
157.6	0.395925	-0.0129871
157.8	0.396048	-0.0130009
158	0.396103	-0.0129875
158.2	0.397136	-0.0126302
158.4	0.398158	-0.0128114
158.6	0.398371	-0.0130813
158.8	0.397715	-0.0133865
159	0.398326	-0.0138795
159.2	0.399059	-0.0138465
159.4	0.398885	-0.0141711
159.6	0.399258	-0.0145323
159.8	0.399529	-0.0143458
160	0.40017	-0.0146614
160.2	0.40029	-0.0147091
160.4	0.400306	-0.014498
160.6	0.401105	-0.0148496
160.8	0.401167	-0.0151487
161	0.400846	-0.0147531
161.2	0.401265	-0.0142857
161.4	0.401656	-0.0140499
161.6	0.401414	-0.0138229
161.8	0.401807	-0.0134436
162	0.402839	-0.0135702
162.2	0.403486	-0.0136647
162.4	0.402999	-0.0136958
162.6	0.403117	-0.0141311
162.8	0.403507	-0.0142402
163	0.403564	-0.0144267
163.2	0.403737	-0.0145175
163.4	0.403801	-0.0144151
163.6	0.404695	-0.0143345
163.8	0.404333	-0.0144233
164	0.404374	-0.0144509
164.2	0.405146	-0.0144292
164.4	0.405358	-0.0148054
164.6	0.405178	-0.0148844
164.8	0.405266	-0.0147152
165	0.405895	-0.0142811
165.2	0.405923	-0.0143693
165.4	0.405091	-0.0142148
165.6	0.405968	-0.0140015
165.8	0.406962	-0.0138584
166	0.406271	-0.0140284
166.2	0.406567	-0.0139008
166.4	0.40743	-0.0136557
166.6	0.407383	-0.0136003
166.8	0.407239	-0.0132784
167	0.407802	-0.0135637
167.2	0.408983	-0.0133952
167.4	0.409397	-0.0133206
167.6	0.409915	-0.013683
167.8	0.41053	-0.0133512
168	0.411975	-0.0131607
168.2	0.412972	-0.0136281
168.4	0.413418	-0.0140111
168.6	0.414638	-0.0141418
168.8	0.415181	-0.013983
169	0.414666	-0.0139497
169.2	0.415042	-0.014286
169.4	0.415749	-0.0142258
169.6	0.416181	-0.0141714
169.8	0.416098	-0.0142121
170	0.416327	-0.0140757
170.2	0.416864	-0.014045
170.4	0.416365	-0.0137764
170.6	0.415892	-0.0137728
170.8	0.416069	-0.0136109
171	0.416024	-0.0136733
171.2	0.415425	-0.013598
171.4	0.415025	-0.0140582
171.6	0.414724	-0.0138597
171.8	0.415014	-0.0134681
172	0.415131	-0.0135377
172.2	0.415958	-0.0134432
172.4	0.416615	-0.0135861
172.6	0.416404	-0.0137076
172.8	0.416316	-0.0133848
173	0.417036	-0.0137115
173.2	0.417691	-0.0138124
173.4	0.417533	-0.0137788
173.6	0.417939	-0.0134931
173.8	0.418871	-0.0131118
174	0.418809	-0.0132228
174.2	0.419145	-0.0134539
174.4	0.419788	-0.0133469
174.6	0.420072	-0.0131173
174.8	0.419753	-0.0127137
175	0.419883	-0.0130103
175.2	0.42016	-0.0133612
175.4	0.420284	-0.0135473
175.6	0.419984	-0.0134732
175.8	0.420213	-0.0133614
176	0.421277	-0.0136263
176.2	0.421502	-0.0142539
176.4	0.421017	-0.014662
176.6	0.421404	-0.0147372
176.8	0.422231	-0.0149734
177	0.421977	-0.0152999
177.2	0.422437	-0.0154196
177.4	0.423453	-0.0157071
177.6	0.424258	-0.0158825
177.8	0.424019	-0.0157725
178	0.425092	-0.0163476
178.2	0.426803	-0.0166289
178.4	0.427021	-0.0161835
178.6	0.427398	-0.0160177
178.8	0.428013	-0.0158463
179	0.428789	-0.0158173
179.2	0.428803	-0.0159472
179.4	0.427984	-0.0157352
179.6	0.427963	-0.0155551
179.8	0.428313	-0.0152754
180	0.427905	-0.0152446
180.2	0.427358	-0.0152829
180.4	0.427695	-0.0147731
180.6	0.427368	-0.0146181
180.8	0.426706	-0.0144141
181	0.426804	-0.0139019
181.2	0.427777	-0.0138086
181.4	0.427365	-0.0138827
181.6	0.427296	-0.0141534
181.8	0.427889	-0.0140643
182	0.428927	-0.0145735
182.2	0.428795	-0.0145331
182.4	0.429178	-0.0144802
182.6	0.429951	-0.0147599
182.8	0.430042	-0.0146234
183	0.430185	-0.0152675
183.2	0.430241	-0.0158308
183.4	0.430616	-0.0156089
183.6	0.430615	-0.0154885
183.8	0.430541	-0.0154987
184	0.430951	-0.0154365
184.2	0.43231	-0.0159444
184.4	0.431901	-0.0152749
184.6	0.431498	-0.0148038
184.8	0.432938	-0.0142478
185	0.433549	-0.0142437
185.2	0.433544	-0.0144928
185.4	0.433879	-0.0146871
185.6	0.434624	-0.0146807
185.8	0.434295	-0.0143393
186	0.434455	-0.0149194
186.2	0.434733	-0.0148359
186.4	0.434923	-0.0152178
186.6	0.434545	-0.0152342
186.8	0.434505	-0.0155353
187	0.434722	-0.0160447
187.2	0.434765	-0.0160787
187.4	0.433827	-0.0162122
187.6	0.433495	-0.015881
187.8	0.434522	-0.016042
188	0.435032	-0.0162297
188.2	0.435045	-0.0159368
188.4	0.435296	-0.0151495
188.6	0.436159	-0.0153503
188.8	0.436213	-0.0156589
189	0.435781	-0.0152906
189.2	0.436377	-0.0152609
189.4	0.437181	-0.0153254
189.6	0.437129	-0.0146579
189.8	0.437816	-0.0148517
190	0.439003	-0.0152657
190.2	0.439895	-0.0145371
190.4	0.439963	-0.0145243
190.6	0.44074	-0.0144074
190.8	0.441704	-0.0143188
191	0.442102	-0.014423
191.2	0.441524	-0.014278
191.4	0.441919	-0.0145007
191.6	0.442958	-0.0143732
191.8	0.442476	-0.0148148
192	0.442448	-0.0149013
192.2	0.442925	-0.0147893
192.4	0.44277	-0.0151677
192.6	0.441684	-0.015279
192.8	0.441461	-0.0151379
193	0.441702	-0.0149333
193.2	0.441147	-0.0152571
193.4	0.440634	-0.0149865
193.6	0.440737	-0.0146901
193.8	0.441252	-0.0146979
194	0.440984	-0.0142739
194.2	0.441277	-0.0141748
194.4	0.441631	-0.0138821
194.6	0.442051	-0.0138447
194.8	0.441702	-0.0135911
195	0.441678	-0.0135536
195.2	0.442265	-0.0133139
195.4	0.442744	-0.0140652
195.6	0.442381	-0.0138401
195.8	0.442454	-0.0135795
196	0.443937	-0.0136157
196.2	0.443633	-0.0136455
196.4	0.443601	-0.0134072
196.6	0.444644	-0.0133953
196.8	0.445643	-0.0134934
197	0.445144	-0.0135314
197.2	0.445152	-0.0139457
197.4	0.446009	-0.0137773
197.6	0.446473	-0.0140604
197.8	0.446569	-0.0141408
198	0.446642	-0.0143941
198.2	0.447703	-0.0145125
198.4	0.447919	-0.0143296
198.6	0.44745	-0.0147909
198.8	0.447692	-0.0152221
199	0.448055	-0.0153757
199.2	0.4477	-0.015649
199.4	0.447801	-0.0160637
199.6	0.448743	-0.0153701
199.8	0.449082	-0.0157577
200	0.448964	-0.0157794
200.2	0.449118	-0.0154663
200.4	0.449998	-0.0155548
200.6	0.450028	-0.0159111
200.8	0.45005	-0.0157263
201	0.450111	-0.0155818
201.2	0.450313	-0.0159025
201.4	0.450098	-0.0152734
201.6	0.449883	-0.0152213
201.8	0.450407	-0.0149003
202	0.450732	-0.0145391
202.2	0.450951	-0.0141382
202.4	0.450819	-0.0142325
202.6	0.451954	-0.0144239
202.8	0.452254	-0.014588
203	0.452029	-0.0141068
203.2	0.452704	-0.0138533
203.4	0.453931	-0.0138493
203.6	0.453951	-0.0140953
203.8	0.453796	-0.0143226
204	0.454236	-0.0142537
204.2	0.45464	-0.0144889
204.4	0.45385	-0.0148658
204.6	0.453634	-0.0147837
204.8	0.453693	-0.0147657
205	0.453265	-0.0145393
205.2	0.45256	-0.0147016
205.4	0.452866	-0.0145673
205.6	0.45361	-0.0145267
205.8	0.453815	-0.0146363
206	0.453663	-0.0144482
206.2	0.453942	-0.0142035
206.4	0.455005	-0.0145413
206.6	0.455106	-0.0146703
206.8	0.454194	-0.0142664
207	0.45493	-0.0144175
207.2	0.454814	-0.0144727
207.4	0.454104	-0.014691
207.6	0.454846	-0.0150751
207.8	0.45548	-0.0149198
208	0.455247	-0.0149569
208.2	0.45514	-0.0142911
208.4	0.455503	-0.0141033
208.6	0.45613	-0.0138616
208.8	0.455906	-0.0140377
209	0.456131	-0.0138931
209.2	0.456657	-0.0136371
209.4	0.457527	-0.0139608
209.6	0.457382	-0.0142622
209.8	0.45746	-0.0141012
210	0.458079	-0.0138074
210.2	0.458505	-0.0138926
210.4	0.458404	-0.0143797
210.6	0.458266	-0.014667
210.8	0.458749	-0.0147942
211	0.458785	-0.0152937
211.2	0.458487	-0.0149385
211.4	0.460141	-0.0153482
211.6	0.460978	-0.0157675
211.8	0.460459	-0.0153927
212	0.460951	-0.0151615
212.2	0.46165	-0.014538
212.4	0.46154	-0.01471
212.6	0.461181	-0.0147414
212.8	0.461266	-0.0150032
213	0.46115	-0.0146306
213.2	0.460717	-0.0141734
213.4	0.460326	-0.0143075
213.6	0.460063	-0.0141001
213.8	0.460123	-0.0136862
214	0.459956	-0.0134958
214.2	0.460032	-0.0133447
214.4	0.460382	-0.0136032
214.6	0.46027	-0.0137391
214.8	0.46037	-0.0134835
215	0.460679	-0.013746
215.2	0.462067	-0.0137894
215.4	0.462494	-0.0144488
215.6	0.462458	-0.0146575
215.8	0.463369	-0.0145429
216	0.46371	-0.0142835
216.2	0.463621	-0.0139373
216.4	0.464331	-0.014463
216.6	0.464644	-0.014469
216.8	0.464863	-0.0145592
217	0.464337	-0.0145942
217.2	0.464532	-0.0142239
217.4	0.465161	-0.0140524
217.6	0.465166	-0.0139373
217.8	0.465198	-0.0140009
218	0.465715	-0.0135903
218.2	0.466225	-0.0140129
218.4	0.465595	-0.014411
218.6	0.465047	-0.0143162
218.8	0.466083	-0.0144782
219	0.465739	-0.0150471
219.2	0.465619	-0.0148553
219.4	0.465848	-0.014927
219.6	0.466373	-0.0148344
219.8	0.466066	-0.0143795
220	0.466033	-0.0139678
220.2	0.466881	-0.0141559
220.4	0.467428	-0.013987
220.6	0.466965	-0.0137634
220.8	0.467352	-0.0140034
221	0.468152	-0.0139428
221.2	0.468657	-0.0135979
221.4	0.468699	-0.0140857
221.6	0.468912	-0.0141557
221.8	0.469413	-0.0145732
222	0.469363	-0.0149761
222.2	0.469311	-0.0155829
222.4	0.469627	-0.0160383
222.6	0.46979	-0.0162815
222.8	0.469439	-0.0165871
223	0.469118	-0.0168023
223.2	0.469845	-0.0166251
223.4	0.47	-0.0171085
223.6	0.469445	-0.0172847
223.8	0.470409	-0.017156
224	0.471319	-0.0173194
224.2	0.471566	-0.0168106
224.4	0.471552	-0.0166817
224.6	0.472309	-0.0167313
224.8	0.473119	-0.0167982
225	0.472841	-0.0167859
225.2	0.472418	-0.0172122
225.4	0.473136	-0.0168772
225.6	0.473595	-0.0164612
225.8	0.473356	-0.0162438
226	0.473478	-0.0160126
226.2	0.473961	-0.0157624
226.4	0.473595	-0.0156543
226.6	0.47283	-0.015363
226.8	0.473007	-0.0146925
227	0.473558	-0.0150548
227.2	0.473196	-0.0150096
227.4	0.472759	-0.0154697
227.6	0.472991	-0.0151682
227.8	0.473543	-0.0147896
228	0.473039	-0.0148306
228.2	0.473224	-0.0148633
228.4	0.473085	-0.0151878
228.6	0.472834	-0.0149655
228.8	0.472894	-0.0151312
229	0.4727	-0.0156921
229.2	0.473399	-0.0156116
229.4	0.473422	-0.0157751
229.6	0.473088	-0.0161275
229.8	0.473365	-0.0160498
230	0.473853	-0.0164832
230.2	0.473287	-0.0164512
230.4	0.473413	-0.0163197
230.6	0.474603	-0.0165064
230.8	0.475187	-0.01615
231	0.475014	-0.016257
231.2	0.475842	-0.0156827
231.4	0.476438	-0.0155414
231.6	0.476473	-0.0149117
231.8	0.476599	-0.0147796
232	0.477001	-0.0147998
232.2	0.4778	-0.0145118
232.4	0.477489	-0.0141448
232.6	0.477806	-0.0138783
232.8	0.478947	-0.0141965
233	0.479322	-0.014688
233.2	0.478688	-0.0148283
233.4	0.478621	-0.0150473
233.6	0.479422	-0.014969
233.8	0.479251	-0.0151966
234	0.478823	-0.0152281
234.2	0.479117	-0.0148983
234.4	0.479961	-0.0155604
234.6	0.479649	-0.0153278
234.8	0.47956	-0.014862
235	0.479897	-0.0149535
235.2	0.480192	-0.0150429
235.4	0.479537	-0.0152814
235.6	0.479752	-0.0153015
235.8	0.479966	-0.0154875
236	0.480264	-0.0152056
236.2	0.480307	-0.0151685
236.4	0.48039	-0.0149856
236.6	0.4812	-0.0147333
236.8	0.481249	-0.0155059
237	0.480756	-0.0158642
237.2	0.480685	-0.0159132
237.4	0.481326	-0.015526
237.6	0.480741	-0.0158981
237.8	0.480295	-0.0161671
238	0.480978	-0.0159034
238.2	0.48122	-0.0160081
238.4	0.480439	-0.0164917
238.6	0.4804	-0.0160262
238.8	0.48106	-0.0163687
239	0.480407	-0.0168024
239.2	0.479945	-0.016719
239.4	0.480026	-0.0163264
239.6	0.480274	-0.015903
239.8	0.480139	-0.0155467
240	0.480259	-0.0153086
240.2	0.48064	-0.0149079
240.4	0.481492	-0.0143526
240.6	0.481621	-0.0146241
240.8	0.481763	-0.0151133
241	0.482359	-0.0149909
241.2	0.482166	-0.0150847
241.4	0.482061	-0.0154071
241.6	0.482687	-0.015797
241.8	0.483588	-0.0161634
242	0.48327	-0.0160268
242.2	0.483443	-0.0160937
242.4	0.484126	-0.0165547
242.6	0.484175	-0.0166607
242.8	0.48399	-0.0168897
243	0.483944	-0.0169798
243.2	0.484197	-0.0163077
243.4	0.483885	-0.0157023
243.6	0.484193	-0.0155361
243.8	0.48435	-0.0151882
244	0.484448	-0.0146328
244.2	0.484675	-0.014112
244.4	0.485042	-0.0141184
244.6	0.485197	-0.0141417
244.8	0.485539	-0.0140668
245	0.485101	-0.0141287
245.2	0.484664	-0.0143498
245.4	0.485536	-0.0142552
245.6	0.485942	-0.0144442
245.8	0.48542	-0.0146319
246	0.485757	-0.0147522
246.2	0.486473	-0.0151124
246.4	0.485979	-0.0153049
246.6	0.485934	-0.0154672
246.8	0.486849	-0.0157848
247	0.487201	-0.0154621
247.2	0.486621	-0.0152455
247.4	0.48666	-0.0155721
247.6	0.487605	-0.0157584
247.8	0.487674	-0.0157581
248	0.487633	-0.0162907
248.2	0.487923	-0.0169481
248.4	0.488603	-0.0174005
248.6	0.488527	-0.0176238
248.8	0.488113	-0.0174192
249	0.488503	-0.0173484
249.2	0.48907	-0.0172501
249.4	0.488966	-0.0166525
249.6	0.489322	-0.016703
249.8	0.489458	-0.0164114
250	0.48954	-0.0161296
250.2	0.489304	-0.0154664
250.4	0.489886	-0.0149545
250.6	0.49074	-0.0149277
250.8	0.490827	-0.0143455
251	0.490414	-0.0139256
251.2	0.490345	-0.0136939
251.4	0.490639	-0.0136395
251.6	0.490385	-0.0138454
251.8	0.489866	-0.0143608
252	0.490216	-0.0143948
252.2	0.49045	-0.0145059
252.4	0.490065	-0.014515
252.6	0.490195	-0.014843
252.8	0.491003	-0.0148577
253	0.491187	-0.0152647
253.2	0.490827	-0.014956
253.4	0.491385	-0.0151453
253.6	0.491961	-0.0156746
253.8	0.49156	-0.0155782
254	0.491802	-0.0155612
254.2	0.492687	-0.0156075
254.4	0.492787	-0.0161202
254.6	0.492467	-0.0162665
254.8	0.492658	-0.0164019
255	0.49287	-0.0163707
255.2	0.492643	-0.0162665
255.4	0.492204	-0.0164295
255.6	0.492159	-0.0164926
255.8	0.492741	-0.0161491
256	0.492943	-0.0157952
256.2	0.492358	-0.0157092
256.4	0.492635	-0.0156827
256.6	0.492861	-0.0159523
256.8	0.492039	-0.0154625
257	0.491321	-0.0151047
257.2	0.491363	-0.014697
257.4	0.491182	-0.0150394
257.6	0.490474	-0.0145368
257.8	0.490586	-0.0141523
258	0.491452	-0.0140443
258.2	0.491277	-0.0140788
258.4	0.491393	-0.0148352
258.6	0.491826	-0.0151882
258.8	0.492741	-0.0152058
259	0.493095	-0.0154258
259.2	0.493003	-0.0154905
259.4	0.493912	-0.0149344
259.6	0.494887	-0.0153393
259.8	0.494671	-0.0155952
260	0.49511	-0.0159166
260.2	0.495747	-0.0158542
260.4	0.495595	-0.0160305
260.6	0.495393	-0.0157735
260.8	0.495609	-0.0156199
261	0.495727	-0.015684
261.2	0.49512	-0.0155504
261.4	0.494928	-0.0157215
261.6	0.495672	-0.0155758
261.8	0.49579	-0.0156829
262	0.495847	-0.015549
262.2	0.495445	-0.0156804
262.4	0.496167	-0.0158363
262.6	0.495953	-0.0150543
262.8	0.496059	-0.0146897
263	0.495999	-0.0146563
263.2	0.496226	-0.0135353
263.4	0.496085	-0.0137992
263.6	0.49599	-0.0146687
263.8	0.496254	-0.0145104
264	0.497027	-0.0145719
264.2	0.496695	-0.0148266
264.4	0.496728	-0.0148002
264.6	0.497724	-0.015084
264.8	0.49739	-0.014991
265	0.496777	-0.0149753
265.2	0.49752	-0.0153972
265.4	0.49844	-0.0159198
265.6	0.498052	-0.0157119
265.8	0.497687	-0.0156003
266	0.498347	-0.0156742
266.2	0.498257	-0.0155341
266.4	0.498101	-0.0155849
266.6	0.49768	-0.0154244
266.8	0.497548	-0.0154746
267	0.497619	-0.0151319
267.2	0.496762	-0.0150845
267.4	0.496389	-0.0158228
267.6	0.497323	-0.0154779
267.8	0.497153	-0.015221
268	0.4972	-0.0157162
268.2	0.497661	-0.0160592
268.4	0.498372	-0.0158951
268.6	0.498175	-0.0157955
268.8	0.497937	-0.0155417
269	0.498613	-0.0157771
269.2	0.499153	-0.0157753
269.4	0.498555	-0.0156068
269.6	0.498008	-0.0154114
269.8	0.498346	-0.0153317
270	0.49848	-0.0155117
270.2	0.497978	-0.0157619
270.4	0.497793	-0.0161327
270.6	0.498755	-0.015994
270.8	0.498497	-0.0160457
271	0.498346	-0.0157028
271.2	0.498339	-0.0154378
271.4	0.499311	-0.0157573
271.6	0.499386	-0.0154265
271.8	0.49947	-0.0152563
272	0.501261	-0.0155271
272.2	0.501955	-0.0154642
272.4	0.501811	-0.0150977
272.6	0.501889	-0.0152037
272.8	0.501849	-0.014949
273	0.501497	-0.0144067
273.2	0.500825	-0.0144415
273.4	0.500547	-0.0145784
273.6	0.50083	-0.0144708
273.8	0.50104	-0.0143709
274	0.500762	-0.0151579
274.2	0.501024	-0.0155581
274.4	0.501677	-0.0156444
274.6	0.501453	-0.0156085
274.8	0.500669	-0.0149945
275	0.501777	-0.014596
275.2	0.502483	-0.0147283
275.4	0.502303	-0.0147552
275.6	0.502619	-0.0142969
275.8	0.503423	-0.013801
276	0.503693	-0.0138295
276.2	0.503172	-0.0138961
276.4	0.503445	-0.0138219
276.6	0.503682	-0.0137975
276.8	0.503108	-0.0132168
277	0.502779	-0.013595
277.2	0.503002	-0.0140546
277.4	0.503929	-0.0142036
277.6	0.503679	-0.0144342
277.8	0.503666	-0.0147053
278	0.50419	-0.0153548
278.2	0.504239	-0.0154632
278.4	0.503323	-0.0155981
278.6	0.503058	-0.0151552
278.8	0.504051	-0.0149364
279	0.504537	-0.0155344
279.2	0.504056	-0.0157006
279.4	0.504775	-0.0158713
279.6	0.505129	-0.0160267
279.8	0.504644	-0.0158751
280	0.504722	-0.0158709
280.2	0.505362	-0.0162115
280.4	0.505414	-0.0153608
280.6	0.504983	-0.0149792
280.8	0.504734	-0.01488
281	0.504947	-0.0151715
281.2	0.505355	-0.0145924
281.4	0.505004	-0.0147561
281.6	0.504488	-0.0147586
281.8	0.505155	-0.0147446
282	0.505202	-0.0151389
282.2	0.503917	-0.0150487
282.4	0.504355	-0.015025
282.6	0.505384	-0.0148384
282.8	0.504758	-0.0153408
283	0.504828	-0.0157022
283.2	0.506316	-0.0157753
283.4	0.506709	-0.0157793
283.6	0.505879	-0.0150659
283.8	0.50683	-0.015065
284	0.507929	-0.0149701
284.2	0.508276	-0.0152464
284.4	0.507735	-0.0146237
284.6	0.50824	-0.0146994
284.8	0.508428	-0.0147713
285	0.508252	-0.0148715
285.2	0.507695	-0.0150023
285.4	0.507882	-0.0153437
285.6	0.508492	-0.0152762
285.8	0.50765	-0.0153361
286	0.506949	-0.0156477
286.2	0.507161	-0.0156218
286.4	0.507053	-0.0156543
286.6	0.506285	-0.0153167
286.8	0.506046	-0.015391
287	0.506759	-0.0153089
287.2	0.506502	-0.0150937
287.4	0.505545	-0.0148167
287.6	0.506038	-0.0148674
287.8	0.506904	-0.0151617
288	0.506299	-0.0151713
288.2	0.505969	-0.0152671
288.4	0.506062	-0.0147098
288.6	0.506186	-0.0142723
288.8	0.505852	-0.0146859
289	0.505624	-0.0146313
289.2	0.506246	-0.014444
289.4	0.506351	-0.0140293
289.6	0.506024	-0.0140293
289.8	0.506456	-0.0143178
290	0.506869	-0.0144926
290.2	0.50684	-0.014404
290.4	0.507145	-0.014166
290.6	0.508227	-0.0141175
290.8	0.509056	-0.0142525
291	0.509107	-0.0145936
291.2	0.509733	-0.014832
291.4	0.510388	-0.0148566
291.6	0.510446	-0.0151825
291.8	0.51001	-0.0154957
292	0.510161	-0.0159142
292.2	0.510717	-0.0159845
292.4	0.510296	-0.0159196
292.6	0.509413	-0.0160969
292.8	0.509627	-0.0160829
293	0.509837	-0.0161161
293.2	0.509372	-0.0163024
293.4	0.508973	-0.0161484
293.6	0.509717	-0.0162562
293.8	0.509847	-0.0165487
294	0.508935	-0.0162155
294.2	0.50959	-0.0159809
294.4	0.510327	-0.0154282
294.6	0.509789	-0.0150288
294.8	0.510132	-0.0149493
295	0.510561	-0.0150163
295.2	0.511108	-0.0148405
295.4	0.510778	-0.0145734
295.6	0.511309	-0.0149266
295.8	0.511926	-0.015167
296	0.512072	-0.0149172
296.2	0.512	-0.0147472
296.4	0.511425	-0.0148766
296.6	0.511819	-0.0149702
296.8	0.511931	-0.0154657
297	0.511715	-0.015858
297.2	0.511652	-0.0156353
297.4	0.511871	-0.0156201
297.6	0.511513	-0.0158256
297.8	0.511599	-0.0159023
298	0.511958	-0.0156005
298.2	0.511706	-0.0153647
298.4	0.510773	-0.0148115
298.6	0.511122	-0.0151503
298.8	0.511769	-0.0150305
299	0.511469	-0.0148108
299.2	0.511717	-0.0149281
299.4	0.512579	-0.0151345
299.6	0.513573	-0.0149857
299.8	0.512712	-0.0146159
300	0.512091	-0.014665
300.2	0.512732	-0.015062
300.4	0.512537	-0.0153238
300.6	0.511815	-0.0155941
300.8	0.511559	-0.0159545
301	0.512604	-0.0155021
301.2	0.512418	-0.0154825
301.4	0.511838	-0.0158393
301.6	0.512715	-0.0157209
301.8	0.513716	-0.0159665
302	0.513034	-0.0157475
302.2	0.513084	-0.0151427
302.4	0.514082	-0.0152392
302.6	0.515508	-0.0150619
302.8	0.515341	-0.0145941
303	0.515769	-0.0150891
303.2	0.516675	-0.0152423
303.4	0.517175	-0.0151167
303.6	0.516313	-0.0148456
303.8	0.515559	-0.0152578
304	0.516023	-0.0157957
304.2	0.515581	-0.0157625
304.4	0.51421	-0.0155192
304.6	0.513911	-0.0153387
304.8	0.51465	-0.015096
305	0.513912	-0.0148169
305.2	0.512989	-0.0145584
305.4	0.513616	-0.0145203
305.6	0.514024	-0.0143277
305.8	0.51332	-0.0141979
306	0.513257	-0.0136037
306.2	0.514417	-0.0131234
306.4	0.514756	-0.0134912
306.6	0.514857	-0.0130432
306.8	0.514539	-0.0134504
307	0.515228	-0.0130823
307.2	0.515223	-0.012796
307.4	0.515307	-0.0130526
307.6	0.515531	-0.0134052
307.8	0.516092	-0.0137415
308	0.515292	-0.0141543
308.2	0.514672	-0.0138759
308.4	0.515453	-0.0140873
308.6	0.515594	-0.0139975
308.8	0.514959	-0.0139557
309	0.515269	-0.013802
309.2	0.515905	-0.0140245
309.4	0.515848	-0.0142138
309.6	0.51583	-0.0144043
309.8	0.516151	-0.0144016
310	0.516371	-0.0142975
310.2	0.516245	-0.0140765
310.4	0.516582	-0.0145882
310.6	0.51649	-0.0144246
310.8	0.515952	-0.0141427
311	0.516024	-0.0134728
311.2	0.515809	-0.0137174
311.4	0.51651	-0.0139643
311.6	0.516442	-0.0138039
311.8	0.516194	-0.0138721
312	0.516197	-0.0138042
312.2	0.517087	-0.0133105
312.4	0.517092	-0.0133921
312.6	0.517182	-0.0132026
312.8	0.517938	-0.0131628
313	0.518336	-0.0132401
313.2	0.518141	-0.0135707
313.4	0.518821	-0.0136627
313.6	0.519487	-0.0139683
313.8	0.519111	-0.0138332
314	0.519203	-0.0139057
314.2	0.519527	-0.0138982
314.4	0.519873	-0.0144088
314.6	0.518805	-0.0143201
314.8	0.518306	-0.0145391
315	0.518872	-0.0146994
315.2	0.518973	-0.014922
315.4	0.518767	-0.0150318
315.6	0.518724	-0.0146918
315.8	0.519679	-0.0150189
316	0.51904	-0.0148317
316.2	0.518939	-0.0147733
316.4	0.519246	-0.0148285
316.6	0.519515	-0.0149749
316.8	0.518914	-0.01476
317	0.519047	-0.0146106
317.2	0.520133	-0.014789
317.4	0.519886	-0.015011
317.6	0.519156	-0.0150174
317.8	0.519104	-0.0150703
318	0.519383	-0.0151422
318.2	0.519234	-0.0146425
318.4	0.519409	-0.0147826
318.6	0.519852	-0.0147692
318.8	0.520577	-0.0144688
319	0.520919	-0.0142486
319.2	0.521164	-0.0142209
319.4	0.521806	-0.0139565
319.6	0.522485	-0.0139082
319.8	0.522295	-0.0141553
320	0.522173	-0.0138502
320.2	0.523012	-0.0141508
320.4	0.522298	-0.0143163
320.6	0.522079	-0.0147452
320.8	0.523198	-0.0147065
321	0.523716	-0.0148936
321.2	0.522969	-0.0152455
321.4	0.522386	-0.0154332
321.6	0.522475	-0.015359
321.8	0.521823	-0.0153088
322	0.521469	-0.0148584
322.2	0.521517	-0.014547
322.4	0.52169	-0.0146301
322.6	0.521509	-0.0141541
322.8	0.521122	-0.0136449
323	0.521275	-0.013448
323.2	0.521862	-0.0129377
323.4	0.521513	-0.0127587
323.6	0.521167	-0.0129805
323.8	0.521555	-0.0130996
324	0.52201	-0.0135296
324.2	0.521652	-0.0141091
324.4	0.5215	-0.0141625
324.6	0.522863	-0.0146934
324.8	0.523197	-0.0148002
325	0.522633	-0.0145778
325.2	0.52299	-0.0143506
325.4	0.52369	-0.0144581
325.6	0.523451	-0.0138473
325.8	0.523351	-0.0136271
326	0.523965	-0.0136837
326.2	0.52406	-0.0136861
326.4	0.523521	-0.0136528
326.6	0.523441	-0.0129436
326.8	0.523978	-0.0125439
327	0.524375	-0.0120935
327.2	0.523935	-0.0119237
327.4	0.52373	-0.0122991
327.6	0.524539	-0.0124349
327.8	0.524213	-0.0129178
328	0.523167	-0.013165
328.2	0.523352	-0.0136788
328.4	0.523141	-0.0141994
328.6	0.522333	-0.0145692
328.8	0.522418	-0.0142288
329	0.52318	-0.0144679
329.2	0.523731	-0.0145534
329.4	0.523181	-0.0148941
329.6	0.52318	-0.01491
329.8	0.523981	-0.0154197
330	0.524388	-0.0154048
330.2	0.523602	-0.0153985
330.4	0.523547	-0.01547
330.6	0.524517	-0.0149252
330.8	0.525071	-0.0146442
331	0.524791	-0.0145993
331.2	0.524757	-0.0145407
331.4	0.525476	-0.0145823
331.6	0.52479	-0.0142309
331.8	0.524473	-0.0142681
332	0.524966	-0.0143488
332.2	0.525142	-0.0145467
332.4	0.524302	-0.0140877
332.6	0.524802	-0.0136315
332.8	0.525692	-0.013228
333	0.525748	-0.0135217
333.2	0.525416	-0.0135664
333.4	0.525327	-0.0139078
333.6	0.526225	-0.0139029
333.8	0.525989	-0.0138171
334	0.525634	-0.0139645
334.2	0.525575	-0.0144293
334.4	0.526383	-0.0144978
334.6	0.525828	-0.014716
334.8	0.525934	-0.0150394
335	0.526145	-0.0154156
335.2	0.526187	-0.0153545
335.4	0.525918	-0.0151825
335.6	0.526068	-0.0154113
335.8	0.527411	-0.0155288
336	0.526997	-0.0156303
336.2	0.526248	-0.0151584
336.4	0.52663	-0.0151337
336.6	0.527297	-0.0150977
336.8	0.526642	-0.0149552
337	0.526593	-0.015243
337.2	0.527016	-0.0154397
337.4	0.52709	-0.0151013
337.6	0.526706	-0.0147251
337.8	0.526558	-0.0143245
338	0.527366	-0.0146212
338.2	0.527794	-0.0148602
338.4	0.527348	-0.0143075
338.6	0.527423	-0.0142781
338.8	0.528545	-0.0142877
339	0.528236	-0.0139368
339.2	0.528188	-0.0135943
339.4	0.528789	-0.0140191
339.6	0.529924	-0.0145255
339.8	0.52996	-0.0138334
340	0.530176	-0.0140274
340.2	0.530674	-0.0146465
340.4	0.530697	-0.0148468
340.6	0.530605	-0.0150866
340.8	0.530592	-0.0158017
341	0.530938	-0.0160501
341.2	0.531057	-0.016333
341.4	0.530125	-0.0162753
341.6	0.529866	-0.0163346
341.8	0.530019	-0.0162957
342	0.529184	-0.0168132
342.2	0.52849	-0.0168791
342.4	0.528373	-0.0160657
342.6	0.528251	-0.0160881
342.8	0.527776	-0.0155904
343	0.527456	-0.0152966
343.2	0.528192	-0.0152781
343.4	0.528114	-0.0152715
343.6	0.528486	-0.0145658
343.8	0.529137	-0.0138575
344	0.529811	-0.0143288
344.2	0.529542	-0.0140744
344.4	0.530016	-0.0135939
344.6	0.531293	-0.0140354
344.8	0.53178	-0.0139671
345	0.531482	-0.0136361
345.2	0.531504	-0.01346
345.4	0.531374	-0.0134559
345.6	0.530977	-0.0133812
345.8	0.530049	-0.0131403
346	0.529937	-0.013105
346.2	0.530416	-0.0131337
346.4	0.530213	-0.012775
346.6	0.529803	-0.0129526
346.8	0.530174	-0.0130491
347	0.53008	-0.013684
347.2	0.529383	-0.013883
347.4	0.52924	-0.0140973
347.6	0.530275	-0.0147253
347.8	0.53015	-0.0149295
348	0.529673	-0.0152117
348.2	0.529934	-0.0149133
348.4	0.53029	-0.0148495
348.6	0.53024	-0.0149898
348.8	0.529435	-0.0147752
349	0.529464	-0.0147682
349.2	0.530029	-0.0148962
349.4	0.529888	-0.0153481
349.6	0.52929	-0.0151306
349.8	0.530005	-0.0153051
350	0.530492	-0.0155306
350.2	0.530364	-0.0154556
350.4	0.530981	-0.015247
350.6	0.532204	-0.0158986
350.8	0.532301	-0.0160105
351	0.531949	-0.0156752
351.2	0.532181	-0.0157194
351.4	0.532819	-0.0158904
351.6	0.532916	-0.0158509
351.8	0.532412	-0.0148807
352	0.532595	-0.0139821
352.2	0.53246	-0.0131508
352.4	0.531837	-0.0126955
352.6	0.531444	-0.0129038
352.8	0.531727	-0.0131384
353	0.532325	-0.0130406
353.2	0.532458	-0.0131023
353.4	0.532648	-0.0130411
353.6	0.532878	-0.0133076
353.8	0.532956	-0.0138063
354	0.532568	-0.0139586
354.2	0.533667	-0.0140072
354.4	0.534431	-0.0140082
354.6	0.534367	-0.0140253
354.8	0.533875	-0.013619
355	0.534218	-0.0138451
355.2	0.534162	-0.0139112
355.4	0.533919	-0.0137064
355.6	0.533941	-0.0135442
355.8	0.534058	-0.0131054
356	0.533324	-0.0127278
356.2	0.532827	-0.0132228
356.4	0.533057	-0.0134901
356.6	0.5337	-0.0137533
356.8	0.533772	-0.0138882
357	0.533217	-0.0135347
357.2	0.53415	-0.0136536
357.4	0.534837	-0.0140329
357.6	0.534525	-0.0142896
357.8	0.534531	-0.0145372
358	0.534918	-0.0143679
358.2	0.535033	-0.0143558
358.4	0.534667	-0.0137938
358.6	0.535136	-0.0137178
358.8	0.535412	-0.0138749
359	0.534967	-0.0138562
359.2	0.535219	-0.0133679
359.4	0.535287	-0.0133155
359.6	0.535425	-0.0136144
359.8	0.53495	-0.0135222
360	0.534159	-0.0140218
360.2	0.534781	-0.014236
360.4	0.534959	-0.0140666
360.6	0.534267	-0.0142987
360.8	0.533563	-0.0143596
361	0.534119	-0.0143415
361.2	0.534168	-0.0146732
361.4	0.533745	-0.0145122
361.6	0.533842	-0.0146576
361.8	0.533823	-0.0153728
362	0.53357	-0.0154457
362.2	0.533625	-0.0160648
362.4	0.534316	-0.0160814
362.6	0.534236	-0.0163544
362.8	0.53347	-0.0164273
363	0.533708	-0.0160945
363.2	0.534582	-0.015985
363.4	0.53439	-0.0158797
363.6	0.534545	-0.015729
363.8	0.534689	-0.0156294
364	0.534986	-0.0158067
364.2	0.534676	-0.0154617
364.4	0.53427	-0.0149515
364.6	0.534536	-0.0147413
364.8	0.534813	-0.0146116
365	0.534655	-0.0142409
365.2	0.534482	-0.013946
365.4	0.535614	-0.0138261
365.6	0.535751	-0.0142142
365.8	0.535424	-0.0142694
366	0.536008	-0.0144306
366.2	0.536351	-0.0147962
366.4	0.536389	-0.0146023
366.6	0.536337	-0.0148901
366.8	0.536656	-0.0148047
367	0.53735	-0.0146819
367.2	0.537243	-0.0148713
367.4	0.537063	-0.0146707
367.6	0.537919	-0.014525
367.8	0.538132	-0.0147402
368	0.537501	-0.0148872
368.2	0.537419	-0.0143441
368.4	0.538398	-0.0141435
368.6	0.537888	-0.0142779
368.8	0.536989	-0.0135947
369	0.537499	-0.0132783
369.2	0.537806	-0.0134928
369.4	0.536755	-0.0138035
369.6	0.536516	-0.0138093
369.8	0.536704	-0.0143114
370	0.536215	-0.014503
370.2	0.53562	-0.0147579
370.4	0.535315	-0.0150676
370.6	0.535662	-0.01566
370.8	0.535467	-0.0158137
371	0.534794	-0.0164791
371.2	0.534805	-0.0165655
371.4	0.535264	-0.0162215
371.6	0.535427	-0.0165394
371.8	0.534661	-0.0164852
372	0.535193	-0.0161326
372.2	0.535803	-0.0158218
372.4	0.53548	-0.0156157
372.6	0.535416	-0.0147174
372.8	0.536156	-0.0143846
373	0.536457	-0.0146524
373.2	0.536075	-0.0144864
373.4	0.535819	-0.0139809
373.6	0.536479	-0.0137036
373.8	0.536184	-0.0132473
374	0.536104	-0.0127188
374.2	0.536657	-0.0132947
374.4	0.536942	-0.0133726
374.6	0.53749	-0.0134845
374.8	0.5374	-0.0136991
375	0.53802	-0.0141649
375.2	0.538772	-0.013699
375.4	0.537845	-0.013703
375.6	0.537508	-0.0142285
375.8	0.538043	-0.0140558
376	0.537976	-0.0142306
376.2	0.537129	-0.014456
376.4	0.537394	-0.0143526
376.6	0.537448	-0.0146174
376.8	0.53677	-0.0147485
377	0.536497	-0.0145746
377.2	0.537005	-0.0144908
377.4	0.536411	-0.014456
377.6	0.536365	-0.014195
377.8	0.536933	-0.0141235
378	0.537481	-0.0146604
378.2	0.537896	-0.0153787
378.4	0.537796	-0.0152611
378.6	0.53793	-0.0151701
378.8	0.538704	-0.0152879
379	0.539411	-0.015285
379.2	0.538808	-0.0152845
379.4	0.538911	-0.0152507
379.6	0.539822	-0.0156547
379.8	0.539148	-0.0153047
380	0.538133	-0.0153136
380.2	0.538301	-0.015242
380.4	0.538307	-0.0153636
380.6	0.537172	-0.0149152
380.8	0.537793	-0.0148047
381	0.53836	-0.0151629
381.2	0.538235	-0.0153251
381.4	0.537461	-0.0152096
381.6	0.538198	-0.0153231
381.8	0.538815	-0.0150838
382	0.53931	-0.0152247
382.2	0.538664	-0.0151341
382.4	0.538595	-0.0147588
382.6	0.538955	-0.0146141
382.8	0.538598	-0.0147808
383	0.538031	-0.0142726
383.2	0.538887	-0.014038
383.4	0.539176	-0.0135589
383.6	0.538157	-0.0135574
383.8	0.537893	-0.0130256
384	0.538594	-0.0129324
384.2	0.538307	-0.0129467
384.4	0.538175	-0.0128378
384.6	0.538658	-0.0130077
384.8	0.539886	-0.0138787
385	0.539668	-0.0141242
385.2	0.539493	-0.0145726
385.4	0.539694	-0.0147815
385.6	0.540393	-0.0148815
385.8	0.540138	-0.0145346
386	0.540133	-0.0151342
386.2	0.539888	-0.0150947
386.4	0.539756	-0.0153118
386.6	0.539152	-0.0152766
386.8	0.538711	-0.0151273
387	0.539158	-0.0148098
387.2	0.539011	-0.0148418
387.4	0.538183	-0.0144856
387.6	0.538562	-0.0142811
387.8	0.539084	-0.0139849
388	0.538423	-0.0140301
388.2	0.538315	-0.0141438
388.4	0.538861	-0.0142047
388.6	0.539046	-0.0144071
388.8	0.538899	-0.0147981
389	0.538346	-0.0145312
389.2	0.538246	-0.0148253
389.4	0.538285	-0.0142573
389.6	0.538229	-0.0141128
389.8	0.538382	-0.0139983
390	0.539396	-0.0140273
390.2	0.538973	-0.0141072
390.4	0.538127	-0.0143154
390.6	0.539099	-0.0143719
390.8	0.539764	-0.0144171
391	0.538715	-0.0144864
391.2	0.538676	-0.0143191
391.4	0.539962	-0.0139067
391.6	0.54019	-0.0140865
391.8	0.539842	-0.014095
392	0.54032	-0.0141793
392.2	0.540979	-0.0142058
392.4	0.540951	-0.0143059
392.6	0.541056	-0.014533
392.8	0.541353	-0.0147542
393	0.542237	-0.0138965
393.2	0.542001	-0.0140518
393.4	0.542073	-0.0133372
393.6	0.543159	-0.0131849
393.8	0.543843	-0.0128766
394	0.542996	-0.0129921
394.2	0.54281	-0.0126687
394.4	0.543102	-0.0125544
394.6	0.543148	-0.0127476
394.8	0.541959	-0.0128293
395	0.541406	-0.0130691
395.2	0.541763	-0.0132804
395.4	0.54108	-0.0130606
395.6	0.540352	-0.0131813
395.8	0.540059	-0.0133338
396	0.539616	-0.0136669
396.2	0.538806	-0.0141564
396.4	0.538721	-0.0148103
396.6	0.539022	-0.0154434
396.8	0.539308	-0.0154661
397	0.539113	-0.0153986
397.2	0.538548	-0.0156295
397.4	0.539277	-0.0151806
397.6	0.539457	-0.015
397.8	0.538995	-0.0151183
398	0.538728	-0.0150796
398.2	0.538968	-0.0148642
398.4	0.538176	-0.0151974
398.6	0.538496	-0.0149352
398.8	0.538788	-0.0149052
399	0.538791	-0.0150488
399.2	0.538468	-0.0147497
399.4	0.538931	-0.0143371
399.6	0.539375	-0.0146355
[truncated: 4,001 more rows]

## Sheet: Extended Data 2a
Seconds	FtsZ 10 uM + GTP 1 mM	FtsZ 10 uM
0	0	0
0.2	0.00150187	0.00310418
0.4	0.00352228	0.00609614
0.6	0.00541202	0.00912031
0.8	0.00673362	0.0122042
1	0.00883382	0.0151002
1.2	0.0109015	0.0173186
1.4	0.0121635	0.0192963
1.6	0.0128522	0.0214023
1.8	0.0139467	0.0224917
2	0.0141556	0.022024
2.2	0.0141319	0.0217774
2.4	0.0140051	0.0227934
2.6	0.0142087	0.0233398
2.8	0.0150462	0.0229962
3	0.0147967	0.0233959
3.2	0.0137526	0.0245463
3.4	0.0142247	0.0248614
3.6	0.0144601	0.0252861
3.8	0.013739	0.0266715
4	0.0135289	0.0275018
4.2	0.0144367	0.0273823
4.4	0.0143445	0.0276932
4.6	0.0142112	0.028679
4.8	0.0148887	0.0290093
5	0.0158941	0.0287126
5.2	0.0156549	0.0282203
5.4	0.0150226	0.0288149
5.6	0.0152172	0.029331
5.8	0.0156021	0.0283892
6	0.0153433	0.0279727
6.2	0.0153054	0.0290241
6.4	0.0160465	0.0292434
6.6	0.0166234	0.0287005
6.8	0.0163175	0.0288754
7	0.0159342	0.0300217
7.2	0.0168001	0.029959
7.4	0.0176549	0.0298553
7.6	0.0169462	0.0306847
7.8	0.0171357	0.0311613
8	0.0187098	0.0301228
8.2	0.0190174	0.0301223
8.4	0.018791	0.0309564
8.6	0.0203182	0.031531
8.8	0.0215038	0.0306268
9	0.0215336	0.029923
9.2	0.0212883	0.0304297
9.4	0.021798	0.0306029
9.6	0.022731	0.0298934
9.8	0.0225486	0.0297549
10	0.0223055	0.0307178
10.2	0.0224029	0.0304643
10.4	0.0229799	0.0302253
10.6	0.0216694	0.0306981
10.8	0.0207495	0.0315692
11	0.0215566	0.0312466
11.2	0.0219383	0.0315399
11.4	0.0212519	0.0323497
11.6	0.0213722	0.032764
11.8	0.02231	0.0328405
12	0.0226298	0.0327739
12.2	0.0220159	0.0336437
12.4	0.022855	0.0339909
12.6	0.0240837	0.0332445
12.8	0.0241387	0.0326483
13	0.0239814	0.032885
13.2	0.024631	0.0327059
13.4	0.0256404	0.0319256
13.6	0.025566	0.0321809
13.8	0.0252723	0.0324387
14	0.0255117	0.0319456
14.2	0.0255456	0.030936
14.4	0.024454	0.0315555
14.6	0.023975	0.0318985
14.8	0.0250357	0.0314515
15	0.0253831	0.0307598
15.2	0.0252708	0.0317291
15.4	0.0260083	0.0315637
15.6	0.0267989	0.031207
15.8	0.0267152	0.0313816
16	0.0272733	0.0315499
16.2	0.0286049	0.0315285
16.4	0.0297863	0.0309972
16.6	0.0299661	0.0312242
16.8	0.0302393	0.031855
17	0.0308844	0.0315369
17.2	0.0315996	0.0314492
17.4	0.0311506	0.0323745
17.6	0.0308842	0.0327677
17.8	0.0313526	0.0321216
18	0.0313566	0.0328507
18.2	0.030708	0.033991
18.4	0.0309584	0.0343125
18.6	0.0319831	0.0333772
18.8	0.0314306	0.033241
19	0.0311304	0.0330426
19.2	0.0321623	0.0331762
19.4	0.0328348	0.0321177
19.6	0.0324354	0.0321448
19.8	0.0329289	0.0320324
20	0.0339979	0.0311883
20.2	0.0342865	0.0309482
20.4	0.0338062	0.0318564
20.6	0.0340548	0.0322412
20.8	0.0348398	0.0319657
21	0.0348194	0.0323542
21.2	0.0349707	0.0330956
21.4	0.0354108	0.0335831
21.6	0.0361776	0.0335128
21.8	0.0360258	0.0341493
22	0.0367099	0.0351406
22.2	0.0378343	0.0348558
22.4	0.0381168	0.0341332
22.6	0.0379234	0.0345679
22.8	0.0380083	0.0349198
23	0.039389	0.0338373
23.2	0.0400262	0.033246
23.4	0.0401579	0.0329892
23.6	0.040404	0.0328978
23.8	0.0410446	0.0315777
24	0.0409048	0.0314632
24.2	0.0406389	0.0321884
24.4	0.0411298	0.0324382
24.6	0.0420556	0.0324115
24.8	0.0417547	0.0329305
25	0.0419008	0.0334854
25.2	0.0431029	0.0335002
25.4	0.0433901	0.034027
25.6	0.0424565	0.0348486
25.8	0.0429886	0.0350844
26	0.0445584	0.0346764
26.2	0.0444005	0.0347313
26.4	0.0439033	0.0357084
26.6	0.0449211	0.0361618
26.8	0.0454903	0.0353203
27	0.0458909	0.0352535
27.2	0.0457266	0.0352963
27.4	0.0463651	0.0348288
27.6	0.0470672	0.0342007
27.8	0.04669	0.033994
28	0.0469701	0.0347278
28.2	0.0481504	0.0344202
28.4	0.0488508	0.0346834
28.6	0.0487288	0.0354994
28.8	0.0487022	0.0354037
29	0.0498593	0.0353481
29.2	0.0501611	0.0358289
29.4	0.0492804	0.0360092
29.6	0.0494753	0.0362714
29.8	0.0507378	0.0353506
30	0.0507505	0.0350616
30.2	0.0502587	0.0360228
30.4	0.0511168	0.0362113
30.6	0.0516888	0.0352945
30.8	0.0515382	0.0352268
31	0.0514276	0.0356581
31.2	0.051929	0.0351035
31.4	0.0530404	0.0348091
31.6	0.0532182	0.0358174
31.8	0.053618	0.0363824
32	0.0557245	0.0363159
32.2	0.0561831	0.0366579
32.4	0.0559828	0.0375977
32.6	0.0570387	0.0377392
32.8	0.0581284	0.0375081
33	0.0583054	0.0383703
33.2	0.0584548	0.0391549
33.4	0.0589267	0.0385156
33.6	0.0598417	0.03803
33.8	0.0602451	0.0376963
34	0.0607172	0.0379434
34.2	0.0614616	0.0377673
34.4	0.0621746	0.0370103
34.6	0.0620813	0.0370863
34.8	0.0624875	0.037427
35	0.063335	0.0371654
35.2	0.0636555	0.0371493
35.4	0.06341	0.0378344
35.6	0.0640823	0.0381719
35.8	0.065251	0.0379555
36	0.0656622	0.0388027
36.2	0.0651966	0.0400515
36.4	0.066525	0.0397484
36.6	0.0672992	0.0393814
36.8	0.0666984	0.0396247
37	0.0670151	0.0402958
37.2	0.0681603	0.0396161
37.4	0.0688827	0.0382293
37.6	0.0687946	0.0381253
37.8	0.0693583	0.0387003
38	0.0702172	0.0377225
38.2	0.0707493	0.0371827
38.4	0.0706284	0.0372665
38.6	0.0710085	0.0370825
38.8	0.0726475	0.0367032
39	0.0728235	0.0366069
39.2	0.0721412	0.0372122
39.4	0.0732524	0.0371558
39.6	0.0747505	0.03751
39.8	0.0748687	0.0384552
40	0.0751555	0.039631
40.2	0.0765252	0.0389319
40.4	0.0772037	0.0382825
40.6	0.0770697	0.0390495
40.8	0.0777387	0.0396728
41	0.0789682	0.0391584
41.2	0.0800725	0.0383748
41.4	0.07986	0.0387469
41.6	0.0795759	0.0393213
41.8	0.0807221	0.0388656
42	0.0817733	0.0383453
42.2	0.0811271	0.0386885
42.4	0.0814076	0.038262
42.6	0.082685	0.0374565
42.8	0.0828918	0.0375763
43	0.0818258	0.0378606
43.2	0.0828794	0.0378585
43.4	0.0838526	0.037343
43.6	0.0836153	0.0380424
43.8	0.0841831	0.0380438
44	0.0852974	0.0377825
44.2	0.0861509	0.0372328
44.4	0.0864018	0.0381487
44.6	0.0875729	0.0386432
44.8	0.0886226	0.0378384
45	0.0892526	0.0376984
45.2	0.0899113	0.0390595
45.4	0.0900035	0.039695
45.6	0.0915357	0.0397897
45.8	0.0922584	0.0402778
46	0.0925284	0.0414188
46.2	0.0930189	0.0408552
46.4	0.0938687	0.0405053
46.6	0.0935188	0.0405334
46.8	0.0937691	0.0408636
47	0.0945478	0.0404134
47.2	0.095119	0.0398422
47.4	0.094774	0.0399708
47.6	0.0953478	0.0397763
47.8	0.0963225	0.0387824
48	0.09667	0.0385356
48.2	0.0965005	0.0386211
48.4	0.0969573	0.0384832
48.6	0.0981438	0.0375153
48.8	0.0985155	0.0373988
49	0.0990947	0.038619
49.2	0.0997113	0.038933
49.4	0.100816	0.038638
49.6	0.101237	0.0398555
49.8	0.101857	0.0404159
50	0.103651	0.0402854
50.2	0.104108	0.0403007
50.4	0.104054	0.0411502
50.6	0.104919	0.0409647
50.8	0.106257	0.0405641
51	0.106116	0.0408104
51.2	0.106318	0.04169
51.4	0.107271	0.0419379
51.6	0.107977	0.0412753
51.8	0.107812	0.0417247
52	0.108186	0.0424179
52.2	0.108468	0.0417288
52.4	0.109372	0.0413869
52.6	0.110106	0.0414274
52.8	0.110971	0.0418826
53	0.111952	0.0416805
53.2	0.112162	0.0413989
53.4	0.112509	0.0417177
53.6	0.113611	0.0420584
53.8	0.115598	0.0416421
54	0.116058	0.0418993
54.2	0.116402	0.0421313
54.4	0.117496	0.0417022
54.6	0.118078	0.0410036
54.8	0.118419	0.041409
55	0.118961	0.0416538
55.2	0.120311	0.0412908
55.4	0.120616	0.0410557
55.6	0.120985	0.0413294
55.8	0.121422	0.0415063
56	0.12261	0.040453
56.2	0.123064	0.0401271
56.4	0.123018	0.0409451
56.6	0.123795	0.040838
56.8	0.125115	0.0406912
57	0.124755	0.0410415
57.2	0.124755	0.041593
57.4	0.126512	0.0416788
57.6	0.127788	0.0420299
57.8	0.127796	0.0426406
58	0.128717	0.0425134
58.2	0.130077	0.0423029
58.4	0.130407	0.0426881
58.6	0.130586	0.0431408
58.8	0.131158	0.0438446
59	0.131433	0.0432248
59.2	0.131972	0.0432944
59.4	0.132292	0.0440268
59.6	0.133206	0.0433095
59.8	0.134179	0.0423973
60	0.134591	0.0425967
60.2	0.134817	0.0431259
60.4	0.135767	0.0429595
60.6	0.136991	0.0428925
60.8	0.136993	0.0434466
61	0.13757	0.0435709
61.2	0.139104	0.0431836
61.4	0.140474	0.0430211
61.6	0.140484	0.0434411
61.8	0.141712	0.0432321
62	0.143061	0.0422503
62.2	0.143991	0.0428423
62.4	0.144403	0.0434478
62.6	0.145504	0.0430254
62.8	0.145992	0.042978
63	0.146713	0.0428504
63.2	0.147813	0.0429382
63.4	0.149262	0.0422453
63.6	0.149992	0.0416118
63.8	0.150566	0.0421622
64	0.151169	0.0423248
64.2	0.152243	0.0416818
64.4	0.152338	0.0424589
64.6	0.152012	0.0433317
64.8	0.152765	0.0436666
65	0.154068	0.0438207
65.2	0.153977	0.0444043
65.4	0.154766	0.0449829
65.6	0.155858	0.0445718
65.8	0.156499	0.0446882
66	0.156527	0.0450353
66.2	0.157939	0.0452009
66.4	0.158863	0.0444465
66.6	0.159995	0.0441638
66.8	0.160191	0.0443802
67	0.161076	0.0441785
67.2	0.16217	0.0434545
67.4	0.162402	0.043798
67.6	0.16217	0.0439459
67.8	0.162933	0.0438356
68	0.163472	0.0433988
68.2	0.16296	0.0442033
68.4	0.163104	0.0449948
68.6	0.164795	0.0446698
68.8	0.165605	0.0448456
69	0.165645	0.0455087
69.2	0.166696	0.0453008
69.4	0.168657	0.0446951
69.6	0.169073	0.0444223
69.8	0.169375	0.0451944
70	0.170789	0.0445063
70.2	0.172345	0.0433695
70.4	0.172883	0.0438616
70.6	0.173139	0.0443784
70.8	0.17423	0.0439575
71	0.174986	0.0437851
71.2	0.175025	0.0446063
71.4	0.175321	0.0453566
71.6	0.177018	0.0445265
71.8	0.177794	0.045204
72	0.177861	0.0460818
72.2	0.17906	0.0466887
72.4	0.180926	0.0464466
72.6	0.181825	0.0469478
72.8	0.182222	0.0475356
73	0.183801	0.0471698
73.2	0.185049	0.0465318
73.4	0.185527	0.0467877
73.6	0.186192	0.0467989
73.8	0.187155	0.0456544
74	0.187724	0.0451207
74.2	0.18814	0.0451918
74.4	0.18828	0.044909
74.6	0.189006	0.0435256
74.8	0.189767	0.0430305
75	0.189604	0.0433774
75.2	0.190105	0.0429529
75.4	0.19155	0.0428134
75.6	0.191637	0.0432321
75.8	0.191393	0.0442324
76	0.192845	0.0441903
76.2	0.194304	0.0446245
76.4	0.194734	0.0456592
76.6	0.195542	0.046097
76.8	0.196978	0.0456819
77	0.197614	0.0459661
77.2	0.197956	0.0468968
77.4	0.198972	0.0472549
77.6	0.199811	0.0466046
77.8	0.20021	0.0467704
78	0.20074	0.0475998
78.2	0.201868	0.0471033
78.4	0.202369	0.0462798
78.6	0.202449	0.0467025
78.8	0.20279	0.0469898
79	0.203759	0.0469507
79.2	0.203948	0.0468427
79.4	0.203965	0.0482596
79.6	0.204522	0.0482744
79.8	0.205854	0.047574
80	0.206755	0.0476244
80.2	0.206926	0.0488414
80.4	0.208166	0.0484882
80.6	0.209296	0.0470937
80.8	0.209957	0.0469996
81	0.210985	0.0470178
81.2	0.212046	0.0462898
81.4	0.21273	0.0452517
81.6	0.213278	0.0451516
81.8	0.214012	0.0451299
82	0.215021	0.0443804
82.2	0.216054	0.0447324
82.4	0.216166	0.0454602
82.6	0.216669	0.045587
82.8	0.217952	0.044779
83	0.218494	0.0456916
83.2	0.218396	0.0465379
83.4	0.219689	0.0463419
83.6	0.220515	0.0458049
83.8	0.220419	0.0462539
84	0.22088	0.0468592
84.2	0.222168	0.0469798
84.4	0.223122	0.0462012
84.6	0.223485	0.0464314
84.8	0.22434	0.0467197
85	0.22552	0.0460951
85.2	0.225581	0.0462668
85.4	0.225778	0.0464068
85.6	0.22682	0.0466712
85.8	0.227371	0.0468323
86	0.228003	0.047677
86.2	0.228377	0.0489747
86.4	0.228739	0.048735
86.6	0.229288	0.0484868
86.8	0.229257	0.049286
87	0.230209	0.049602
87.2	0.231313	0.0491618
87.4	0.232097	0.0488746
87.6	0.232162	0.0492089
87.8	0.233044	0.0492101
88	0.234241	0.048383
88.2	0.235142	0.0485172
88.4	0.235675	0.0486379
88.6	0.23699	0.0482718
88.8	0.238037	0.0475174
89	0.23879	0.0477443
89.2	0.23885	0.0484176
89.4	0.24048	0.0477773
89.6	0.241662	0.0479045
89.8	0.241694	0.0483834
90	0.242435	0.0482771
90.2	0.243766	0.0477262
90.4	0.244098	0.0478992
90.6	0.244176	0.0480759
90.8	0.245072	0.0478525
91	0.246783	0.046933
91.2	0.246895	0.0469967
91.4	0.247232	0.0471157
91.6	0.248033	0.0465782
91.8	0.248726	0.0461467
92	0.249037	0.0464962
92.2	0.248991	0.0472156
92.4	0.249591	0.046873
92.6	0.250151	0.0466905
92.8	0.250145	0.0478827
93	0.250943	0.0484107
93.2	0.251572	0.0486972
93.4	0.25228	0.0489149
93.6	0.25214	0.0497568
93.8	0.253199	0.0496815
94	0.254046	0.0495728
94.2	0.254399	0.0500673
94.4	0.254565	0.0503398
94.6	0.255644	0.0497254
94.8	0.256206	0.0495998
95	0.256449	0.0495411
95.2	0.256788	0.0496433
95.4	0.257651	0.0491403
95.6	0.258101	0.0487086
95.8	0.258219	0.0491998
96	0.258883	0.0488028
96.2	0.259509	0.0482337
96.4	0.260082	0.0483675
96.6	0.26109	0.0488143
96.8	0.262094	0.0483545
97	0.26299	0.0478518
97.2	0.262736	0.048775
97.4	0.262962	0.0486185
97.6	0.264752	0.0483894
97.8	0.266101	0.0487782
98	0.266031	0.0493546
98.2	0.266833	0.0492977
98.4	0.268142	0.0491664
98.6	0.268677	0.049744
98.8	0.268657	0.0500601
99	0.269375	0.0498809
99.2	0.269963	0.0496357
99.4	0.270136	0.0498512
99.6	0.270983	0.0500281
99.8	0.271722	0.0492069
100	0.272539	0.0482831
100.2	0.272657	0.0493256
100.4	0.272931	0.0493578
100.6	0.274066	0.0487041
100.8	0.274039	0.0485257
101	0.27358	0.0496556
101.2	0.27448	0.0495973
101.4	0.275997	0.0489601
101.6	0.27661	0.0493026
101.8	0.276451	0.0498466
102	0.277134	0.0491783
102.2	0.278178	0.0487105
102.4	0.278371	0.0490902
102.6	0.278408	0.0493005
102.8	0.27922	0.0484385
103	0.279834	0.0482082
103.2	0.28021	0.0487464
103.4	0.280804	0.0490176
103.6	0.281822	0.0480088
103.8	0.281691	0.0478931
104	0.281548	0.0490149
104.2	0.282317	0.0492131
104.4	0.283223	0.0490956
104.6	0.283525	0.050304
104.8	0.284192	0.0514774
105	0.285453	0.0515397
105.2	0.286539	0.0513342
105.4	0.286901	0.0522727
105.6	0.287584	0.0517958
105.8	0.288684	0.0514742
106	0.289399	0.0514382
106.2	0.289432	0.0515325
106.4	0.290296	0.0513107
106.6	0.291085	0.050648
106.8	0.291858	0.0500525
107	0.292377	0.0500034
107.2	0.29308	0.0495779
107.4	0.293384	0.0487016
107.6	0.293389	0.0489904
107.8	0.293551	0.0491123
108	0.294363	0.0484967
108.2	0.295244	0.0486321
108.4	0.295137	0.0497621
108.6	0.296096	0.0502104
108.8	0.297677	0.0500423
109	0.297727	0.0506633
109.2	0.298201	0.0515677
109.4	0.299703	0.0519623
109.6	0.300611	0.0518239
109.8	0.299953	0.0530841
110	0.300195	0.0534616
110.2	0.300887	0.0529882
110.4	0.301372	0.0529018
110.6	0.301472	0.0531209
110.8	0.301716	0.0528985
111	0.302301	0.0522064
111.2	0.302523	0.0522641
111.4	0.302248	0.0527842
111.6	0.302939	0.0522873
111.8	0.303639	0.0512075
112	0.303421	0.0515552
112.2	0.303843	0.0520744
112.4	0.305007	0.0512672
112.6	0.306302	0.0510676
112.8	0.306243	0.0519827
113	0.306872	0.0522851
113.2	0.30845	0.051667
113.4	0.308811	0.0521316
113.6	0.30891	0.0525668
113.8	0.309522	0.0524469
114	0.310702	0.0517775
114.2	0.310765	0.0519598
114.4	0.311374	0.052432
114.6	0.312532	0.0519161
114.8	0.313174	0.0510778
115	0.313441	0.0514337
115.2	0.314006	0.0518674
115.4	0.314922	0.0513296
115.6	0.315698	0.0510319
115.8	0.315504	0.0518119
116	0.316042	0.0521404
116.2	0.317517	0.0518406
116.4	0.317663	0.0524594
116.6	0.317331	0.0531763
116.8	0.317452	0.0533037
117	0.318261	0.0531065
117.2	0.317545	0.0541086
117.4	0.317703	0.0548287
117.6	0.318709	0.0542297
117.8	0.319063	0.0538552
118	0.31863	0.0544827
118.2	0.319192	0.0541977
118.4	0.320594	0.0531886
118.6	0.321293	0.0527438
118.8	0.321277	0.0529571
119	0.321592	0.0529462
119.2	0.322886	0.0528257
119.4	0.323442	0.0531893
119.6	0.3236	0.0539172
119.8	0.324449	0.0539335
120	0.325706	0.0537375
120.2	0.325536	0.0546621
120.4	0.325715	0.0555165
120.6	0.326755	0.0547113
120.8	0.326958	0.0548332
121	0.326638	0.0558284
121.2	0.327194	0.0558713
121.4	0.328147	0.0550976
121.6	0.328412	0.0550192
121.8	0.328476	0.0548413
122	0.3289	0.0541073
122.2	0.330602	0.0528986
122.4	0.330952	0.0527567
122.6	0.330879	0.053016
122.8	0.331361	0.0518559
123	0.332406	0.0515598
123.2	0.332729	0.0520808
123.4	0.333154	0.0522224
123.6	0.334258	0.0512682
123.8	0.3349	0.0515002
124	0.334779	0.0523129
124.2	0.33498	0.0526058
124.4	0.335866	0.0524637
124.6	0.335728	0.0529221
124.8	0.335669	0.0536593
125	0.336196	0.0542157
125.2	0.336666	0.0544218
125.4	0.336315	0.0550762
125.6	0.336695	0.0549451
125.8	0.337186	0.0541001
126	0.337622	0.0538716
126.2	0.338563	0.0544267
126.4	0.339099	0.0541819
126.6	0.340027	0.0537953
126.8	0.34068	0.0537357
127	0.341369	0.0541957
127.2	0.342117	0.0539756
127.4	0.343113	0.0536392
127.6	0.343354	0.0535889
127.8	0.3434	0.0538105
128	0.343991	0.0537197
128.2	0.344715	0.0536194
128.4	0.344729	0.0546289
128.6	0.345265	0.0551296
128.8	0.34593	0.05476
129	0.346031	0.0556772
129.2	0.346445	0.0560533
129.4	0.34662	0.0554995
129.6	0.347194	0.0544697
129.8	0.346895	0.0548548
130	0.347002	0.0548441
130.2	0.347503	0.0541045
130.4	0.348176	0.0543067
130.6	0.347792	0.055288
130.8	0.347973	0.0547727
131	0.34892	0.0542698
131.2	0.348347	0.0547571
131.4	0.347985	0.055041
131.6	0.348728	0.0548264
131.8	0.349509	0.0545754
132	0.349662	0.0554897
132.2	0.350372	0.0561285
132.4	0.350824	0.0558795
132.6	0.351393	0.0553908
132.8	0.352137	0.0559592
133	0.352948	0.0567048
133.2	0.353888	0.0555785
133.4	0.35377	0.0551296
133.6	0.354218	0.0554436
133.8	0.354621	0.0556169
134	0.355931	0.0552539
134.2	0.356396	0.0558531
134.4	0.356714	0.0567509
134.6	0.357327	0.0564522
134.8	0.358164	0.0558047
135	0.358019	0.0573515
135.2	0.357983	0.0574067
135.4	0.359076	0.0569691
135.6	0.359622	0.0567325
135.8	0.359562	0.0569984
136	0.359976	0.0568904
136.2	0.36081	0.0560787
136.4	0.360265	0.0554733
136.6	0.3605	0.0555251
136.8	0.36137	0.0552733
137	0.361611	0.0546473
137.2	0.361822	0.0542562
137.4	0.361891	0.0544262
137.6	0.362546	0.0538979
137.8	0.363252	0.0538346
138	0.363011	0.054711
138.2	0.3628	0.0550367
138.4	0.363556	0.054958
138.6	0.363979	0.05564
138.8	0.363838	0.0570906
139	0.364572	0.0581218
139.2	0.365751	0.0575743
139.4	0.36568	0.0583456
139.6	0.366256	0.0581971
139.8	0.367106	0.0577393
140	0.367406	0.0578083
140.2	0.367194	0.0577966
140.4	0.367383	0.05737
140.6	0.368043	0.0568181
140.8	0.368578	0.0567108
141	0.368731	0.0568392
141.2	0.368918	0.0560561
141.4	0.369746	0.0549998
141.6	0.369728	0.0550679
141.8	0.36984	0.0557347
142	0.370238	0.0552877
142.2	0.371115	0.0551658
142.4	0.371301	0.0556999
142.6	0.371619	0.0564014
142.8	0.37265	0.0569739
143	0.373584	0.0569208
143.2	0.373575	0.0573503
143.4	0.374188	0.0570053
143.6	0.375096	0.0567206
143.8	0.374868	0.0571304
144	0.374881	0.0576959
144.2	0.375408	0.0573061
144.4	0.376376	0.0570711
144.6	0.376315	0.0577914
144.8	0.376688	0.0579064
145	0.376905	0.0573829
145.2	0.377479	0.057048
145.4	0.377329	0.0573594
145.6	0.377603	0.0574834
145.8	0.378704	0.0565337
146	0.37904	0.0565097
146.2	0.378524	0.0572512
146.4	0.37913	0.0572323
146.6	0.380387	0.0570778
146.8	0.380346	0.057725
147	0.380517	0.058045
147.2	0.381555	0.0581986
147.4	0.382166	0.058218
147.6	0.38176	0.0594643
147.8	0.382002	0.059946
148	0.382801	0.0593172
148.2	0.383806	0.0595005
148.4	0.384081	0.0601367
148.6	0.383796	0.059568
148.8	0.384513	0.0586129
149	0.384282	0.0587354
149.2	0.384019	0.0587314
149.4	0.384436	0.0578903
149.6	0.385682	0.057607
149.8	0.38504	0.0584261
150	0.38496	0.0586702
150.2	0.385633	0.0579739
150.4	0.386275	0.0580209
150.6	0.385739	0.058696
150.8	0.385216	0.0593146
151	0.385848	0.0588141
151.2	0.385606	0.0594059
151.4	0.385077	0.0605231
151.6	0.385644	0.060452
151.8	0.386561	0.0599762
152	0.386829	0.0600991
152.2	0.387141	0.060408
152.4	0.387738	0.0595771
152.6	0.388384	0.0591115
152.8	0.388749	0.0597039
153	0.38886	0.0595905
153.2	0.390087	0.0591902
153.4	0.39092	0.0591704
153.6	0.391164	0.059727
153.8	0.391701	0.0599586
154	0.392837	0.0590528
154.2	0.392753	0.0592621
154.4	0.392316	0.0593001
154.6	0.392906	0.0589269
154.8	0.392934	0.0588167
155	0.392571	0.0590632
155.2	0.392511	0.0593957
155.4	0.39301	0.058923
155.6	0.393302	0.0587286
155.8	0.392721	0.0592203
156	0.392587	0.0590172
156.2	0.393256	0.0586178
156.4	0.393467	0.059048
156.6	0.393111	0.0601194
156.8	0.393761	0.0596148
157	0.394541	0.0597077
157.2	0.394829	0.0603245
157.4	0.395011	0.0606416
157.6	0.395925	0.0605411
157.8	0.396048	0.0610432
158	0.396103	0.0609942
158.2	0.397136	0.0606576
158.4	0.398158	0.0601497
158.6	0.398371	0.060699
158.8	0.397715	0.0611047
159	0.398326	0.0610114
159.2	0.399059	0.0604256
159.4	0.398885	0.0604419
159.6	0.399258	0.0606459
159.8	0.399529	0.0599045
160	0.40017	0.0594863
160.2	0.40029	0.0596442
160.4	0.400306	0.0596247
160.6	0.401105	0.0595485
160.8	0.401167	0.0598281
161	0.400846	0.0604466
161.2	0.401265	0.0602324
161.4	0.401656	0.0609688
161.6	0.401414	0.061519
161.8	0.401807	0.0616433
162	0.402839	0.0609358
162.2	0.403486	0.0610272
162.4	0.402999	0.0615497
162.6	0.403117	0.0612611
162.8	0.403507	0.0605447
163	0.403564	0.0606925
163.2	0.403737	0.0603574
163.4	0.403801	0.0595926
163.6	0.404695	0.0592294
163.8	0.404333	0.0591594
164	0.404374	0.0587178
164.2	0.405146	0.0581096
164.4	0.405358	0.0586228
164.6	0.405178	0.0600451
164.8	0.405266	0.0602964
165	0.405895	0.06063
165.2	0.405923	0.0624009
165.4	0.405091	0.0637024
165.6	0.405968	0.0632825
165.8	0.406962	0.0632444
166	0.406271	0.0641073
166.2	0.406567	0.064073
166.4	0.40743	0.0632547
166.6	0.407383	0.0628647
166.8	0.407239	0.0626293
167	0.407802	0.0624012
167.2	0.408983	0.0610086
167.4	0.409397	0.0607465
167.6	0.409915	0.0607429
167.8	0.41053	0.059646
168	0.411975	0.0589552
168.2	0.412972	0.0598959
168.4	0.413418	0.0607295
168.6	0.414638	0.0608788
168.8	0.415181	0.0609997
169	0.414666	0.0621727
169.2	0.415042	0.0625945
169.4	0.415749	0.0624186
169.6	0.416181	0.0629365
169.8	0.416098	0.0633182
170	0.416327	0.0628173
170.2	0.416864	0.0620414
170.4	0.416365	0.0625551
170.6	0.415892	0.0628437
170.8	0.416069	0.0623944
171	0.416024	0.0622068
171.2	0.415425	0.0622707
171.4	0.415025	0.0621911
171.6	0.414724	0.0615888
171.8	0.415014	0.0617153
172	0.415131	0.062456
172.2	0.415958	0.062756
172.4	0.416615	0.0624138
172.6	0.416404	0.0628887
172.8	0.416316	0.0636541
173	0.417036	0.063754
173.2	0.417691	0.0641702
173.4	0.417533	0.0650083
173.6	0.417939	0.0650247
173.8	0.418871	0.0647468
174	0.418809	0.0654135
174.2	0.419145	0.0661759
174.4	0.419788	0.0661284
174.6	0.420072	0.0655651
174.8	0.419753	0.0654311
175	0.419883	0.0649126
175.2	0.42016	0.0640177
175.4	0.420284	0.0631114
175.6	0.419984	0.0627686
175.8	0.420213	0.0623187
176	0.421277	0.0615008
176.2	0.421502	0.0617296
176.4	0.421017	0.0616921
176.6	0.421404	0.0614084
176.8	0.422231	0.0611951
177	0.421977	0.0616406
177.2	0.422437	0.0618129
177.4	0.423453	0.0617589
177.6	0.424258	0.0625378
177.8	0.424019	0.0637454
178	0.425092	0.0641622
178.2	0.426803	0.0643057
178.4	0.427021	0.0645172
178.6	0.427398	0.0643972
178.8	0.428013	0.0643209
179	0.428789	0.0644493
179.2	0.428803	0.0650181
179.4	0.427984	0.0649423
179.6	0.427963	0.0647929
179.8	0.428313	0.0653624
180	0.427905	0.0656427
180.2	0.427358	0.0653695
180.4	0.427695	0.064432
180.6	0.427368	0.0645269
180.8	0.426706	0.0643322
181	0.426804	0.0642811
181.2	0.427777	0.0639787
181.4	0.427365	0.0645364
181.6	0.427296	0.0647343
181.8	0.427889	0.064287
182	0.428927	0.0647251
182.2	0.428795	0.0649523
182.4	0.429178	0.064494
182.6	0.429951	0.0638565
182.8	0.430042	0.064388
183	0.430185	0.0647527
183.2	0.430241	0.0640827
183.4	0.430616	0.0631694
183.6	0.430615	0.0637539
183.8	0.430541	0.0636826
184	0.430951	0.0629083
184.2	0.43231	0.0625186
184.4	0.431901	0.062793
184.6	0.431498	0.0627963
184.8	0.432938	0.0619258
185	0.433549	0.0629035
185.2	0.433544	0.0638483
185.4	0.433879	0.0637765
185.6	0.434624	0.0637712
185.8	0.434295	0.0647057
186	0.434455	0.0657383
186.2	0.434733	0.0652584
186.4	0.434923	0.0652569
186.6	0.434545	0.0657666
186.8	0.434505	0.0658542
187	0.434722	0.0650245
187.2	0.434765	0.0648796
187.4	0.433827	0.065409
187.6	0.433495	0.0653558
187.8	0.434522	0.0647313
188	0.435032	0.065236
188.2	0.435045	0.0652054
188.4	0.435296	0.0645528
188.6	0.436159	0.06432
188.8	0.436213	0.0647705
189	0.435781	0.0655105
189.2	0.436377	0.0650525
189.4	0.437181	0.0643336
189.6	0.437129	0.0648139
189.8	0.437816	0.0646658
190	0.439003	0.0638288
190.2	0.439895	0.0636155
190.4	0.439963	0.0637794
190.6	0.44074	0.0635489
190.8	0.441704	0.0631803
191	0.442102	0.0634928
191.2	0.441524	0.0642802
191.4	0.441919	0.0639341
191.6	0.442958	0.0640489
191.8	0.442476	0.065357
192	0.442448	0.0656989
192.2	0.442925	0.0651849
192.4	0.44277	0.0654553
192.6	0.441684	0.0663426
192.8	0.441461	0.0669287
193	0.441702	0.0667511
193.2	0.441147	0.0665852
193.4	0.440634	0.0663539
193.6	0.440737	0.066323
193.8	0.441252	0.0655199
194	0.440984	0.0656794
194.2	0.441277	0.0659363
194.4	0.441631	0.0656951
194.6	0.442051	0.0658514
194.8	0.441702	0.0663425
195	0.441678	0.0664004
195.2	0.442265	0.0657003
195.4	0.442744	0.0659306
195.6	0.442381	0.0666645
195.8	0.442454	0.0667238
196	0.443937	0.0660349
196.2	0.443633	0.0668085
196.4	0.443601	0.0671878
196.6	0.444644	0.0670768
196.8	0.445643	0.0669027
197	0.445144	0.0666986
197.2	0.445152	0.0665683
197.4	0.446009	0.0662089
197.6	0.446473	0.0666561
197.8	0.446569	0.0666563
198	0.446642	0.0665652
198.2	0.447703	0.0663381
198.4	0.447919	0.0666361
198.6	0.44745	0.0671696
198.8	0.447692	0.0669036
199	0.448055	0.0670113
199.2	0.4477	0.067527
199.4	0.447801	0.0677522
199.6	0.448743	0.0678849
199.8	0.449082	0.0683315
200	0.448964	0.0690932
200.2	0.449118	0.0691613
200.4	0.449998	0.0686048
200.6	0.450028	0.0690123
200.8	0.45005	0.0689506
201	0.450111	0.0686466
201.2	0.450313	0.0683269
201.4	0.450098	0.0687695
201.6	0.449883	0.0685931
201.8	0.450407	0.0673927
202	0.450732	0.0670116
202.2	0.450951	0.0673901
202.4	0.450819	0.0673268
202.6	0.451954	0.0667937
202.8	0.452254	0.0669128
203	0.452029	0.0672181
203.2	0.452704	0.0665372
203.4	0.453931	0.0665057
203.6	0.453951	0.0673307
203.8	0.453796	0.0675044
204	0.454236	0.0672747
204.2	0.45464	0.0667471
204.4	0.45385	0.0671515
204.6	0.453634	0.0674296
204.8	0.453693	0.0663078
205	0.453265	0.0666442
205.2	0.45256	0.0669719
205.4	0.452866	0.0666938
205.6	0.45361	0.0655432
205.8	0.453815	0.0657996
206	0.453663	0.0662411
206.2	0.453942	0.0654774
206.4	0.455005	0.0653616
206.6	0.455106	0.0656204
206.8	0.454194	0.0659535
207	0.45493	0.0654922
207.2	0.454814	0.0661998
207.4	0.454104	0.0673846
207.6	0.454846	0.0671157
207.8	0.45548	0.0672153
208	0.455247	0.0677948
208.2	0.45514	0.0681091
208.4	0.455503	0.0686136
208.6	0.45613	0.0690714
208.8	0.455906	0.0694589
209	0.456131	0.0697
209.2	0.456657	0.0691356
209.4	0.457527	0.0686169
209.6	0.457382	0.0691148
209.8	0.45746	0.0688829
210	0.458079	0.0675839
210.2	0.458505	0.0673459
210.4	0.458404	0.0679821
210.6	0.458266	0.0669722
210.8	0.458749	0.0668871
211	0.458785	0.0672141
211.2	0.458487	0.0671909
211.4	0.460141	0.0667804
211.6	0.460978	0.0669469
211.8	0.460459	0.0680399
212	0.460951	0.0683394
212.2	0.46165	0.068789
212.4	0.46154	0.0696976
212.6	0.461181	0.0699123
212.8	0.461266	0.0699199
213	0.46115	0.0694598
213.2	0.460717	0.0699171
213.4	0.460326	0.069734
213.6	0.460063	0.0693631
213.8	0.460123	0.0686063
214	0.459956	0.0686719
214.2	0.460032	0.068707
214.4	0.460382	0.0686215
214.6	0.46027	0.0686302
214.8	0.46037	0.0694495
215	0.460679	0.0693888
215.2	0.462067	0.0692663
215.4	0.462494	0.0704285
215.6	0.462458	0.0706804
215.8	0.463369	0.0710707
216	0.46371	0.0713537
216.2	0.463621	0.0721134
216.4	0.464331	0.0721809
216.6	0.464644	0.0714695
216.8	0.464863	0.0716373
217	0.464337	0.0709668
217.2	0.464532	0.070121
217.4	0.465161	0.0697102
217.6	0.465166	0.0700464
217.8	0.465198	0.0697953
218	0.465715	0.0695559
218.2	0.466225	0.0698187
218.4	0.465595	0.0705609
218.6	0.465047	0.0703887
218.8	0.466083	0.0699166
219	0.465739	0.0703658
219.2	0.465619	0.0704267
219.4	0.465848	0.0703549
219.6	0.466373	0.0705984
219.8	0.466066	0.0715651
220	0.466033	0.0716012
220.2	0.466881	0.0713131
220.4	0.467428	0.0710322
220.6	0.466965	0.0711309
220.8	0.467352	0.070825
221	0.468152	0.0702409
221.2	0.468657	0.0705822
221.4	0.468699	0.0712437
221.6	0.468912	0.0710534
221.8	0.469413	0.0705144
222	0.469363	0.0714294
222.2	0.469311	0.0717851
222.4	0.469627	0.0711755
222.6	0.46979	0.0712261
222.8	0.469439	0.0718761
223	0.469118	0.0716794
223.2	0.469845	0.0714779
223.4	0.47	0.0719705
223.6	0.469445	0.0724521
223.8	0.470409	0.0718931
224	0.471319	0.071413
224.2	0.471566	0.0714445
224.4	0.471552	0.0714775
224.6	0.472309	0.0716478
224.8	0.473119	0.0711212
225	0.472841	0.0716566
225.2	0.472418	0.0716968
225.4	0.473136	0.0710329
225.6	0.473595	0.0713389
225.8	0.473356	0.0718863
226	0.473478	0.0718626
226.2	0.473961	0.0718771
226.4	0.473595	0.0721524
226.6	0.47283	0.0728345
226.8	0.473007	0.0723948
227	0.473558	0.0719901
227.2	0.473196	0.073231
227.4	0.472759	0.0729049
227.6	0.472991	0.0727719
227.8	0.473543	0.0735809
228	0.473039	0.0741011
228.2	0.473224	0.0735584
228.4	0.473085	0.0735915
228.6	0.472834	0.0743007
228.8	0.472894	0.073952
229	0.4727	0.0734942
229.2	0.473399	0.0729135
229.4	0.473422	0.0731365
229.6	0.473088	0.0732722
229.8	0.473365	0.0727071
230	0.473853	0.0723108
230.2	0.473287	0.0730385
230.4	0.473413	0.0722599
230.6	0.474603	0.0719816
230.8	0.475187	0.0720437
231	0.475014	0.0725659
231.2	0.475842	0.073066
231.4	0.476438	0.0724663
231.6	0.476473	0.0736125
231.8	0.476599	0.0739067
232	0.477001	0.0731947
232.2	0.4778	0.0727213
232.4	0.477489	0.0738935
232.6	0.477806	0.0739273
232.8	0.478947	0.072717
233	0.479322	0.073155
233.2	0.478688	0.0744411
233.4	0.478621	0.0743532
233.6	0.479422	0.0739672
233.8	0.479251	0.0747391
234	0.478823	0.0753104
234.2	0.479117	0.0748941
234.4	0.479961	0.0748305
234.6	0.479649	0.0757657
234.8	0.47956	0.0756545
235	0.479897	0.0753838
235.2	0.480192	0.0755016
235.4	0.479537	0.0752213
235.6	0.479752	0.0747306
235.8	0.479966	0.0739589
236	0.480264	0.073809
236.2	0.480307	0.0741011
236.4	0.48039	0.0739008
236.6	0.4812	0.0730486
236.8	0.481249	0.0733813
237	0.480756	0.0740533
237.2	0.480685	0.0737767
237.4	0.481326	0.0734725
237.6	0.480741	0.0742829
237.8	0.480295	0.0745034
238	0.480978	0.0744964
238.2	0.48122	0.0748363
238.4	0.480439	0.0762481
238.6	0.4804	0.0760689
238.8	0.48106	0.0754831
239	0.480407	0.0761595
239.2	0.479945	0.0763962
239.4	0.480026	0.0756382
239.6	0.480274	0.0754116
239.8	0.480139	0.0755215
240	0.480259	0.0749685
240.2	0.48064	0.0747304
240.4	0.481492	0.0740234
240.6	0.481621	0.0739662
240.8	0.481763	0.0735051
241	0.482359	0.0729399
241.2	0.482166	0.0733493
241.4	0.482061	0.0736437
241.6	0.482687	0.073594
241.8	0.483588	0.0739598
242	0.48327	0.0745952
242.2	0.483443	0.0747993
242.4	0.484126	0.0749678
242.6	0.484175	0.0753684
242.8	0.48399	0.0760976
243	0.483944	0.0764309
243.2	0.484197	0.0762476
243.4	0.483885	0.0765017
243.6	0.484193	0.0766908
243.8	0.48435	0.0758422
244	0.484448	0.0752177
244.2	0.484675	0.0753329
244.4	0.485042	0.0747147
244.6	0.485197	0.0742303
244.8	0.485539	0.0741791
245	0.485101	0.0747966
245.2	0.484664	0.0747529
245.4	0.485536	0.0741982
245.6	0.485942	0.0744949
245.8	0.48542	0.0749833
246	0.485757	0.0741774
246.2	0.486473	0.0742787
246.4	0.485979	0.0752142
246.6	0.485934	0.0759192
246.8	0.486849	0.0760487
247	0.487201	0.0761566
247.2	0.486621	0.076863
247.4	0.48666	0.0769555
247.6	0.487605	0.0760592
247.8	0.487674	0.0757501
248	0.487633	0.0760802
248.2	0.487923	0.0755554
248.4	0.488603	0.0755007
248.6	0.488527	0.076415
248.8	0.488113	0.0769618
249	0.488503	0.0766487
249.2	0.48907	0.0765335
249.4	0.488966	0.077079
249.6	0.489322	0.0769589
249.8	0.489458	0.0767975
250	0.48954	0.076706
250.2	0.489304	0.0772703
250.4	0.489886	0.0767579
250.6	0.49074	0.076639
250.8	0.490827	0.0770327
251	0.490414	0.0768096
251.2	0.490345	0.0756217
251.4	0.490639	0.0747887
251.6	0.490385	0.0746659
251.8	0.489866	0.0740891
252	0.490216	0.073318
252.2	0.49045	0.0734062
252.4	0.490065	0.0740353
252.6	0.490195	0.0741254
252.8	0.491003	0.0739055
253	0.491187	0.0743604
253.2	0.490827	0.0747579
253.4	0.491385	0.0748587
253.6	0.491961	0.0749204
253.8	0.49156	0.0755717
254	0.491802	0.0758772
254.2	0.492687	0.0765717
254.4	0.492787	0.0769943
254.6	0.492467	0.0779589
254.8	0.492658	0.0778492
255	0.49287	0.0774052
255.2	0.492643	0.0776269
255.4	0.492204	0.0783498
255.6	0.492159	0.0776572
255.8	0.492741	0.0772081
256	0.492943	0.0774832
256.2	0.492358	0.0776638
256.4	0.492635	0.0775175
256.6	0.492861	0.0781704
256.8	0.492039	0.078661
257	0.491321	0.078164
257.2	0.491363	0.077949
257.4	0.491182	0.0781747
257.6	0.490474	0.0786153
257.8	0.490586	0.0780036
258	0.491452	0.0780515
258.2	0.491277	0.0788158
258.4	0.491393	0.0784024
258.6	0.491826	0.0774426
258.8	0.492741	0.0772787
259	0.493095	0.077462
259.2	0.493003	0.0773288
259.4	0.493912	0.0763481
259.6	0.494887	0.0761964
259.8	0.494671	0.0765285
260	0.49511	0.0761775
260.2	0.495747	0.0764955
260.4	0.495595	0.0776928
260.6	0.495393	0.0777855
260.8	0.495609	0.0772387
261	0.495727	0.0777474
261.2	0.49512	0.0790097
261.4	0.494928	0.0795244
261.6	0.495672	0.0795426
261.8	0.49579	0.0792221
262	0.495847	0.0793851
262.2	0.495445	0.0792362
262.4	0.496167	0.0790407
262.6	0.495953	0.0794172
262.8	0.496059	0.0795462
263	0.495999	0.0789912
263.2	0.496226	0.0785461
263.4	0.496085	0.0790425
263.6	0.49599	0.0788309
263.8	0.496254	0.0781398
264	0.497027	0.0782542
264.2	0.496695	0.0784968
264.4	0.496728	0.0778854
264.6	0.497724	0.0773026
264.8	0.49739	0.0779979
265	0.496777	0.0787303
265.2	0.49752	0.078311
265.4	0.49844	0.0784671
265.6	0.498052	0.0787631
265.8	0.497687	0.0782491
266	0.498347	0.0779738
266.2	0.498257	0.0786947
266.4	0.498101	0.0795756
266.6	0.49768	0.0794692
266.8	0.497548	0.0787754
267	0.497619	0.079586
267.2	0.496762	0.0798757
267.4	0.496389	0.0794536
267.6	0.497323	0.0792314
267.8	0.497153	0.0800849
268	0.4972	0.0798819
268.2	0.497661	0.0794714
268.4	0.498372	0.07976
268.6	0.498175	0.0809472
268.8	0.497937	0.081423
269	0.498613	0.0813561
269.2	0.499153	0.081759
269.4	0.498555	0.0823801
269.6	0.498008	0.0821072
269.8	0.498346	0.0813835
270	0.49848	0.0818294
270.2	0.497978	0.0823693
270.4	0.497793	0.0813386
270.6	0.498755	0.080474
270.8	0.498497	0.080423
271	0.498346	0.0799928
271.2	0.498339	0.0786879
271.4	0.499311	0.0781527
271.6	0.499386	0.0789962
271.8	0.49947	0.0786861
272	0.501261	0.0782894
272.2	0.501955	0.0791449
272.4	0.501811	0.0799611
272.6	0.501889	0.0802844
272.8	0.501849	0.0804736
273	0.501497	0.0812763
273.2	0.500825	0.0816878
273.4	0.500547	0.0810427
273.6	0.50083	0.0809726
273.8	0.50104	0.0813937
274	0.500762	0.0815118
274.2	0.501024	0.0811618
274.4	0.501677	0.0805559
274.6	0.501453	0.0812218
274.8	0.500669	0.0807624
275	0.501777	0.0800088
275.2	0.502483	0.0800551
275.4	0.502303	0.0809866
275.6	0.502619	0.080779
275.8	0.503423	0.0807048
276	0.503693	0.0816851
276.2	0.503172	0.0821487
276.4	0.503445	0.0815895
276.6	0.503682	0.0817795
276.8	0.503108	0.0821935
277	0.502779	0.0824577
277.2	0.503002	0.0810772
277.4	0.503929	0.0806606
277.6	0.503679	0.0810361
277.8	0.503666	0.0804784
278	0.50419	0.0797684
278.2	0.504239	0.0802924
278.4	0.503323	0.0807158
278.6	0.503058	0.0805926
278.8	0.504051	0.080277
279	0.504537	0.0812544
279.2	0.504056	0.0816713
279.4	0.504775	0.081759
279.6	0.505129	0.0813637
279.8	0.504644	0.0819898
280	0.504722	0.0821492
280.2	0.505362	0.0816368
280.4	0.505414	0.0814659
280.6	0.504983	0.0818524
280.8	0.504734	0.0810526
281	0.504947	0.0805741
281.2	0.505355	0.0804009
281.4	0.505004	0.0808437
281.6	0.504488	0.0803212
281.8	0.505155	0.0801511
282	0.505202	0.0814287
282.2	0.503917	0.0823394
282.4	0.504355	0.082086
282.6	0.505384	0.0823276
282.8	0.504758	0.0832412
283	0.504828	0.0834481
283.2	0.506316	0.0827404
283.4	0.506709	0.0828141
283.6	0.505879	0.0828608
283.8	0.50683	0.0825719
284	0.507929	0.0817912
284.2	0.508276	0.0819859
284.4	0.507735	0.0816764
284.6	0.50824	0.0807418
284.8	0.508428	0.0801098
285	0.508252	0.0806602
285.2	0.507695	0.080901
285.4	0.507882	0.0800353
285.6	0.508492	0.0804061
285.8	0.50765	0.0813384
286	0.506949	0.081487
286.2	0.507161	0.0809728
286.4	0.507053	0.0813568
286.6	0.506285	0.0821158
286.8	0.506046	0.0817149
287	0.506759	0.0820496
287.2	0.506502	0.0828063
287.4	0.505545	0.0830667
287.6	0.506038	0.0829587
287.8	0.506904	0.0833282
288	0.506299	0.083551
288.2	0.505969	0.0838392
288.4	0.506062	0.0833474
288.6	0.506186	0.0835453
288.8	0.505852	0.0839814
289	0.505624	0.0831787
289.2	0.506246	0.0830108
289.4	0.506351	0.083371
289.6	0.506024	0.0835053
289.8	0.506456	0.0831993
290	0.506869	0.0830982
290.2	0.50684	0.0838508
290.4	0.507145	0.0839827
290.6	0.508227	0.0837725
290.8	0.509056	0.0838568
291	0.509107	0.0845246
291.2	0.509733	0.0841483
291.4	0.510388	0.083866
291.6	0.510446	0.0842604
291.8	0.51001	0.0844223
292	0.510161	0.0833958
292.2	0.510717	0.0830565
292.4	0.510296	0.0831248
292.6	0.509413	0.0826686
292.8	0.509627	0.0819133
293	0.509837	0.0811648
293.2	0.509372	0.0818127
293.4	0.508973	0.0817564
293.6	0.509717	0.0808399
293.8	0.509847	0.0815514
294	0.508935	0.0819747
294.2	0.50959	0.0818526
294.4	0.510327	0.0820014
294.6	0.509789	0.0829293
294.8	0.510132	0.082893
295	0.510561	0.0822025
295.2	0.511108	0.0824017
295.4	0.510778	0.0830168
295.6	0.511309	0.0829167
295.8	0.511926	0.0828519
296	0.512072	0.0828982
296.2	0.512	0.0830716
296.4	0.511425	0.0827334
296.6	0.511819	0.0826472
296.8	0.511931	0.083055
297	0.511715	0.0829229
297.2	0.511652	0.0831214
297.4	0.511871	0.0835779
297.6	0.511513	0.0839224
297.8	0.511599	0.0842306
298	0.511958	0.0841138
298.2	0.511706	0.0846548
298.4	0.510773	0.0851444
298.6	0.511122	0.0848159
298.8	0.511769	0.0837896
299	0.511469	0.0840552
299.2	0.511717	0.0842726
299.4	0.512579	0.0843017
299.6	0.513573	0.0840313
299.8	0.512712	0.0842455
300	0.512091	0.0837884
300.2	0.512732	0.0828585
300.4	0.512537	0.0832804
300.6	0.511815	0.0839668
300.8	0.511559	0.0831944
301	0.512604	0.0830301
301.2	0.512418	0.0836911
301.4	0.511838	0.0842017
301.6	0.512715	0.0837544
301.8	0.513716	0.0833728
302	0.513034	0.083927
302.2	0.513084	0.0837892
302.4	0.514082	0.0832859
302.6	0.515508	0.083775
302.8	0.515341	0.0840757
303	0.515769	0.083687
303.2	0.516675	0.0831752
303.4	0.517175	0.0834719
303.6	0.516313	0.0838243
303.8	0.515559	0.0831788
304	0.516023	0.0828014
304.2	0.515581	0.0832775
304.4	0.51421	0.0837992
304.6	0.513911	0.0830884
304.8	0.51465	0.0828578
305	0.513912	0.0835045
305.2	0.512989	0.0834955
305.4	0.513616	0.0833085
305.6	0.514024	0.0839477
305.8	0.51332	0.0847686
306	0.513257	0.0849118
306.2	0.514417	0.0848255
306.4	0.514756	0.0860239
306.6	0.514857	0.0864623
306.8	0.514539	0.085439
307	0.515228	0.0847387
307.2	0.515223	0.0853699
307.4	0.515307	0.0855163
307.6	0.515531	0.0849792
307.8	0.516092	0.084878
308	0.515292	0.0854339
308.2	0.514672	0.0852128
308.4	0.515453	0.0847604
308.6	0.515594	0.0851342
308.8	0.514959	0.0859238
309	0.515269	0.0854634
309.2	0.515905	0.0856128
309.4	0.515848	0.086424
309.6	0.51583	0.0862624
309.8	0.516151	0.0858068
310	0.516371	0.0858475
310.2	0.516245	0.085851
310.4	0.516582	0.0855083
310.6	0.51649	0.0843659
310.8	0.515952	0.0836377
311	0.516024	0.0831727
311.2	0.515809	0.082986
311.4	0.51651	0.0830753
311.6	0.516442	0.083451
311.8	0.516194	0.0837302
312	0.516197	0.0836035
312.2	0.517087	0.0840715
312.4	0.517092	0.0849268
312.6	0.517182	0.085214
312.8	0.517938	0.0853154
313	0.518336	0.0857891
313.2	0.518141	0.0864782
313.4	0.518821	0.0867478
313.6	0.519487	0.0866861
313.8	0.519111	0.0876907
314	0.519203	0.0877301
314.2	0.519527	0.0873576
314.4	0.519873	0.0874509
314.6	0.518805	0.0880207
314.8	0.518306	0.0881075
315	0.518872	0.0882118
315.2	0.518973	0.0891731
315.4	0.518767	0.0898289
315.6	0.518724	0.0894375
315.8	0.519679	0.0890901
316	0.51904	0.0898463
316.2	0.518939	0.0897562
316.4	0.519246	0.0887195
316.6	0.519515	0.0885219
316.8	0.518914	0.0889033
317	0.519047	0.0885232
317.2	0.520133	0.0880742
317.4	0.519886	0.0881821
317.6	0.519156	0.0880483
317.8	0.519104	0.0876609
318	0.519383	0.0873841
318.2	0.519234	0.0878249
318.4	0.519409	0.0874013
318.6	0.519852	0.0874231
318.8	0.520577	0.0872921
319	0.520919	0.0873993
319.2	0.521164	0.0871437
319.4	0.521806	0.0867813
319.6	0.522485	0.0867004
319.8	0.522295	0.0868156
320	0.522173	0.0864695
320.2	0.523012	0.0862754
320.4	0.522298	0.0868313
320.6	0.522079	0.0875276
320.8	0.523198	0.0873286
321	0.523716	0.0877759
321.2	0.522969	0.0886293
321.4	0.522386	0.0888236
321.6	0.522475	0.0890887
321.8	0.521823	0.0899574
322	0.521469	0.0901338
322.2	0.521517	0.0897804
322.4	0.52169	0.0893621
322.6	0.521509	0.0897803
322.8	0.521122	0.0894388
323	0.521275	0.0891183
323.2	0.521862	0.0891088
323.4	0.521513	0.0891104
323.6	0.521167	0.0881779
323.8	0.521555	0.0878986
324	0.52201	0.0883995
324.2	0.521652	0.0888705
324.4	0.5215	0.0886612
324.6	0.522863	0.0886457
324.8	0.523197	0.0891179
325	0.522633	0.0895693
325.2	0.52299	0.0891548
325.4	0.52369	0.0888913
325.6	0.523451	0.089321
325.8	0.523351	0.0891734
326	0.523965	0.0887176
326.2	0.52406	0.0889349
326.4	0.523521	0.0892162
326.6	0.523441	0.0890121
326.8	0.523978	0.088927
327	0.524375	0.0899516
327.2	0.523935	0.0903986
327.4	0.52373	0.0894065
327.6	0.524539	0.0894529
327.8	0.524213	0.0907743
328	0.523167	0.0913431
328.2	0.523352	0.0904801
328.4	0.523141	0.0910889
328.6	0.522333	0.091512
328.8	0.522418	0.0911428
329	0.52318	0.0906796
329.2	0.523731	0.0905182
329.4	0.523181	0.0901554
329.6	0.52318	0.0895469
329.8	0.523981	0.0889639
330	0.524388	0.0891118
330.2	0.523602	0.0891385
330.4	0.523547	0.088368
330.6	0.524517	0.0882861
330.8	0.525071	0.0886585
331	0.524791	0.0886532
331.2	0.524757	0.087208
331.4	0.525476	0.0868088
331.6	0.52479	0.0877023
331.8	0.524473	0.0875282
332	0.524966	0.0876579
332.2	0.525142	0.0878226
332.4	0.524302	0.0886893
332.6	0.524802	0.0884866
332.8	0.525692	0.0884116
333	0.525748	0.0892
333.2	0.525416	0.0894255
333.4	0.525327	0.0889712
333.6	0.526225	0.0889831
333.8	0.525989	0.0898218
334	0.525634	0.0902374
334.2	0.525575	0.0897303
334.4	0.526383	0.0897596
334.6	0.525828	0.0903703
334.8	0.525934	0.0894632
335	0.526145	0.0887829
335.2	0.526187	0.0885897
335.4	0.525918	0.0889975
335.6	0.526068	0.0882422
335.8	0.527411	0.0886593
336	0.526997	0.0896343
336.2	0.526248	0.0893977
336.4	0.52663	0.0894357
336.6	0.527297	0.0899148
336.8	0.526642	0.0904436
337	0.526593	0.0906095
337.2	0.527016	0.0903205
337.4	0.52709	0.0907194
337.6	0.526706	0.0910993
337.8	0.526558	0.0913011
338	0.527366	0.0909327
338.2	0.527794	0.0909478
338.4	0.527348	0.0911598
338.6	0.527423	0.0904596
338.8	0.528545	0.0902456
339	0.528236	0.0908521
339.2	0.528188	0.0901504
339.4	0.528789	0.0897402
339.6	0.529924	0.0898411
339.8	0.52996	0.0908124
340	0.530176	0.0904331
340.2	0.530674	0.0898704
340.4	0.530697	0.0904592
340.6	0.530605	0.0908771
340.8	0.530592	0.0907185
341	0.530938	0.0908819
341.2	0.531057	0.0917261
341.4	0.530125	0.0920346
341.6	0.529866	0.0914572
341.8	0.530019	0.0920714
342	0.529184	0.0926502
342.2	0.52849	0.092568
342.4	0.528373	0.0925919
342.6	0.528251	0.0927632
342.8	0.527776	0.0935606
343	0.527456	0.092644
343.2	0.528192	0.0921338
343.4	0.528114	0.0931961
343.6	0.528486	0.0928676
343.8	0.529137	0.0923463
344	0.529811	0.0921044
344.2	0.529542	0.0919879
344.4	0.530016	0.0914264
344.6	0.531293	0.090941
344.8	0.53178	0.0909161
345	0.531482	0.0915228
345.2	0.531504	0.0912074
345.4	0.531374	0.0907379
345.6	0.530977	0.0912429
345.8	0.530049	0.091688
346	0.529937	0.0909424
346.2	0.530416	0.0912918
346.4	0.530213	0.0922979
346.6	0.529803	0.0923755
346.8	0.530174	0.0924947
347	0.53008	0.0926535
347.2	0.529383	0.0934569
347.4	0.52924	0.0935744
347.6	0.530275	0.0934258
347.8	0.53015	0.0941726
348	0.529673	0.093912
348.2	0.529934	0.0934351
348.4	0.53029	0.0931331
348.6	0.53024	0.0935864
348.8	0.529435	0.0936081
349	0.529464	0.0931836
349.2	0.530029	0.0929537
349.4	0.529888	0.0930751
349.6	0.52929	0.0926897
349.8	0.530005	0.0916808
350	0.530492	0.0921943
350.2	0.530364	0.0927961
350.4	0.530981	0.0925331
350.6	0.532204	0.0930154
350.8	0.532301	0.0935205
351	0.531949	0.0934757
351.2	0.532181	0.0934517
351.4	0.532819	0.0941134
351.6	0.532916	0.0946247
351.8	0.532412	0.0937882
352	0.532595	0.0929845
352.2	0.53246	0.0929046
352.4	0.531837	0.0929098
352.6	0.531444	0.092083
352.8	0.531727	0.0914302
353	0.532325	0.0914007
353.2	0.532458	0.0915299
353.4	0.532648	0.0910895
353.6	0.532878	0.0909132
353.8	0.532956	0.0913458
354	0.532568	0.0915549
354.2	0.533667	0.0911464
354.4	0.534431	0.0917384
354.6	0.534367	0.0926705
354.8	0.533875	0.0924168
355	0.534218	0.0927544
355.2	0.534162	0.0938713
355.4	0.533919	0.0944308
355.6	0.533941	0.0934882
355.8	0.534058	0.0928234
356	0.533324	0.0931587
356.2	0.532827	0.0927196
356.4	0.533057	0.0921982
356.6	0.5337	0.0920125
356.8	0.533772	0.0926738
357	0.533217	0.0924841
357.2	0.53415	0.0922568
357.4	0.534837	0.0927319
357.6	0.534525	0.0925774
357.8	0.534531	0.0924157
358	0.534918	0.0923205
358.2	0.535033	0.0929408
358.4	0.534667	0.092892
358.6	0.535136	0.0925808
358.8	0.535412	0.0925604
359	0.534967	0.0931603
359.2	0.535219	0.0927506
359.4	0.535287	0.0924945
359.6	0.535425	0.0926097
359.8	0.53495	0.0926697
360	0.534159	0.0920591
360.2	0.534781	0.0917751
360.4	0.534959	0.0923684
360.6	0.534267	0.0926673
360.8	0.533563	0.092266
361	0.534119	0.0921711
361.2	0.534168	0.0927247
361.4	0.533745	0.0930064
361.6	0.533842	0.0927111
361.8	0.533823	0.0932657
362	0.53357	0.0934797
362.2	0.533625	0.0935015
362.4	0.534316	0.0935937
362.6	0.534236	0.094505
362.8	0.53347	0.0948925
363	0.533708	0.0947647
363.2	0.534582	0.0945917
363.4	0.53439	0.0956896
363.6	0.534545	0.0953967
363.8	0.534689	0.0943677
364	0.534986	0.0942702
364.2	0.534676	0.0948382
364.4	0.53427	0.094614
364.6	0.534536	0.0940811
364.8	0.534813	0.0938516
365	0.534655	0.0939507
365.2	0.534482	0.0933703
365.4	0.535614	0.093296
365.6	0.535751	0.0939747
365.8	0.535424	0.0937206
366	0.536008	0.0941349
366.2	0.536351	0.0954974
366.4	0.536389	0.0964817
366.6	0.536337	0.0964871
366.8	0.536656	0.096091
367	0.53735	0.0962955
367.2	0.537243	0.0966176
367.4	0.537063	0.0962877
367.6	0.537919	0.0954761
367.8	0.538132	0.0952583
368	0.537501	0.0950305
368.2	0.537419	0.0943384
368.4	0.538398	0.0937065
368.6	0.537888	0.0936757
368.8	0.536989	0.0930278
369	0.537499	0.0927975
369.2	0.537806	0.093434
369.4	0.536755	0.0941199
369.6	0.536516	0.0940643
369.8	0.536704	0.0944605
370	0.536215	0.0962334
370.2	0.53562	0.0972134
370.4	0.535315	0.0965632
370.6	0.535662	0.0967185
370.8	0.535467	0.097104
371	0.534794	0.0968818
371.2	0.534805	0.0964119
371.4	0.535264	0.0965563
371.6	0.535427	0.0966231
371.8	0.534661	0.0955561
372	0.535193	0.0946123
372.2	0.535803	0.0947924
372.4	0.53548	0.0942709
372.6	0.535416	0.0934468
372.8	0.536156	0.0935419
373	0.536457	0.0944104
373.2	0.536075	0.095128
373.4	0.535819	0.0943063
373.6	0.536479	0.0943821
373.8	0.536184	0.0960436
374	0.536104	0.0963712
374.2	0.536657	0.0960459
374.4	0.536942	0.0956058
374.6	0.53749	0.0957835
374.8	0.5374	0.0951065
375	0.53802	0.0948134
375.2	0.538772	0.0961849
375.4	0.537845	0.0968475
375.6	0.537508	0.0959991
375.8	0.538043	0.0961273
376	0.537976	0.0966819
376.2	0.537129	0.0970897
376.4	0.537394	0.0961525
376.6	0.537448	0.0969274
376.8	0.53677	0.0979991
377	0.536497	0.0978916
377.2	0.537005	0.0977207
377.4	0.536411	0.0977873
377.6	0.536365	0.0980578
377.8	0.536933	0.0979162
378	0.537481	0.096936
378.2	0.537896	0.0970976
378.4	0.537796	0.0965874
378.6	0.53793	0.0955355
378.8	0.538704	0.0951331
379	0.539411	0.0956958
379.2	0.538808	0.0959234
379.4	0.538911	0.0946301
379.6	0.539822	0.0947816
379.8	0.539148	0.0955067
380	0.538133	0.0950994
380.2	0.538301	0.0946172
380.4	0.538307	0.0948038
380.6	0.537172	0.0956775
380.8	0.537793	0.09487
381	0.53836	0.094354
381.2	0.538235	0.0954811
381.4	0.537461	0.0959705
381.6	0.538198	0.0954072
381.8	0.538815	0.0959852
382	0.53931	0.0969252
382.2	0.538664	0.0972997
382.4	0.538595	0.0966671
382.6	0.538955	0.096616
382.8	0.538598	0.0976159
383	0.538031	0.0971498
383.2	0.538887	0.0971163
383.4	0.539176	0.098013
383.6	0.538157	0.0990454
383.8	0.537893	0.0986802
384	0.538594	0.0985705
384.2	0.538307	0.0990454
384.4	0.538175	0.0989307
384.6	0.538658	0.0984219
384.8	0.539886	0.097956
385	0.539668	0.0982874
385.2	0.539493	0.0983694
385.4	0.539694	0.0976636
385.6	0.540393	0.09728
385.8	0.540138	0.097347
386	0.540133	0.0968775
386.2	0.539888	0.0960851
386.4	0.539756	0.0964644
386.6	0.539152	0.0965976
386.8	0.538711	0.0962972
387	0.539158	0.0956627
387.2	0.539011	0.0970338
387.4	0.538183	0.0969116
387.6	0.538562	0.0968812
387.8	0.539084	0.097403
388	0.538423	0.0980501
388.2	0.538315	0.098347
388.4	0.538861	0.098261
388.6	0.539046	0.0991129
388.8	0.538899	0.099816
389	0.538346	0.0997931
389.2	0.538246	0.0995092
389.4	0.538285	0.0995847
389.6	0.538229	0.0993539
389.8	0.538382	0.0988947
390	0.539396	0.0991461
390.2	0.538973	0.099301
390.4	0.538127	0.0986714
390.6	0.539099	0.0976853
390.8	0.539764	0.0979676
391	0.538715	0.0982181
391.2	0.538676	0.0981036
391.4	0.539962	0.0978587
391.6	0.54019	0.098891
391.8	0.539842	0.0995322
392	0.54032	0.0988228
392.2	0.540979	0.0987103
392.4	0.540951	0.098997
392.6	0.541056	0.0990589
392.8	0.541353	0.0982237
393	0.542237	0.0982411
393.2	0.542001	0.0980547
393.4	0.542073	0.0974489
393.6	0.543159	0.0968793
393.8	0.543843	0.0972229
394	0.542996	0.0974787
394.2	0.54281	0.0973186
394.4	0.543102	0.0972492
394.6	0.543148	0.0983044
394.8	0.541959	0.0991623
395	0.541406	0.0992452
395.2	0.541763	0.0996472
395.4	0.54108	0.10008
395.6	0.540352	0.0996421
395.8	0.540059	0.0998794
396	0.539616	0.0994088
396.2	0.538806	0.0991637
396.4	0.538721	0.098765
396.6	0.539022	0.0984307
396.8	0.539308	0.0980852
397	0.539113	0.0982398
397.2	0.538548	0.0975943
397.4	0.539277	0.0977357
397.6	0.539457	0.0986491
397.8	0.538995	0.0991183
398	0.538728	0.0994222
398.2	0.538968	0.100078
398.4	0.538176	0.100143
398.6	0.538496	0.100115
398.8	0.538788	0.100198
399	0.538791	0.0999445
399.2	0.538468	0.0995075
399.4	0.538931	0.0990565
399.6	0.539375	0.0991691
[truncated: 4,001 more rows]

## Sheet: Extended Data 3
Seconds	GLP 0.1 μM	GLP_Δloop 0.1 μM
0	0.0592617	0.0755508
0.2	0.0552329	0.0602494
0.4	0.0448563	0.0421359
0.6	0.0385151	0.0396041
0.8	0.0326822	0.0334009
1	0.0426361	0.00861746
1.2	0.0397317	0.00654378
1.4	0.0321567	0.0115301
1.6	0.039733	-0.0157725
1.8	0.04873	-0.0222417
2	0.0372382	-0.0200611
2.2	0.0373407	-0.0371414
2.4	0.0456068	-0.0415692
2.6	0.0633365	-0.0408618
2.8	0.0547664	-0.0529991
3	0.0565655	-0.0535054
3.2	0.0573404	-0.0594165
3.4	0.0669298	-0.0656709
3.6	0.0584706	-0.0785635
3.8	0.062302	-0.0609489
4	0.0790727	-0.0747289
4.2	0.0763309	-0.0850414
4.4	0.0704528	-0.0672906
4.6	0.0745026	-0.0830736
4.8	0.087876	-0.0888884
5	0.0893572	-0.0714601
5.2	0.0807349	-0.0778553
5.4	0.0927327	-0.0820956
5.6	0.0951685	-0.0863724
5.8	0.0881989	-0.072174
6	0.0914151	-0.0937555
6.2	0.108661	-0.0885251
6.4	0.103305	-0.0777023
6.6	0.107923	-0.100798
6.8	0.11293	-0.0908967
7	0.121539	-0.0830128
7.2	0.118555	-0.101831
7.4	0.115852	-0.0853556
7.6	0.123784	-0.0850169
7.8	0.131676	-0.0982717
8	0.135582	-0.093802
8.2	0.129035	-0.0816628
8.4	0.135123	-0.0937728
8.6	0.139759	-0.0938592
8.8	0.144454	-0.0894418
9	0.136379	-0.0883972
9.2	0.151363	-0.0896896
9.4	0.161515	-0.0889423
9.6	0.152022	-0.100217
9.8	0.158966	-0.0932892
10	0.16532	-0.0848232
10.2	0.168405	-0.1049
10.4	0.164973	-0.094671
10.6	0.175108	-0.0839629
10.8	0.183823	-0.0997654
11	0.179136	-0.108039
11.2	0.181144	-0.0832403
11.4	0.183835	-0.0906931
11.6	0.193094	-0.099192
11.8	0.197594	-0.088694
12	0.195401	-0.0902957
12.2	0.203804	-0.100704
12.4	0.207276	-0.0971232
12.6	0.199252	-0.0863345
12.8	0.202104	-0.0947214
13	0.213812	-0.0914706
13.2	0.221195	-0.0882659
13.4	0.209658	-0.0968906
13.6	0.221971	-0.0968322
13.8	0.22656	-0.084565
14	0.231419	-0.103224
14.2	0.225018	-0.09942
14.4	0.231761	-0.0830872
14.6	0.240489	-0.104075
14.8	0.244672	-0.107769
15	0.246228	-0.0822213
15.2	0.248829	-0.0957677
15.4	0.253028	-0.104329
15.6	0.249972	-0.0893319
15.8	0.251281	-0.0898566
16	0.269468	-0.0919906
16.2	0.26761	-0.0929647
16.4	0.259529	-0.0952211
16.6	0.262665	-0.0952244
16.8	0.274427	-0.0860042
17	0.282619	-0.0962036
17.2	0.2821	-0.0978686
17.4	0.278531	-0.0888866
17.6	0.284407	-0.0986109
17.8	0.285743	-0.105488
18	0.287952	-0.089786
18.2	0.29989	-0.0849303
18.4	0.304448	-0.0995852
18.6	0.301792	-0.0916341
18.8	0.308084	-0.0874452
19	0.313674	-0.0978408
19.2	0.317566	-0.103393
19.4	0.311435	-0.0853736
19.6	0.319545	-0.0934183
19.8	0.33098	-0.0904257
20	0.325392	-0.0799765
20.2	0.330697	-0.102984
20.4	0.334283	-0.097766
20.6	0.341042	-0.081322
20.8	0.334235	-0.0996062
21	0.33929	-0.101127
21.2	0.354446	-0.0826092
21.4	0.344821	-0.100078
21.6	0.351787	-0.10129
21.8	0.348138	-0.0829502
22	0.354904	-0.0908711
22.2	0.362713	-0.0988118
22.4	0.364214	-0.0813367
22.6	0.359449	-0.0883046
22.8	0.37189	-0.0953177
23	0.373709	-0.0929048
23.2	0.372364	-0.0913685
23.4	0.3828	-0.0890168
23.6	0.386908	-0.0841235
23.8	0.387262	-0.0942581
24	0.391562	-0.0965361
24.2	0.396309	-0.0889892
24.4	0.39799	-0.0986603
24.6	0.395606	-0.0971151
24.8	0.400795	-0.0911752
25	0.411453	-0.0858838
25.2	0.403426	-0.0963762
25.4	0.407753	-0.0958004
25.6	0.420638	-0.0862315
25.8	0.41364	-0.088183
26	0.429241	-0.0943059
26.2	0.416517	-0.0835879
26.4	0.428185	-0.0971555
26.6	0.434377	-0.088163
26.8	0.431779	-0.0910382
27	0.432498	-0.10037
27.2	0.438911	-0.0895334
27.4	0.444848	-0.0859193
27.6	0.445445	-0.102536
27.8	0.449106	-0.099299
28	0.456417	-0.0844941
28.2	0.456868	-0.0957603
28.4	0.456488	-0.105479
28.6	0.470909	-0.0853025
28.8	0.461776	-0.0973462
29	0.466095	-0.101134
29.2	0.463749	-0.0878116
29.4	0.471085	-0.0903381
29.6	0.473147	-0.0908556
29.8	0.474739	-0.0859599
30	0.47973	-0.0794137
30.2	0.488285	-0.0930553
30.4	0.491863	-0.0852945
30.6	0.497114	-0.0833041
30.8	0.497318	-0.10166
31	0.510156	-0.0819958
31.2	0.496075	-0.085882
31.4	0.499845	-0.103867
31.6	0.500316	-0.098448
31.8	0.519443	-0.0858576
32	0.516064	-0.0982946
32.2	0.508486	-0.0963674
32.4	0.519721	-0.0854133
32.6	0.527366	-0.0917899
32.8	0.523077	-0.0865786
33	0.529505	-0.0799339
33.2	0.532431	-0.0989979
33.4	0.540154	-0.0903002
33.6	0.534641	-0.0850313
33.8	0.542073	-0.104784
34	0.551308	-0.0882728
34.2	0.556033	-0.0902311
34.4	0.544652	-0.0934373
34.6	0.550981	-0.102103
34.8	0.558351	-0.0924585
35	0.564955	-0.0910567
35.2	0.564772	-0.10456
35.4	0.567474	-0.0840728
35.6	0.569052	-0.086277
35.8	0.569412	-0.101554
36	0.57265	-0.0917056
36.2	0.57049	-0.0835067
36.4	0.582331	-0.0911103
36.6	0.588232	-0.0831687
36.8	0.571654	-0.0842539
37	0.591309	-0.0874968
37.2	0.59534	-0.0859088
37.4	0.591863	-0.082559
37.6	0.591887	-0.0960309
37.8	0.604778	-0.0870717
38	0.610021	-0.0898445
38.2	0.600922	-0.0994189
38.4	0.611243	-0.0898372
38.6	0.616003	-0.0838805
38.8	0.618825	-0.0983584
39	0.610459	-0.0912302
39.2	0.624063	-0.0800395
39.4	0.635344	-0.0870472
39.6	0.624346	-0.0895638
39.8	0.632106	-0.0849802
40	0.634921	-0.0826545
40.2	0.646902	-0.0936072
40.4	0.640351	-0.0899617
40.6	0.636484	-0.0850877
40.8	0.643986	-0.0948216
41	0.648526	-0.0804836
41.2	0.651615	-0.0937271
41.4	0.656441	-0.0972579
41.6	0.660269	-0.0751431
41.8	0.657284	-0.0956197
42	0.656894	-0.102567
42.2	0.673813	-0.0797877
42.4	0.672293	-0.0879473
42.6	0.669495	-0.0959616
42.8	0.667822	-0.0865905
43	0.682875	-0.0822711
43.2	0.679136	-0.0929026
43.4	0.677096	-0.0867507
43.6	0.687605	-0.0852558
43.8	0.682922	-0.0864097
44	0.692017	-0.0863552
44.2	0.683959	-0.0842207
44.4	0.693254	-0.0952965
44.6	0.701469	-0.0770203
44.8	0.695239	-0.0848555
45	0.700685	-0.101494
45.2	0.7102	-0.081325
45.4	0.709604	-0.0787739
45.6	0.70881	-0.0897577
45.8	0.714574	-0.0927595
46	0.716135	-0.080636
46.2	0.718299	-0.0953905
46.4	0.717612	-0.0965455
46.6	0.723207	-0.0828207
46.8	0.732613	-0.0929695
47	0.730177	-0.0947289
47.2	0.727905	-0.0779153
47.4	0.730788	-0.0836844
47.6	0.738479	-0.0909355
47.8	0.734892	-0.0860576
48	0.738716	-0.0906139
48.2	0.745972	-0.0919058
48.4	0.748742	-0.0800792
48.6	0.747598	-0.0903925
48.8	0.75015	-0.0982019
49	0.760133	-0.0859365
49.2	0.756158	-0.0836232
49.4	0.753462	-0.0941285
49.6	0.755239	-0.0835697
49.8	0.766922	-0.0816289
50	0.764128	-0.0920929
50.2	0.76549	-0.085155
50.4	0.768746	-0.0835645
50.6	0.778795	-0.0921116
50.8	0.775827	-0.0876515
51	0.767242	-0.0900172
51.2	0.775286	-0.095622
51.4	0.790682	-0.0816664
51.6	0.776185	-0.0800807
51.8	0.78443	-0.100711
52	0.794751	-0.0924147
52.2	0.792453	-0.0857939
52.4	0.787707	-0.0958701
52.6	0.800285	-0.0999022
52.8	0.801649	-0.0863761
53	0.799531	-0.0853376
53.2	0.798433	-0.10038
53.4	0.809265	-0.0862766
53.6	0.819087	-0.0854258
53.8	0.809386	-0.0930469
54	0.810887	-0.0856602
54.2	0.816691	-0.0894524
54.4	0.818351	-0.0929409
54.6	0.815532	-0.0788655
54.8	0.821624	-0.0944031
55	0.827028	-0.0955708
55.2	0.819336	-0.0819548
55.4	0.824233	-0.0888112
55.6	0.833135	-0.100358
55.8	0.842292	-0.079271
56	0.837842	-0.0909273
56.2	0.829891	-0.0924392
56.4	0.837414	-0.0877455
56.6	0.847196	-0.0829785
56.8	0.841477	-0.0939961
57	0.843777	-0.086624
57.2	0.845907	-0.0815388
57.4	0.856402	-0.0854523
57.6	0.848963	-0.0898361
57.8	0.846085	-0.0775284
58	0.853918	-0.0944457
58.2	0.856627	-0.082436
58.4	0.85289	-0.082116
58.6	0.851595	-0.101086
58.8	0.86605	-0.0829527
59	0.869754	-0.0754223
59.2	0.856768	-0.0965002
59.4	0.866796	-0.0929633
59.6	0.877176	-0.0749346
59.8	0.869112	-0.0880545
60	0.871865	-0.10149
60.2	0.875637	-0.0812338
60.4	0.879677	-0.0903957
60.6	0.881128	-0.0931605
60.8	0.881336	-0.0806449
61	0.879096	-0.0875316
61.2	0.882463	-0.084877
61.4	0.881915	-0.08164
61.6	0.894556	-0.0857995
61.8	0.897041	-0.0875477
62	0.895115	-0.088409
62.2	0.894692	-0.0876543
62.4	0.899956	-0.0946303
62.6	0.901169	-0.073585
62.8	0.901758	-0.0846435
63	0.902124	-0.100649
63.2	0.906276	-0.0788804
63.4	0.909009	-0.0802051
63.6	0.902551	-0.08916
63.8	0.906632	-0.0892301
64	0.907196	-0.0760291
64.2	0.912325	-0.0834379
64.4	0.90735	-0.0870607
64.6	0.91573	-0.0810818
64.8	0.926779	-0.0877728
65	0.918019	-0.0776327
65.2	0.915442	-0.0804059
65.4	0.914634	-0.0945634
65.6	0.930027	-0.0859524
65.8	0.92284	-0.0742369
66	0.919506	-0.0922705
66.2	0.932942	-0.0918178
66.4	0.936546	-0.0821323
66.6	0.932173	-0.0891279
66.8	0.934018	-0.100576
67	0.940395	-0.0792206
67.2	0.936668	-0.0852502
67.4	0.940503	-0.0897223
67.6	0.937534	-0.082494
67.8	0.94858	-0.0822804
68	0.945087	-0.084081
68.2	0.936034	-0.0765528
68.4	0.941751	-0.0843584
68.6	0.954743	-0.0818322
68.8	0.951774	-0.0822128
69	0.946918	-0.0754398
69.2	0.953458	-0.0831252
69.4	0.959023	-0.0780424
69.6	0.953138	-0.0782647
69.8	0.94345	-0.0885718
70	0.96362	-0.0816713
70.2	0.95941	-0.0721194
70.4	0.966858	-0.0851309
70.6	0.958705	-0.0809508
70.8	0.962585	-0.0794158
71	0.96866	-0.0864734
71.2	0.962366	-0.0809759
71.4	0.963203	-0.0728957
71.6	0.973666	-0.0788105
71.8	0.979187	-0.0764589
72	0.97048	-0.0769719
72.2	0.974399	-0.0791732
72.4	0.976068	-0.0770477
72.6	0.974776	-0.0817139
72.8	0.965741	-0.0865096
73	0.978575	-0.0888621
73.2	0.981564	-0.0720011
73.4	0.986475	-0.0789905
73.6	0.98041	-0.086039
73.8	0.978895	-0.0766795
74	0.979944	-0.0846811
74.2	0.985323	-0.0965561
74.4	0.983441	-0.0798077
74.6	0.995831	-0.0729612
74.8	0.990126	-0.086904
75	0.989428	-0.0750707
75.2	0.987265	-0.0647835
75.4	0.99469	-0.0781116
75.6	0.991867	-0.0781795
75.8	0.987208	-0.0694918
76	1.00159	-0.0774759
76.2	1.0031	-0.0752249
76.4	0.998076	-0.0752424
76.6	0.994422	-0.0864492
76.8	1.00084	-0.0709785
77	1.01012	-0.0680594
77.2	1.00636	-0.0875764
77.4	1.00054	-0.0762308
77.6	1.00764	-0.0740847
77.8	1.00457	-0.0894156
78	0.999912	-0.0828587
78.2	1.0104	-0.0672706
78.4	1.01536	-0.0854233
78.6	1.02084	-0.0823608
78.8	1.00953	-0.0739747
79	1.00646	-0.0727644
79.2	1.01774	-0.068554
79.4	1.01849	-0.0746378
79.6	1.01066	-0.076471
79.8	1.01897	-0.0728618
80	1.02364	-0.0739764
80.2	1.01506	-0.0846439
80.4	1.01553	-0.0897624
80.6	1.02275	-0.0723767
80.8	1.02279	-0.0760918
81	1.01758	-0.0847865
81.2	1.02124	-0.0638253
81.4	1.03012	-0.0785118
81.6	1.03186	-0.0825024
81.8	1.02008	-0.0761645
82	1.02857	-0.0702434
82.2	1.03114	-0.0792412
82.4	1.02944	-0.0682837
82.6	1.02828	-0.0651246
82.8	1.02889	-0.0754272
83	1.0438	-0.0807169
83.2	1.02457	-0.0732185
83.4	1.03548	-0.0855961
83.6	1.03724	-0.0707646
83.8	1.03244	-0.0745872
84	1.03476	-0.0844296
84.2	1.0319	-0.0724237
84.4	1.0474	-0.0659128
84.6	1.04785	-0.085848
84.8	1.03882	-0.0759747
85	1.0447	-0.0669742
85.2	1.04838	-0.0735991
85.4	1.04239	-0.0790974
85.6	1.04258	-0.0628821
85.8	1.04778	-0.0710429
86	1.05066	-0.0859837
86.2	1.04567	-0.0668071
86.4	1.04114	-0.0796206
86.6	1.05293	-0.0737197
86.8	1.04914	-0.074802
87	1.04429	-0.0807353
87.2	1.04867	-0.078686
87.4	1.05472	-0.06516
87.6	1.04493	-0.0791333
87.8	1.04629	-0.0773196
88	1.05131	-0.0698277
88.2	1.05533	-0.0772656
88.4	1.04883	-0.0866489
88.6	1.04445	-0.0720284
88.8	1.05202	-0.0739068
89	1.05277	-0.0824516
89.2	1.0559	-0.0729092
89.4	1.04658	-0.0649909
89.6	1.05844	-0.0765133
89.8	1.06203	-0.0774722
90	1.05212	-0.0700892
90.2	1.05277	-0.0801753
90.4	1.068	-0.07698
90.6	1.06025	-0.0692065
90.8	1.05849	-0.0789123
91	1.05884	-0.0781835
91.2	1.06976	-0.0756895
91.4	1.06759	-0.0920252
91.6	1.05267	-0.0830696
91.8	1.06723	-0.0625388
92	1.06695	-0.0813849
92.2	1.06497	-0.0855721
92.4	1.05922	-0.0625129
92.6	1.0719	-0.0776366
92.8	1.0615	-0.0802092
93	1.06242	-0.0708541
93.2	1.06299	-0.06827
93.4	1.06527	-0.0760535
93.6	1.06741	-0.0730086
93.8	1.05753	-0.0727947
94	1.06576	-0.0713697
94.2	1.07986	-0.0699955
94.4	1.06807	-0.0857777
94.6	1.07405	-0.0745546
94.8	1.08085	-0.0672963
95	1.0762	-0.0839696
95.2	1.07319	-0.0840668
95.4	1.07229	-0.0679891
95.6	1.08213	-0.0705095
95.8	1.07534	-0.0789133
96	1.07072	-0.0759719
96.2	1.07347	-0.0560966
96.4	1.07717	-0.0731469
96.6	1.08299	-0.0749185
96.8	1.06436	-0.0641278
97	1.08019	-0.0757892
97.2	1.08444	-0.0702123
97.4	1.07344	-0.0653726
97.6	1.08081	-0.078389
97.8	1.08123	-0.0705861
98	1.08298	-0.0684501
98.2	1.07913	-0.0838337
98.4	1.08408	-0.0771036
98.6	1.09606	-0.0663956
98.8	1.08742	-0.0796438
99	1.07996	-0.0876293
99.2	1.08151	-0.0606958
99.4	1.09148	-0.0776104
99.6	1.08528	-0.0850978
99.8	1.07561	-0.060059
100	1.08529	-0.0677544
100.2	1.08619	-0.0732103
100.4	1.08133	-0.0626501
100.6	1.08044	-0.0727645
100.8	1.09191	-0.0724455
101	1.09332	-0.0655953
101.2	1.08607	-0.0775643
101.4	1.08836	-0.0698966
101.6	1.09418	-0.0647067
101.8	1.09689	-0.0703579
102	1.07778	-0.0759466
102.2	1.09307	-0.0697056
102.4	1.09183	-0.0637089
102.6	1.0876	-0.0787126
102.8	1.08707	-0.0777704
103	1.0946	-0.0648377
103.2	1.09592	-0.0739972
103.4	1.09624	-0.0782156
103.6	1.08935	-0.0641899
103.8	1.09615	-0.073298
104	1.09988	-0.0706979
104.2	1.09457	-0.0700607
104.4	1.09949	-0.0768181
104.6	1.10197	-0.0687761
104.8	1.0962	-0.0673747
105	1.09693	-0.0811454
105.2	1.10099	-0.0723261
105.4	1.10419	-0.0667686
105.6	1.09428	-0.0809941
105.8	1.09158	-0.0855035
106	1.10047	-0.0574674
106.2	1.09806	-0.0788227
106.4	1.10068	-0.0805198
106.6	1.09116	-0.0593876
106.8	1.10578	-0.0698923
107	1.10161	-0.0749897
107.2	1.10084	-0.0721684
107.4	1.09621	-0.0633702
107.6	1.10047	-0.0706686
107.8	1.10126	-0.062523
108	1.09921	-0.0738113
108.2	1.10785	-0.0715608
108.4	1.10964	-0.0689211
108.6	1.1024	-0.0639181
108.8	1.10277	-0.0854367
109	1.10722	-0.0649264
109.2	1.11407	-0.0666067
109.4	1.10856	-0.079493
109.6	1.1056	-0.0688487
109.8	1.09868	-0.0598822
110	1.1079	-0.0829628
110.2	1.10513	-0.0750802
110.4	1.10045	-0.0670135
110.6	1.10959	-0.0829471
110.8	1.10751	-0.068873
111	1.1033	-0.0625038
111.2	1.10156	-0.0685087
111.4	1.11015	-0.0732596
111.6	1.10542	-0.0713141
111.8	1.10172	-0.0736168
112	1.10729	-0.0738747
112.2	1.11956	-0.0703193
112.4	1.10925	-0.0778188
112.6	1.10554	-0.0875468
112.8	1.10863	-0.0635064
113	1.12429	-0.0721948
113.2	1.10504	-0.0920698
113.4	1.10906	-0.061375
113.6	1.10662	-0.0685573
113.8	1.1105	-0.08103
114	1.11671	-0.0745489
114.2	1.11024	-0.0715759
114.4	1.11511	-0.0655447
114.6	1.11681	-0.0746944
114.8	1.11017	-0.0617539
115	1.11419	-0.0811079
115.2	1.12152	-0.0711356
115.4	1.11554	-0.0693584
115.6	1.10716	-0.0846766
115.8	1.12016	-0.0675622
116	1.11448	-0.0702773
116.2	1.11235	-0.0866493
116.4	1.11794	-0.0715517
116.6	1.11245	-0.0621824
116.8	1.12415	-0.0790295
117	1.11736	-0.075716
117.2	1.11343	-0.0754866
117.4	1.11217	-0.071556
117.6	1.11556	-0.0692477
117.8	1.10891	-0.070758
118	1.11321	-0.0762109
118.2	1.11623	-0.0733202
118.4	1.11916	-0.0674868
118.6	1.12	-0.0761172
118.8	1.11847	-0.0791489
119	1.12254	-0.0735709
119.2	1.12193	-0.0781815
119.4	1.11687	-0.0850395
119.6	1.11494	-0.0743453
119.8	1.12569	-0.0809285
120	1.10933	-0.0872707
120.2	1.12122	-0.0697535
120.4	1.12818	-0.0742507
120.6	1.11879	-0.0796353
120.8	1.11707	-0.0639538
121	1.12286	-0.0719843
121.2	1.12402	-0.0799224
121.4	1.12752	-0.0693163
121.6	1.11143	-0.0664196
121.8	1.11473	-0.0721598
122	1.12662	-0.0699988
122.2	1.11706	-0.0733621
122.4	1.11467	-0.0780082
122.6	1.12043	-0.0683358
122.8	1.11801	-0.0666002
123	1.11778	-0.0854398
123.2	1.11825	-0.0827608
123.4	1.12575	-0.0637858
123.6	1.12416	-0.0875637
123.8	1.1138	-0.0812035
124	1.11746	-0.064522
124.2	1.1288	-0.0771657
124.4	1.12762	-0.0871863
124.6	1.12211	-0.0644893
124.8	1.12324	-0.0711061
125	1.12329	-0.0778788
125.2	1.11814	-0.0712737
125.4	1.12749	-0.0796784
125.6	1.13673	-0.0797694
125.8	1.12443	-0.0683443
126	1.12052	-0.0813282
126.2	1.12659	-0.0810586
126.4	1.13154	-0.068448
126.6	1.12287	-0.0809403
126.8	1.12274	-0.0789872
127	1.12827	-0.0720767
127.2	1.13239	-0.0689604
127.4	1.12133	-0.0810857
127.6	1.12361	-0.0733024
127.8	1.12334	-0.0715644
128	1.13193	-0.0771545
128.2	1.127	-0.0736066
128.4	1.1183	-0.0693521
128.6	1.12555	-0.0724149
128.8	1.13176	-0.0721628
129	1.12663	-0.069896
129.2	1.12518	-0.0802831
129.4	1.13455	-0.0768825
129.6	1.12499	-0.0661012
129.8	1.12287	-0.0835408
130	1.12567	-0.0765984
130.2	1.13327	-0.0674559
130.4	1.12591	-0.0849541
130.6	1.12061	-0.0851637
130.8	1.13575	-0.0668043
131	1.13479	-0.0798679
131.2	1.12573	-0.082642
131.4	1.12988	-0.0682884
131.6	1.13004	-0.075694
131.8	1.13159	-0.0856264
132	1.1209	-0.0667297
132.2	1.11727	-0.0750587
132.4	1.13357	-0.0804271
132.6	1.13376	-0.06559
132.8	1.12304	-0.0812995
133	1.13408	-0.0730779
133.2	1.13331	-0.0615234
133.4	1.13309	-0.0725318
133.6	1.1303	-0.0708392
133.8	1.13114	-0.0645292
134	1.14254	-0.0764331
134.2	1.13402	-0.0817746
134.4	1.12385	-0.0729241
134.6	1.13311	-0.0755121
134.8	1.13916	-0.0832714
135	1.12218	-0.0748865
135.2	1.1279	-0.0698953
135.4	1.13381	-0.075629
135.6	1.13088	-0.0766723
135.8	1.1265	-0.06874
136	1.13301	-0.0750874
136.2	1.13911	-0.0744275
136.4	1.13245	-0.0723224
136.6	1.13049	-0.0814155
136.8	1.13461	-0.0694625
137	1.13811	-0.0673668
137.2	1.13001	-0.0847936
137.4	1.12994	-0.0811698
137.6	1.13874	-0.0630349
137.8	1.14122	-0.0867486
138	1.13566	-0.0937391
138.2	1.12843	-0.0614522
138.4	1.13478	-0.075014
138.6	1.1377	-0.0766783
138.8	1.13164	-0.0753977
139	1.13407	-0.0785178
139.2	1.13526	-0.0765837
139.4	1.14093	-0.0719113
139.6	1.13279	-0.0717583
139.8	1.1312	-0.0817057
140	1.13888	-0.0670761
140.2	1.13981	-0.0688107
140.4	1.12719	-0.083317
140.6	1.13554	-0.0671509
140.8	1.14077	-0.070006
141	1.13695	-0.0815319
141.2	1.13787	-0.0737493
141.4	1.13596	-0.0678225
141.6	1.13585	-0.0783841
141.8	1.13154	-0.073506
142	1.12841	-0.0664583
142.2	1.13952	-0.0829171
142.4	1.14363	-0.069055
142.6	1.13848	-0.0612382
142.8	1.13733	-0.0753645
143	1.1442	-0.0729606
143.2	1.13997	-0.0622575
143.4	1.13636	-0.0746706
143.6	1.13497	-0.072018
143.8	1.14213	-0.0676809
144	1.13417	-0.0808095
144.2	1.13363	-0.0758215
144.4	1.13921	-0.0679402
144.6	1.14055	-0.0758931
144.8	1.14144	-0.0832657
145	1.1335	-0.0611152
145.2	1.13409	-0.075
145.4	1.13689	-0.0864726
145.6	1.13529	-0.0656755
145.8	1.13934	-0.0646512
146	1.14221	-0.0727111
146.2	1.14727	-0.0719285
146.4	1.13491	-0.0651448
146.6	1.13788	-0.0711359
146.8	1.14705	-0.0620961
147	1.14104	-0.0617169
147.2	1.13948	-0.0856022
147.4	1.14101	-0.0698726
147.6	1.14298	-0.0627854
147.8	1.1431	-0.0793253
148	1.13181	-0.0679311
148.2	1.1431	-0.0699593
148.4	1.13809	-0.0879377
148.6	1.14435	-0.0702678
148.8	1.13908	-0.063887
149	1.13848	-0.078183
149.2	1.15028	-0.0821828
149.4	1.13985	-0.0609325
149.6	1.13465	-0.0718896
149.8	1.13885	-0.067734
150	1.14035	-0.0693297
150.2	1.13787	-0.0732368
150.4	1.14321	-0.0675263
150.6	1.14843	-0.066903
150.8	1.14261	-0.0814704
151	1.1345	-0.071753
151.2	1.13533	-0.0683329
151.4	1.1462	-0.0756042
151.6	1.1343	-0.0765181
151.8	1.13379	-0.0700684
152	1.14179	-0.07042
152.2	1.14545	-0.0891184
152.4	1.14186	-0.062221
152.6	1.13922	-0.0735936
152.8	1.14163	-0.079489
153	1.14489	-0.069402
153.2	1.13639	-0.0632178
153.4	1.14041	-0.0738839
153.6	1.14707	-0.0673547
153.8	1.14724	-0.0716372
154	1.13143	-0.0792166
154.2	1.13788	-0.0722146
154.4	1.14412	-0.064284
154.6	1.14011	-0.0817459
154.8	1.13383	-0.0677256
155	1.13894	-0.0638756
155.2	1.14276	-0.0742779
155.4	1.14064	-0.0685323
155.6	1.13748	-0.0666912
155.8	1.14106	-0.0779219
156	1.1474	-0.0889166
156.2	1.13809	-0.0653196
156.4	1.1401	-0.0719294
156.6	1.1456	-0.0854144
156.8	1.14366	-0.0628576
157	1.13428	-0.0697871
157.2	1.14058	-0.0650893
157.4	1.14809	-0.0630628
157.6	1.13849	-0.0682268
157.8	1.14612	-0.0770938
158	1.13947	-0.0654934
158.2	1.14696	-0.0673937
158.4	1.14373	-0.0747483
158.6	1.14013	-0.0581837
158.8	1.14384	-0.0746274
159	1.14922	-0.0806207
159.2	1.14469	-0.0606336
159.4	1.13673	-0.0652802
159.6	1.1401	-0.0755123
159.8	1.1451	-0.0680882
160	1.1423	-0.0620699
160.2	1.14369	-0.0713291
160.4	1.15244	-0.0659465
160.6	1.13779	-0.0549177
160.8	1.13835	-0.070523
161	1.14441	-0.0624495
161.2	1.14488	-0.0689332
161.4	1.15058	-0.0735245
161.6	1.13887	-0.0619632
161.8	1.14178	-0.0602467
162	1.14967	-0.0800702
162.2	1.14568	-0.0603738
162.4	1.14139	-0.0583798
162.6	1.14393	-0.0805491
162.8	1.15197	-0.0822955
163	1.14361	-0.0517538
163.2	1.14434	-0.0719048
163.4	1.14442	-0.0812284
163.6	1.14109	-0.0659213
163.8	1.14021	-0.0676169
164	1.1433	-0.0710877
164.2	1.14426	-0.0600565
164.4	1.14229	-0.0644043
164.6	1.14391	-0.0679521
164.8	1.14084	-0.0656153
165	1.14634	-0.0664175
165.2	1.146	-0.0707273
165.4	1.14094	-0.0594113
165.6	1.14434	-0.0764068
165.8	1.14445	-0.0790973
166	1.14435	-0.055881
166.2	1.13907	-0.0662616
166.4	1.14331	-0.0804225
166.6	1.14679	-0.0673163
166.8	1.13834	-0.0593908
167	1.14357	-0.0692091
167.2	1.14304	-0.0675757
167.4	1.14301	-0.0552253
167.6	1.1401	-0.0673077
167.8	1.1472	-0.0628444
168	1.15283	-0.0564362
168.2	1.14773	-0.0740105
168.4	1.13612	-0.0632947
168.6	1.14767	-0.0498599
168.8	1.15393	-0.0716045
169	1.1384	-0.0640365
169.2	1.13799	-0.0598726
169.4	1.14662	-0.0675504
169.6	1.14767	-0.0800482
169.8	1.14015	-0.058637
170	1.13695	-0.071168
170.2	1.14908	-0.0775031
170.4	1.14719	-0.0586904
170.6	1.13269	-0.0615701
170.8	1.14377	-0.0800648
171	1.15081	-0.0634481
171.2	1.14312	-0.0620795
171.4	1.14222	-0.0639675
171.6	1.14493	-0.058862
171.8	1.14226	-0.0668287
172	1.1442	-0.0710567
172.2	1.14263	-0.0613439
172.4	1.15202	-0.067177
172.6	1.14898	-0.0733246
172.8	1.14236	-0.0653281
173	1.14385	-0.0697873
173.2	1.1506	-0.0705514
173.4	1.1442	-0.0660223
173.6	1.13375	-0.0555869
173.8	1.14222	-0.0726797
174	1.14269	-0.0680277
174.2	1.13529	-0.0530954
174.4	1.14662	-0.06279
174.6	1.15017	-0.0678115
174.8	1.14882	-0.0585961
175	1.13769	-0.0676957
175.2	1.14394	-0.0617293
175.4	1.14668	-0.0568092
175.6	1.13981	-0.0728879
175.8	1.14084	-0.074948
176	1.14633	-0.0498785
176.2	1.14914	-0.0744144
176.4	1.15002	-0.0846542
176.6	1.14107	-0.0575906
176.8	1.13872	-0.0653958
177	1.1473	-0.0774195
177.2	1.14638	-0.0584899
177.4	1.139	-0.0630806
177.6	1.1445	-0.0683916
177.8	1.14646	-0.0623221
178	1.13488	-0.0605286
178.2	1.14049	-0.0666386
178.4	1.14539	-0.0619762
178.6	1.14832	-0.0703057
178.8	1.14266	-0.0716692
179	1.14608	-0.0582168
179.2	1.15169	-0.0547567
179.4	1.15302	-0.0783598
179.6	1.13801	-0.062152
179.8	1.15914	-0.058915
180	1.14691	-0.0735272
180.2	1.14814	-0.0693754
180.4	1.14291	-0.0547584
180.6	1.15392	-0.0671869
180.8	1.15421	-0.0654218
181	1.14819	-0.0596644
181.2	1.13594	-0.069643
181.4	1.14835	-0.0610815
181.6	1.14595	-0.0629585
181.8	1.13781	-0.0734584
182	1.14248	-0.0625593
182.2	1.14931	-0.0624722
182.4	1.15016	-0.0763249
182.6	1.14628	-0.0668449
182.8	1.1516	-0.0616926
183	1.15155	-0.0681054
183.2	1.14937	-0.0802255
183.4	1.1334	-0.0600995
183.6	1.14369	-0.0641759
183.8	1.1499	-0.0768832
184	1.14271	-0.0595872
184.2	1.13565	-0.0558304
184.4	1.1484	-0.0726458
184.6	1.14677	-0.0624541
184.8	1.1441	-0.0508487
185	1.1455	-0.0705526
185.2	1.15526	-0.0662064
185.4	1.15013	-0.0603205
185.6	1.14663	-0.0713798
185.8	1.145	-0.0587649
186	1.14771	-0.0614376
186.2	1.14926	-0.0754093
186.4	1.144	-0.0674324
186.6	1.14684	-0.062388
186.8	1.14593	-0.0745027
187	1.13461	-0.065925
187.2	1.14801	-0.0553316
187.4	1.14682	-0.0617459
187.6	1.14883	-0.0657657
187.8	1.14297	-0.0531207
188	1.14572	-0.0574021
188.2	1.14618	-0.0658156
188.4	1.1466	-0.0653369
188.6	1.14156	-0.0702429
188.8	1.14923	-0.0634802
189	1.15674	-0.0660889
189.2	1.14838	-0.0707388
189.4	1.14354	-0.0727353
189.6	1.14719	-0.0689894
189.8	1.14981	-0.0751456
190	1.14925	-0.0807641
190.2	1.14579	-0.0559075
190.4	1.13873	-0.0643341
190.6	1.1427	-0.0818331
190.8	1.13372	-0.0518167
191	1.14895	-0.0539259
191.2	1.14315	-0.0717928
191.4	1.14932	-0.0545696
191.6	1.1426	-0.0623041
191.8	1.15101	-0.0679246
192	1.14857	-0.0727571
192.2	1.14318	-0.064348
192.4	1.14297	-0.0765497
192.6	1.15035	-0.0634831
192.8	1.15293	-0.0673064
193	1.14172	-0.0793306
193.2	1.14613	-0.0637495
193.4	1.14852	-0.0602706
193.6	1.15136	-0.0714488
193.8	1.14147	-0.0677872
194	1.15374	-0.0586549
194.2	1.15409	-0.0629067
194.4	1.14781	-0.0629263
194.6	1.14123	-0.0555683
194.8	1.14793	-0.0570493
195	1.14682	-0.0548097
195.2	1.13908	-0.0608365
195.4	1.14196	-0.0588771
195.6	1.14601	-0.0616059
195.8	1.14617	-0.0642421
196	1.14283	-0.0744967
196.2	1.14612	-0.0687403
196.4	1.15195	-0.0622832
196.6	1.14322	-0.0752292
196.8	1.14102	-0.0738408
197	1.14303	-0.0555459
197.2	1.14391	-0.0637115
197.4	1.15056	-0.0676848
197.6	1.14145	-0.0595776
197.8	1.15449	-0.060783
198	1.15169	-0.0720791
198.2	1.15039	-0.067285
198.4	1.13866	-0.0588854
198.6	1.15184	-0.0711533
198.8	1.14854	-0.0689873
199	1.14336	-0.056972
199.2	1.15177	-0.0711453
199.4	1.14853	-0.0630217
199.6	1.14917	-0.0620736
199.8	1.13991	-0.0775254
200	1.14157	-0.0691371
200.2	1.14966	-0.0610065
200.4	1.1518	-0.0759435
200.6	1.13895	-0.0667338
200.8	1.14964	-0.0554658
201	1.14753	-0.072613
201.2	1.1479	-0.0813011
201.4	1.14261	-0.0538218
201.6	1.14711	-0.068402
201.8	1.14616	-0.0601773
202	1.15237	-0.0624298
202.2	1.13956	-0.0641789
202.4	1.14269	-0.0635598
202.6	1.14683	-0.0555071
202.8	1.14022	-0.0628382
203	1.15026	-0.0657888
203.2	1.15151	-0.0630148
203.4	1.14434	-0.0665895
203.6	1.14982	-0.0781997
203.8	1.15036	-0.0637907
204	1.15295	-0.06923
204.2	1.14859	-0.0758333
204.4	1.14661	-0.0674092
204.6	1.14937	-0.066276
204.8	1.15174	-0.0712992
205	1.13998	-0.0722883
205.2	1.14632	-0.0645142
205.4	1.15635	-0.0639613
205.6	1.14738	-0.064711
205.8	1.14058	-0.0557533
206	1.14686	-0.0681401
206.2	1.14752	-0.0558931
206.4	1.14528	-0.0641187
206.6	1.13567	-0.0713506
206.8	1.14371	-0.0717928
207	1.15023	-0.0585934
207.2	1.14451	-0.0745073
207.4	1.13725	-0.079878
207.6	1.14957	-0.0530031
207.8	1.14998	-0.0692635
208	1.14963	-0.080726
208.2	1.14172	-0.0589685
208.4	1.1506	-0.0694368
208.6	1.14813	-0.0797881
208.8	1.14667	-0.0693784
209	1.1396	-0.0632817
209.2	1.14529	-0.07608
209.4	1.15356	-0.0684445
209.6	1.13854	-0.0766256
209.8	1.14553	-0.0718259
210	1.14807	-0.0657648
210.2	1.14517	-0.0774162
210.4	1.14515	-0.0724589
210.6	1.15385	-0.0672896
210.8	1.15484	-0.0741946
211	1.14648	-0.0752007
211.2	1.14343	-0.0691895
211.4	1.15614	-0.0757681
211.6	1.14826	-0.0721116
211.8	1.1414	-0.0709258
212	1.13738	-0.0599408
212.2	1.15403	-0.067182
212.4	1.1419	-0.0659101
212.6	1.13481	-0.0593392
212.8	1.13737	-0.073131
213	1.15395	-0.0631451
213.2	1.14306	-0.0662982
213.4	1.13956	-0.0790888
213.6	1.14863	-0.0651412
213.8	1.15304	-0.0601408
214	1.14663	-0.0772427
214.2	1.14908	-0.0752873
214.4	1.15604	-0.0603731
214.6	1.14094	-0.0736417
214.8	1.14952	-0.0773927
215	1.14666	-0.0633964
215.2	1.15105	-0.0725697
215.4	1.15029	-0.080505
215.6	1.14598	-0.0655942
215.8	1.14471	-0.0682308
216	1.1517	-0.0697216
216.2	1.15041	-0.06209
216.4	1.13769	-0.0607256
216.6	1.14498	-0.0710698
216.8	1.14585	-0.0639331
217	1.13935	-0.0577329
217.2	1.14616	-0.0771715
217.4	1.15084	-0.0659463
217.6	1.14621	-0.0725382
217.8	1.14443	-0.0763584
218	1.14349	-0.0677044
218.2	1.14577	-0.05963
218.4	1.15001	-0.06909
218.6	1.14388	-0.065958
218.8	1.14826	-0.0627664
219	1.15564	-0.0708777
219.2	1.14661	-0.0706891
219.4	1.14013	-0.0660949
219.6	1.14826	-0.0711815
219.8	1.15402	-0.0665828
220	1.14912	-0.0632039
220.2	1.14415	-0.0788323
220.4	1.14749	-0.0657786
220.6	1.15003	-0.0630223
220.8	1.14618	-0.0744177
221	1.15388	-0.0692953
221.2	1.15584	-0.0604207
221.4	1.14992	-0.0703124
221.6	1.1482	-0.0838528
221.8	1.14586	-0.0597154
222	1.15195	-0.0712069
222.2	1.14022	-0.0804509
222.4	1.13698	-0.0673357
222.6	1.14251	-0.0695985
222.8	1.14436	-0.076781
223	1.14567	-0.0632426
223.2	1.14356	-0.0554826
223.4	1.15231	-0.0692966
223.6	1.15179	-0.0651126
223.8	1.14842	-0.066982
224	1.14771	-0.0656198
224.2	1.14592	-0.0580015
224.4	1.14288	-0.0581907
224.6	1.14061	-0.071703
224.8	1.14256	-0.0637985
225	1.14036	-0.0602621
225.2	1.14439	-0.0749373
225.4	1.14481	-0.0708019
225.6	1.15148	-0.0614025
225.8	1.14061	-0.0773728
226	1.14162	-0.0758133
226.2	1.14207	-0.0625278
226.4	1.15348	-0.0728308
226.6	1.15319	-0.06991
226.8	1.14139	-0.0688818
227	1.14931	-0.0647057
227.2	1.14873	-0.0598612
227.4	1.15092	-0.0634321
227.6	1.1392	-0.0746853
227.8	1.14868	-0.0693301
228	1.14994	-0.0687229
228.2	1.14902	-0.0692145
228.4	1.13688	-0.0710229
228.6	1.1546	-0.0566353
228.8	1.14955	-0.0675553
229	1.14664	-0.0735476
229.2	1.14634	-0.0617773
229.4	1.14959	-0.0684918
229.6	1.14583	-0.0716037
229.8	1.1422	-0.0589872
230	1.13986	-0.0540809
230.2	1.14716	-0.0718155
230.4	1.1473	-0.064622
230.6	1.14113	-0.0626948
230.8	1.14379	-0.0732115
231	1.1501	-0.0547781
231.2	1.1384	-0.062341
231.4	1.14019	-0.0761102
231.6	1.14333	-0.0582979
231.8	1.14707	-0.0588693
232	1.14724	-0.0733911
232.2	1.13762	-0.0562144
232.4	1.14587	-0.0591814
232.6	1.14393	-0.073527
232.8	1.14733	-0.0626486
233	1.14749	-0.0559085
233.2	1.14863	-0.069421
233.4	1.14863	-0.0676936
233.6	1.14372	-0.0573593
233.8	1.14235	-0.0700537
234	1.14929	-0.0651495
234.2	1.15142	-0.0580165
234.4	1.14042	-0.0625747
234.6	1.14708	-0.0670288
234.8	1.14583	-0.0606244
235	1.1418	-0.0660956
235.2	1.14667	-0.0724214
235.4	1.14578	-0.0610059
235.6	1.14295	-0.075121
235.8	1.14221	-0.075479
236	1.14195	-0.0618646
236.2	1.14497	-0.0591008
236.4	1.15072	-0.0752529
236.6	1.14418	-0.056893
236.8	1.14484	-0.0547209
237	1.14824	-0.0664924
237.2	1.14909	-0.0581065
237.4	1.1373	-0.0591057
237.6	1.13963	-0.0596085
237.8	1.15168	-0.0627985
238	1.14294	-0.0532719
238.2	1.13952	-0.0734991
238.4	1.14165	-0.0584569
238.6	1.14552	-0.0628482
238.8	1.14425	-0.0686338
239	1.13843	-0.0708914
239.2	1.14667	-0.0509443
239.4	1.14706	-0.0761283
239.6	1.13709	-0.07036
239.8	1.14037	-0.0576348
240	1.14773	-0.0674621
240.2	1.14601	-0.0766249
240.4	1.13657	-0.052589
240.6	1.14388	-0.0611224
240.8	1.15289	-0.067827
241	1.14373	-0.0643816
241.2	1.1369	-0.0686906
241.4	1.14273	-0.0588835
241.6	1.15216	-0.0638965
241.8	1.13765	-0.0672474
242	1.13921	-0.0595148
242.2	1.14621	-0.0548205
242.4	1.14275	-0.0675633
242.6	1.14371	-0.0707843
242.8	1.13154	-0.0516735
243	1.15037	-0.063268
243.2	1.13754	-0.076337
243.4	1.14126	-0.0555566
243.6	1.13905	-0.0566268
243.8	1.14418	-0.0709329
244	1.14228	-0.0572126
244.2	1.13527	-0.050985
244.4	1.14446	-0.0599107
244.6	1.1485	-0.0581042
244.8	1.13864	-0.0496984
245	1.13871	-0.0621393
245.2	1.15619	-0.0593418
245.4	1.14059	-0.0568315
245.6	1.13825	-0.068859
245.8	1.14123	-0.0592442
246	1.14948	-0.0592733
246.2	1.14438	-0.0684333
246.4	1.13828	-0.0725723
246.6	1.14632	-0.0469789
246.8	1.14237	-0.0597937
247	1.14804	-0.0744531
247.2	1.14751	-0.0494164
247.4	1.14022	-0.0571669
247.6	1.15411	-0.0701144
247.8	1.14027	-0.0503787
248	1.1326	-0.0561838
248.2	1.14696	-0.062764
248.4	1.13904	-0.0531115
248.6	1.13889	-0.063562
248.8	1.14038	-0.0625746
249	1.14917	-0.0534598
249.2	1.14084	-0.0690806
249.4	1.13833	-0.063094
249.6	1.14155	-0.057315
249.8	1.15627	-0.0672982
250	1.14314	-0.071194
250.2	1.13557	-0.0626962
250.4	1.14465	-0.0512105
250.6	1.14058	-0.0697622
250.8	1.14215	-0.0613767
251	1.135	-0.0529862
251.2	1.13883	-0.0645189
251.4	1.14735	-0.0592953
251.6	1.13872	-0.0591027
251.8	1.13584	-0.0599633
252	1.14415	-0.0609266
252.2	1.14698	-0.0598819
252.4	1.13775	-0.0644382
252.6	1.14565	-0.0583088
252.8	1.15382	-0.0494199
253	1.14364	-0.0754503
253.2	1.14164	-0.0709044
253.4	1.14044	-0.0543924
253.6	1.14106	-0.0738804
253.8	1.1412	-0.071466
254	1.14188	-0.0557965
254.2	1.14528	-0.0667033
254.4	1.15015	-0.0708176
254.6	1.14331	-0.0539799
254.8	1.13333	-0.0551081
255	1.15003	-0.0640191
255.2	1.14686	-0.0572606
255.4	1.1338	-0.0578259
255.6	1.13454	-0.0567064
255.8	1.1398	-0.0549214
256	1.14708	-0.0515284
256.2	1.13877	-0.0662638
256.4	1.13456	-0.0483138
256.6	1.15102	-0.0630382
256.8	1.14761	-0.0692476
257	1.14026	-0.0542677
257.2	1.15132	-0.0544032
257.4	1.15614	-0.0710971
257.6	1.14509	-0.0570198
257.8	1.13417	-0.0529964
258	1.13926	-0.0603368
258.2	1.14878	-0.0618343
258.4	1.13312	-0.0551326
258.6	1.13617	-0.0492225
258.8	1.1483	-0.0569614
259	1.14367	-0.0543141
259.2	1.13722	-0.063052
259.4	1.14537	-0.0578113
259.6	1.15737	-0.0613472
259.8	1.14004	-0.0680927
260	1.14078	-0.0556579
260.2	1.14054	-0.0513412
260.4	1.14715	-0.0612865
260.6	1.14529	-0.0761487
260.8	1.13681	-0.049079
261	1.15297	-0.0617633
261.2	1.15201	-0.07375
261.4	1.14026	-0.0532407
261.6	1.13742	-0.0595938
261.8	1.14739	-0.0662395
262	1.1464	-0.0526678
262.2	1.13374	-0.0463157
262.4	1.13486	-0.0613189
262.6	1.1467	-0.0560105
262.8	1.14489	-0.0518293
263	1.1392	-0.0603781
263.2	1.14242	-0.0522976
263.4	1.14715	-0.0524867
263.6	1.14383	-0.0658283
263.8	1.13456	-0.0596247
264	1.15118	-0.0583247
264.2	1.1397	-0.0649508
264.4	1.14665	-0.0563692
264.6	1.13826	-0.0486384
264.8	1.14724	-0.0645342
265	1.14477	-0.056793
265.2	1.1372	-0.0507511
265.4	1.13791	-0.0587189
265.6	1.14865	-0.0620918
265.8	1.13941	-0.0557945
266	1.13539	-0.0582684
266.2	1.14897	-0.0622177
266.4	1.13997	-0.0606604
266.6	1.13175	-0.0547549
266.8	1.14398	-0.0598212
267	1.15166	-0.0585261
267.2	1.14403	-0.0696046
267.4	1.13526	-0.0728065
267.6	1.14002	-0.0483476
267.8	1.1449	-0.0621798
268	1.14283	-0.0720378
268.2	1.1379	-0.0534634
268.4	1.14306	-0.0515658
268.6	1.14756	-0.0671459
268.8	1.13887	-0.064582
269	1.13451	-0.0468762
269.2	1.14232	-0.0583985
269.4	1.14098	-0.0534714
269.6	1.13477	-0.0575588
269.8	1.14439	-0.0587386
270	1.13713	-0.0578926
270.2	1.13395	-0.0484182
270.4	1.13412	-0.066051
270.6	1.14066	-0.0498972
270.8	1.1532	-0.0524694
271	1.14712	-0.0731503
271.2	1.14019	-0.0567377
271.4	1.14452	-0.0522036
271.6	1.14401	-0.0672328
271.8	1.13894	-0.0621331
272	1.13609	-0.0490293
272.2	1.14478	-0.0605538
272.4	1.13892	-0.0715194
272.6	1.14447	-0.0581443
272.8	1.14255	-0.0514294
273	1.15222	-0.0622861
273.2	1.14539	-0.0581786
273.4	1.13917	-0.0623363
273.6	1.13998	-0.0558659
273.8	1.14096	-0.0598626
274	1.13938	-0.0692175
274.2	1.13803	-0.07497
274.4	1.13865	-0.0554597
274.6	1.14544	-0.060533
274.8	1.14602	-0.072478
275	1.13493	-0.0495937
275.2	1.14909	-0.0539845
275.4	1.1466	-0.0665514
275.6	1.1427	-0.0544132
275.8	1.13455	-0.0498674
276	1.14327	-0.0606381
276.2	1.14558	-0.0592067
276.4	1.14113	-0.0514037
276.6	1.14549	-0.0597757
276.8	1.14799	-0.0567836
277	1.13765	-0.054273
277.2	1.14186	-0.0702354
277.4	1.14177	-0.0675648
277.6	1.13983	-0.0592693
277.8	1.14798	-0.0780064
278	1.13866	-0.0639884
278.2	1.14553	-0.0605141
278.4	1.14459	-0.0629978
278.6	1.13472	-0.0734156
278.8	1.14202	-0.0524053
279	1.14251	-0.0581918
279.2	1.14959	-0.0690161
279.4	1.13505	-0.0601402
279.6	1.14036	-0.0638771
279.8	1.1426	-0.0647248
280	1.13894	-0.0599425
280.2	1.13272	-0.0611682
280.4	1.13868	-0.0580605
280.6	1.14199	-0.0609799
280.8	1.14153	-0.0647232
281	1.13225	-0.0617696
281.2	1.14576	-0.0573281
281.4	1.14715	-0.0670728
281.6	1.13973	-0.0699457
281.8	1.14053	-0.0581512
282	1.14149	-0.0625364
282.2	1.14345	-0.0704568
282.4	1.13765	-0.0611271
282.6	1.13766	-0.0467912
282.8	1.14528	-0.0654197
283	1.14627	-0.0566894
283.2	1.13433	-0.0518228
283.4	1.13825	-0.0625987
283.6	1.14726	-0.0595794
283.8	1.13207	-0.0573171
284	1.14063	-0.0720318
284.2	1.14918	-0.0592002
284.4	1.13839	-0.0548404
284.6	1.13696	-0.0752714
284.8	1.14204	-0.0679527
285	1.14924	-0.0570567
285.2	1.14606	-0.0695531
285.4	1.13653	-0.0632273
285.6	1.14068	-0.0543397
285.8	1.14698	-0.0642027
286	1.13555	-0.0675172
286.2	1.13509	-0.0578776
286.4	1.14002	-0.0579199
286.6	1.14847	-0.0685463
286.8	1.13603	-0.0637109
287	1.14118	-0.0592416
287.2	1.14635	-0.0617234
287.4	1.13902	-0.063635
287.6	1.13664	-0.0589579
287.8	1.1396	-0.0677027
288	1.14203	-0.0570882
288.2	1.14501	-0.0603255
288.4	1.13729	-0.0676057
288.6	1.1359	-0.0578955
288.8	1.14656	-0.0663304
289	1.14657	-0.0746851
289.2	1.13796	-0.0567821
289.4	1.1377	-0.0601749
289.6	1.14544	-0.0620722
289.8	1.13418	-0.0616719
290	1.1381	-0.059358
290.2	1.14151	-0.0657557
290.4	1.13085	-0.0701319
290.6	1.13517	-0.0557284
290.8	1.14032	-0.0645479
291	1.14573	-0.0564466
291.2	1.13805	-0.0578866
291.4	1.13405	-0.0712018
291.6	1.14403	-0.0627951
291.8	1.14947	-0.0585104
292	1.13535	-0.0709191
292.2	1.13597	-0.0769948
292.4	1.14889	-0.0599162
292.6	1.14235	-0.065709
292.8	1.13935	-0.0709268
293	1.14158	-0.047111
293.2	1.14413	-0.0606836
293.4	1.13479	-0.0706782
293.6	1.13819	-0.058881
293.8	1.13774	-0.0498196
294	1.14774	-0.0649213
294.2	1.14327	-0.0563669
294.4	1.1374	-0.0518476
294.6	1.14134	-0.0721645
294.8	1.14341	-0.0660515
295	1.13468	-0.0500206
295.2	1.14213	-0.0671077
295.4	1.1392	-0.0561954
295.6	1.14431	-0.0557333
295.8	1.14583	-0.07029
296	1.13883	-0.0648026
296.2	1.14177	-0.061102
296.4	1.14472	-0.0724555
296.6	1.13216	-0.0584483
296.8	1.13761	-0.0533056
297	1.14329	-0.0677069
297.2	1.13909	-0.0614163
297.4	1.1326	-0.0627963
297.6	1.13545	-0.0645004
297.8	1.14433	-0.0607665
298	1.13897	-0.0632468
298.2	1.13407	-0.0687336
298.4	1.14868	-0.0604194
298.6	1.14325	-0.059298
298.8	1.13825	-0.0756191
299	1.14236	-0.0621877
299.2	1.14305	-0.0582899
299.4	1.14178	-0.0690926
299.6	1.13167	-0.0800086
299.8	1.13479	-0.0599339
300	1.14172	-0.0622108
300.2	1.14365	-0.066922
300.4	1.13659	-0.0520919
300.6	1.13589	-0.0533445
300.8	1.14619	-0.067387
301	1.14505	-0.0639617
301.2	1.13706	-0.0590092
301.4	1.14672	-0.0634391
301.6	1.14717	-0.0562749
301.8	1.14057	-0.0563813
302	1.14093	-0.0602703
302.2	1.13581	-0.0589484
302.4	1.14275	-0.0589402
302.6	1.13292	-0.0783966
302.8	1.14212	-0.0571087
303	1.14474	-0.0618804
303.2	1.13533	-0.0779015
303.4	1.13882	-0.0603345
303.6	1.14118	-0.0573286
303.8	1.13791	-0.0678636
304	1.13482	-0.0623564
304.2	1.13983	-0.0567242
304.4	1.14953	-0.0597855
304.6	1.14431	-0.0601386
304.8	1.14258	-0.058359
305	1.12912	-0.0603674
305.2	1.13987	-0.0579584
305.4	1.15476	-0.0622224
305.6	1.13842	-0.0619446
305.8	1.13945	-0.0622877
306	1.14211	-0.0575987
306.2	1.14215	-0.0593281
306.4	1.14201	-0.0718865
306.6	1.14424	-0.0499672
306.8	1.13895	-0.0616286
307	1.14082	-0.06835
307.2	1.13413	-0.0588817
307.4	1.13262	-0.0538992
307.6	1.14531	-0.0678691
307.8	1.14601	-0.0558671
308	1.12701	-0.0554911
308.2	1.14077	-0.0627959
308.4	1.14686	-0.0557264
308.6	1.13828	-0.0566227
308.8	1.13817	-0.0683325
309	1.14205	-0.0588221
309.2	1.13864	-0.0596182
309.4	1.13979	-0.0715473
309.6	1.13165	-0.0549039
309.8	1.14369	-0.0542732
310	1.13432	-0.0640393
310.2	1.13298	-0.0572653
310.4	1.13553	-0.0458983
310.6	1.1405	-0.0658048
310.8	1.1372	-0.0644301
311	1.12831	-0.0501227
311.2	1.1419	-0.0572615
311.4	1.13783	-0.0663228
311.6	1.12876	-0.058276
311.8	1.13663	-0.0569776
312	1.14428	-0.0651274
312.2	1.13938	-0.0593798
312.4	1.13378	-0.0622733
312.6	1.134	-0.0629277
312.8	1.14356	-0.0597572
313	1.14087	-0.0620307
313.2	1.13637	-0.0652174
313.4	1.13793	-0.0542658
313.6	1.14083	-0.0628636
313.8	1.1438	-0.0713805
314	1.13669	-0.0593233
314.2	1.14237	-0.0572646
314.4	1.13966	-0.066407
314.6	1.13742	-0.0565
314.8	1.1359	-0.0521911
315	1.14557	-0.0670014
315.2	1.13792	-0.0659496
315.4	1.1339	-0.0552277
315.6	1.13368	-0.0627212
315.8	1.13544	-0.0562768
316	1.13775	-0.0508926
316.2	1.13375	-0.0679659
316.4	1.13106	-0.0629583
316.6	1.13651	-0.0590129
316.8	1.1361	-0.0715
317	1.13636	-0.0650288
317.2	1.13534	-0.0539228
317.4	1.14117	-0.0706565
317.6	1.14881	-0.0722959
317.8	1.13738	-0.0529121
318	1.1362	-0.0645295
318.2	1.14621	-0.0669315
318.4	1.13018	-0.0495345
318.6	1.13481	-0.0578603
318.8	1.13806	-0.0662288
319	1.14063	-0.0534261
319.2	1.13254	-0.0524412
319.4	1.136	-0.062902
319.6	1.13832	-0.0548165
319.8	1.13723	-0.0670635
320	1.13811	-0.0576395
320.2	1.12896	-0.0523194
320.4	1.14126	-0.0603775
320.6	1.13566	-0.0637669
320.8	1.13374	-0.0489069
321	1.13353	-0.0599738
321.2	1.13976	-0.0697085
321.4	1.13859	-0.0620299
321.6	1.12225	-0.0566275
321.8	1.14193	-0.0651385
322	1.14315	-0.0618303
322.2	1.13738	-0.0491538
322.4	1.13396	-0.0640319
322.6	1.14026	-0.0543297
322.8	1.14095	-0.0530993
323	1.12401	-0.0611332
323.2	1.1377	-0.0585213
323.4	1.12911	-0.0574862
323.6	1.14241	-0.0686094
323.8	1.13587	-0.0591646
324	1.13524	-0.052009
324.2	1.13948	-0.0727953
324.4	1.14302	-0.0632349
324.6	1.14097	-0.0440398
324.8	1.13612	-0.0581315
325	1.13465	-0.0727223
325.2	1.13268	-0.0515733
325.4	1.13392	-0.0506072
325.6	1.13498	-0.0616449
325.8	1.14045	-0.0576603
326	1.13442	-0.0618048
326.2	1.13434	-0.0573639
326.4	1.14106	-0.0575635
326.6	1.1396	-0.0596946
326.8	1.13538	-0.0566212
327	1.13726	-0.0523484
327.2	1.13854	-0.0687291
327.4	1.13961	-0.0700972
327.6	1.12983	-0.0561554
327.8	1.1334	-0.0485916
328	1.14399	-0.0626597
328.2	1.13616	-0.0559784
328.4	1.13096	-0.0515019
328.6	1.13221	-0.0557018
328.8	1.14153	-0.0647285
329	1.13379	-0.043969
329.2	1.12958	-0.0620705
329.4	1.1392	-0.0557148
329.6	1.13852	-0.0582402
329.8	1.13169	-0.068844
330	1.13537	-0.0487087
330.2	1.14443	-0.0537403
330.4	1.13588	-0.0661055
330.6	1.13213	-0.0632118
330.8	1.13875	-0.038753
331	1.14184	-0.060182
331.2	1.141	-0.0631675
331.4	1.13378	-0.0446557
331.6	1.13169	-0.0583005
331.8	1.14541	-0.0694929
332	1.12982	-0.0468412
332.2	1.12757	-0.0575548
332.4	1.14596	-0.0618014
332.6	1.14102	-0.0561145
332.8	1.13399	-0.0411457
333	1.12783	-0.0515646
333.2	1.14103	-0.051723
333.4	1.1353	-0.0477594
333.6	1.13378	-0.0567805
333.8	1.14482	-0.0455844
334	1.13461	-0.0467223
334.2	1.13715	-0.0686033
334.4	1.13134	-0.0518115
334.6	1.14252	-0.0497595
334.8	1.13997	-0.0676293
335	1.13408	-0.0534065
335.2	1.13208	-0.0420873
335.4	1.14156	-0.0598818
335.6	1.13874	-0.0564526
335.8	1.13313	-0.0471307
336	1.13152	-0.0527874
336.2	1.13776	-0.0501265
336.4	1.13464	-0.052874
336.6	1.13387	-0.0507526
336.8	1.14376	-0.0503131
337	1.13876	-0.0539095
337.2	1.13332	-0.0541671
337.4	1.13642	-0.0576796
337.6	1.14139	-0.0529236
337.8	1.13981	-0.0563832
338	1.13266	-0.0652868
338.2	1.13311	-0.0522698
338.4	1.14106	-0.0626414
338.6	1.13768	-0.0730711
338.8	1.13049	-0.049656
339	1.13579	-0.0437292
339.2	1.13323	-0.062894
339.4	1.13665	-0.0419706
339.6	1.12849	-0.0391984
339.8	1.13577	-0.056187
340	1.14105	-0.0486601
340.2	1.126	-0.0476828
340.4	1.12884	-0.0569615
340.6	1.13703	-0.0518216
340.8	1.13867	-0.0545362
341	1.13973	-0.0676529
341.2	1.1367	-0.0507701
341.4	1.13903	-0.0467207
341.6	1.13439	-0.0682312
341.8	1.12829	-0.0623737
342	1.13261	-0.0480908
342.2	1.14677	-0.0636098
342.4	1.13692	-0.0596055
342.6	1.12318	-0.0480408
342.8	1.13686	-0.0605242
343	1.14119	-0.0526205
343.2	1.13506	-0.0612687
343.4	1.13244	-0.0535176
343.6	1.13977	-0.0502538
343.8	1.14132	-0.0548995
344	1.13994	-0.0579271
344.2	1.13424	-0.0588413
344.4	1.13179	-0.0457104
344.6	1.14003	-0.065304
344.8	1.1296	-0.0585219
345	1.12936	-0.0452721
345.2	1.13594	-0.0539403
345.4	1.13703	-0.0608998
345.6	1.13712	-0.043055
345.8	1.13224	-0.0487941
346	1.1329	-0.0626491
346.2	1.13603	-0.0491826
346.4	1.12794	-0.044431
346.6	1.13592	-0.0568452
346.8	1.13336	-0.0518882
347	1.13556	-0.0368233
347.2	1.13178	-0.0600494
347.4	1.14294	-0.0540904
347.6	1.14067	-0.0488766
347.8	1.12966	-0.0640912
348	1.13432	-0.0542678
348.2	1.14062	-0.047596
348.4	1.13882	-0.0620233
348.6	1.13236	-0.0558582
348.8	1.13351	-0.0500881
349	1.13886	-0.0550482
349.2	1.13489	-0.0563826
349.4	1.13533	-0.0459738
349.6	1.13185	-0.0526425
349.8	1.14596	-0.0552055
350	1.13524	-0.048526
350.2	1.13348	-0.0509736
350.4	1.13906	-0.0544454
350.6	1.13224	-0.0545898
350.8	1.13528	-0.0572576
351	1.13669	-0.058738
351.2	1.13889	-0.0521284
351.4	1.13158	-0.0619166
351.6	1.13009	-0.0701315
351.8	1.13366	-0.0460742
352	1.13441	-0.0550763
352.2	1.14176	-0.0665826
352.4	1.12995	-0.0479682
352.6	1.13906	-0.0492207
352.8	1.14156	-0.0565036
353	1.13826	-0.0506735
353.2	1.13564	-0.0408542
353.4	1.14079	-0.0522603
353.6	1.13836	-0.0554087
353.8	1.12683	-0.042828
354	1.13655	-0.0553096
354.2	1.14317	-0.0552647
354.4	1.12776	-0.0444552
354.6	1.13256	-0.0564754
354.8	1.13311	-0.0460736
355	1.14146	-0.0514161
355.2	1.14473	-0.0623303
355.4	1.13483	-0.06792
355.6	1.13944	-0.0411217
355.8	1.14529	-0.0631417
356	1.1323	-0.0726355
356.2	1.1328	-0.0473248
356.4	1.14103	-0.0554963
356.6	1.13496	-0.0652972
356.8	1.13014	-0.0535726
357	1.13296	-0.0517054
357.2	1.13626	-0.0529638
357.4	1.13266	-0.0520073
357.6	1.13025	-0.0491072
357.8	1.13927	-0.0533449
358	1.14293	-0.0543159
358.2	1.13132	-0.0612556
358.4	1.13714	-0.0643904
358.6	1.13645	-0.0498272
358.8	1.1357	-0.0481418
359	1.13563	-0.069391
359.2	1.13289	-0.0535874
359.4	1.13935	-0.0496858
359.6	1.13597	-0.0642661
359.8	1.14116	-0.0528544
360	1.13679	-0.0480577
360.2	1.13977	-0.0535185
360.4	1.14384	-0.0598843
360.6	1.12524	-0.0470022
360.8	1.13193	-0.0575839
361	1.14413	-0.0541112
361.2	1.13134	-0.047618
361.4	1.13162	-0.0631746
361.6	1.13765	-0.0626041
361.8	1.14468	-0.0529759
362	1.13691	-0.0626991
362.2	1.13291	-0.0647444
362.4	1.14558	-0.046162
362.6	1.1377	-0.0635534
362.8	1.12921	-0.0746839
363	1.12684	-0.0404962
363.2	1.13933	-0.0433853
363.4	1.13773	-0.0539171
363.6	1.13255	-0.0504273
363.8	1.1282	-0.0508381
364	1.14193	-0.065129
364.2	1.13328	-0.0459996
364.4	1.13287	-0.0529597
364.6	1.1285	-0.0556419
364.8	1.13403	-0.0481735
365	1.13165	-0.0566834
365.2	1.12885	-0.0718916
365.4	1.13922	-0.0506407
365.6	1.1399	-0.0616867
365.8	1.12602	-0.0617449
366	1.1337	-0.0503497
366.2	1.14762	-0.0508094
366.4	1.13375	-0.0594948
366.6	1.13473	-0.0578304
366.8	1.12988	-0.0480221
367	1.13536	-0.0604763
367.2	1.13602	-0.0607367
367.4	1.13323	-0.0494718
367.6	1.13777	-0.0617192
367.8	1.13251	-0.0564263
368	1.12755	-0.0524951
368.2	1.1326	-0.0627475
368.4	1.13501	-0.0562202
368.6	1.13498	-0.0569616
368.8	1.12629	-0.0677122
369	1.13625	-0.0577334
369.2	1.14507	-0.0502038
369.4	1.13314	-0.0608424
369.6	1.12871	-0.0695035
369.8	1.13605	-0.0475489
370	1.13371	-0.0650009
370.2	1.12968	-0.0659793
370.4	1.12918	-0.0471956
370.6	1.14104	-0.058677
370.8	1.14226	-0.0643005
371	1.13378	-0.0580395
371.2	1.12721	-0.0575135
371.4	1.13412	-0.0599643
371.6	1.13845	-0.0591709
371.8	1.13128	-0.0518471
372	1.13064	-0.0557945
372.2	1.14102	-0.0552665
372.4	1.13627	-0.0514701
372.6	1.13171	-0.0606012
372.8	1.13881	-0.049431
373	1.13948	-0.0532075
373.2	1.1367	-0.0676754
373.4	1.13335	-0.0536594
373.6	1.13827	-0.0492145
373.8	1.13708	-0.0567727
374	1.13044	-0.0569903
374.2	1.13146	-0.0452358
374.4	1.13715	-0.0597263
374.6	1.1429	-0.0543467
374.8	1.12798	-0.0549733
375	1.1318	-0.0619991
375.2	1.14236	-0.0487471
375.4	1.13524	-0.0565979
375.6	1.13703	-0.0584306
375.8	1.1329	-0.0543405
376	1.14799	-0.0515932
376.2	1.13323	-0.0595393
376.4	1.13395	-0.06778
376.6	1.14187	-0.056237
376.8	1.13187	-0.0629396
377	1.13764	-0.0642667
377.2	1.13469	-0.0434565
377.4	1.14285	-0.0544928
377.6	1.14288	-0.0729522
377.8	1.14074	-0.0572364
378	1.12768	-0.0451385
378.2	1.13501	-0.0592138
378.4	1.13808	-0.0509739
378.6	1.13255	-0.0444425
378.8	1.13021	-0.0567356
379	1.13938	-0.0550095
379.2	1.13148	-0.0490861
379.4	1.1287	-0.0583584
379.6	1.13348	-0.0509147
379.8	1.13599	-0.0540861
380	1.13221	-0.0594147
380.2	1.13693	-0.0564661
380.4	1.13846	-0.0529429
380.6	1.13526	-0.0664653
380.8	1.13467	-0.053438
381	1.13759	-0.0535234
381.2	1.13314	-0.0570844
381.4	1.13424	-0.0542169
381.6	1.13016	-0.0492445
381.8	1.13637	-0.0579796
382	1.14083	-0.0578044
382.2	1.12897	-0.0526448
382.4	1.13403	-0.0593335
382.6	1.13563	-0.0602438
382.8	1.14024	-0.0526242
383	1.12907	-0.0603154
383.2	1.12905	-0.0612553
383.4	1.13806	-0.0489954
383.6	1.13606	-0.0649587
383.8	1.13194	-0.0720184
384	1.13291	-0.0463096
384.2	1.13733	-0.0546942
384.4	1.13392	-0.0684181
384.6	1.13111	-0.0478239
384.8	1.12688	-0.0579062
385	1.13912	-0.0707168
385.2	1.13446	-0.0551261
385.4	1.13404	-0.0452031
385.6	1.1337	-0.062624
385.8	1.1413	-0.0495682
386	1.12968	-0.0462885
386.2	1.12971	-0.0657598
386.4	1.135	-0.0638773
386.6	1.13663	-0.0467089
386.8	1.13037	-0.0694836
387	1.13507	-0.0478475
387.2	1.13961	-0.0516735
387.4	1.1369	-0.0639902
387.6	1.13216	-0.058158
387.8	1.13248	-0.0548129
388	1.14073	-0.0667381
388.2	1.13431	-0.0595013
388.4	1.12698	-0.0494709
388.6	1.12945	-0.058552
388.8	1.13544	-0.0604118
389	1.13003	-0.0534174
389.2	1.13149	-0.0554594
389.4	1.13434	-0.0594471
389.6	1.13269	-0.0497622
389.8	1.13104	-0.0545909
390	1.12892	-0.0593605
390.2	1.13734	-0.0529166
390.4	1.13786	-0.0599371
390.6	1.13425	-0.0665884
390.8	1.13669	-0.0489144
391	1.14952	-0.0537954
391.2	1.139	-0.0634911
391.4	1.13112	-0.0488109
391.6	1.13322	-0.0485914
391.8	1.13534	-0.0700467
392	1.12796	-0.0481013
392.2	1.12495	-0.0494841
392.4	1.13637	-0.0615039
392.6	1.14115	-0.0487355
392.8	1.13057	-0.0417487
393	1.13016	-0.0522244
393.2	1.13283	-0.046496
393.4	1.1373	-0.0536726
393.6	1.13233	-0.0608046
393.8	1.1345	-0.0563574
394	1.13204	-0.0481038
394.2	1.13166	-0.0640967
394.4	1.13223	-0.0596095
394.6	1.13844	-0.0487907
394.8	1.13593	-0.0587587
395	1.13551	-0.0694176
395.2	1.13253	-0.0514242
395.4	1.13126	-0.0591234
395.6	1.13601	-0.0609716
395.8	1.12946	-0.0458242
396	1.12764	-0.0521917
396.2	1.13517	-0.0571323
396.4	1.13734	-0.0489971
396.6	1.13341	-0.0528285
396.8	1.12926	-0.05302
397	1.14253	-0.0534332
397.2	1.13232	-0.0629899
397.4	1.13031	-0.0588823
397.6	1.14349	-0.0508663
397.8	1.13758	-0.0557921
398	1.13108	-0.0618653
398.2	1.12878	-0.0495039
398.4	1.13411	-0.0503767
398.6	1.13783	-0.05842
398.8	1.13156	-0.0496733
399	1.12759	-0.0444623
399.2	1.134	-0.0601698
399.4	1.13952	-0.057723
399.6	1.12233	-0.044809
[truncated: 4,001 more rows]

## Sheet: Extended Data 5
DivIVA titration on His_GLPR_Biot n=1	DivIVA 200 uM		DivIVA 100 uM		DivIVA 50 uM		DivIVA 25 uM		DivIVA 12.5 uM		DivIVA 6.25 uM		DivIVA 3.125 uM
Seconds	n=1	n=2	n=1	n=2	n=1	n=2	n=1	n=2	n=1	n=2	n=1	n=2	n=1	n=2
0	-0.0015351	0.00444441	0.00286364	-0.0019452	0.00265923	0.00391581	-0.0009627	0.00354339	-0.0019226	0.00083807	0.00192199	-0.0018536	-0.0029428	0.00109306
0.2	0.00225563	0.0111257	0.00480873	0.00079134	0.00452247	0.0064196	-0.0006476	0.00448007	-0.0004497	0.00280583	0.00168004	-0.0012868	-0.0017563	0.00349312
0.4	0.00710662	0.0188151	0.00920677	0.00388245	0.00674039	0.00990954	0.0003635	0.00595377	0.00175649	0.00511414	0.00281108	0.00012553	-0.0007148	0.00611101
0.6	0.0127	0.0260377	0.0143135	0.00718026	0.010205	0.0135684	0.00173037	0.00847816	0.00330485	0.00707551	0.00367315	0.00103184	-0.0006205	0.00781957
0.8	0.017463	0.0332641	0.0169608	0.0106687	0.0123978	0.0167452	0.00225149	0.00967489	0.00416153	0.00849674	0.00339392	0.00195033	-0.000191	0.00926923
1	0.0227265	0.0410218	0.0204254	0.01412	0.0148495	0.0200807	0.00343592	0.0112996	0.00597693	0.0102971	0.00463565	0.00281109	0.0008442	0.0108074
1.2	0.0269288	0.0476232	0.024188	0.0164575	0.0166153	0.0225707	0.00368468	0.0127364	0.00703368	0.0117321	0.00464168	0.00308973	-0.0001034	0.0106806
1.4	0.0311545	0.0523762	0.0273343	0.0189958	0.0190306	0.0250342	0.0051352	0.0139417	0.00775147	0.0125573	0.00469693	0.0031868	-0.0001194	0.0109748
1.6	0.0352523	0.0583164	0.0304827	0.0231234	0.0215159	0.0281149	0.00621527	0.0150245	0.00865863	0.0141944	0.00542305	0.00402925	0.0007251	0.0119113
1.8	0.0386411	0.0629088	0.0339623	0.0258664	0.0231416	0.0300491	0.00708933	0.0159403	0.00963466	0.0146495	0.00578357	0.00441801	0.00071827	0.0120347
2	0.0409805	0.0642141	0.0359808	0.0278031	0.0233582	0.0302765	0.00836006	0.0157467	0.00963905	0.0140132	0.00514756	0.00289216	0.00051898	0.0110784
2.2	0.0427719	0.0651396	0.0374528	0.0291547	0.0240341	0.0305315	0.00903554	0.0154931	0.0091596	0.0138945	0.00529396	0.00242682	0.00015409	0.00915394
2.4	0.0441556	0.0671092	0.0401202	0.0312179	0.0262811	0.0319988	0.0110051	0.0159261	0.0093382	0.0153105	0.00591694	0.00332666	0.00097851	0.00962962
2.6	0.0448583	0.0685226	0.0416864	0.0329046	0.0265728	0.0315222	0.0110712	0.0162445	0.0100098	0.0155687	0.00535543	0.00269052	0.00143679	0.00988853
2.8	0.0463732	0.0682498	0.0420863	0.0322	0.0267941	0.0308465	0.011708	0.0152424	0.0104108	0.0149721	0.00454117	0.00130353	0.00078058	0.00781616
3	0.0481708	0.0705171	0.0453196	0.0342827	0.0289415	0.0333817	0.0144619	0.0170621	0.0106964	0.0157289	0.00547808	0.00340495	0.001523	0.0078595
3.2	0.0495359	0.0733274	0.0473693	0.0368735	0.0303503	0.0349751	0.0155719	0.0180278	0.0111149	0.0165068	0.0051603	0.00365195	0.00153886	0.00797944
3.4	0.0504202	0.0747596	0.0470281	0.0390006	0.0306865	0.0357201	0.0152374	0.0189539	0.0104647	0.0161995	0.00444857	0.00362344	0.00066766	0.00807349
3.6	0.0526245	0.0754369	0.0493482	0.0401586	0.0323741	0.0367877	0.0171771	0.0205233	0.0110014	0.0159832	0.00603131	0.0044348	0.00035	0.007449
3.8	0.0553964	0.0772571	0.0518792	0.0418373	0.0357975	0.0397215	0.0186774	0.0222057	0.0108176	0.0167988	0.0067119	0.00642697	-6.627e-05	0.00866555
4	0.05653	0.0793419	0.0526052	0.0448552	0.0370166	0.0408798	0.018919	0.0235672	0.0118237	0.0176592	0.00675605	0.00743961	0.00107687	0.0106556
4.2	0.0576254	0.0815601	0.0530832	0.0464697	0.0378159	0.0424871	0.0186272	0.0237278	0.0124762	0.0187698	0.00729948	0.00825658	0.00179992	0.0110995
4.4	0.060276	0.0831382	0.0565864	0.0475223	0.0403969	0.0437381	0.0203274	0.0248625	0.0130464	0.0182985	0.0079793	0.00867107	0.00153142	0.0104501
4.6	0.0616833	0.0846726	0.0571797	0.0495057	0.0422287	0.0453646	0.020918	0.0264888	0.0127326	0.0189855	0.00850667	0.00933283	0.00182427	0.0107562
4.8	0.0622675	0.0872042	0.0573096	0.0507542	0.0426	0.0466496	0.0211622	0.0271644	0.0136509	0.0196893	0.00910195	0.0103646	0.00291903	0.0119052
5	0.063375	0.0880508	0.0589341	0.0503731	0.0436411	0.0466119	0.0221141	0.027912	0.0145249	0.0196859	0.00973158	0.00982966	0.00304309	0.0117583
5.2	0.0641161	0.0888286	0.0596671	0.0507663	0.0443659	0.0470981	0.0221104	0.0283377	0.0146076	0.020084	0.00966645	0.0102425	0.00264555	0.0110778
5.4	0.0654353	0.0899135	0.0606201	0.0519773	0.046347	0.0489004	0.0230275	0.0284125	0.0155146	0.0207049	0.0102066	0.0101231	0.00461277	0.0123808
5.6	0.0656703	0.0912179	0.0614992	0.0526236	0.0464688	0.049292	0.0231214	0.0287619	0.0171452	0.0215153	0.0101794	0.00936174	0.00547513	0.0138235
5.8	0.0666925	0.0906471	0.0620131	0.0517085	0.0462172	0.0484149	0.0239991	0.028444	0.0176449	0.0202808	0.0101071	0.00797984	0.00582073	0.0133955
6	0.0672249	0.0901224	0.0630876	0.0518887	0.0467186	0.0491662	0.0249124	0.0278629	0.0174141	0.0202387	0.0103644	0.00699511	0.0069507	0.014073
6.2	0.0668372	0.0906007	0.0637615	0.0521996	0.0479805	0.0502547	0.0243454	0.0283446	0.0172882	0.0204257	0.0102077	0.00724289	0.00764754	0.0150256
6.4	0.0660953	0.0903195	0.0630239	0.0525964	0.0470921	0.0495062	0.0244291	0.0282654	0.017549	0.0197913	0.00919969	0.00619958	0.00809156	0.014978
6.6	0.066975	0.0904614	0.06266	0.0531411	0.0469368	0.0496952	0.0237866	0.0287536	0.0173189	0.019249	0.00901856	0.00689612	0.00826417	0.0146718
6.8	0.06937	0.0915362	0.0649319	0.0539238	0.049493	0.0514815	0.0254304	0.0299487	0.0181453	0.0200834	0.0100975	0.00786734	0.00873433	0.0152153
7	0.0682821	0.0911819	0.0643265	0.055227	0.0498274	0.0520584	0.025276	0.0304584	0.0178664	0.0201917	0.00999581	0.00850778	0.00891378	0.0156088
7.2	0.0687049	0.0918974	0.0642237	0.0573255	0.0492918	0.0529222	0.0246766	0.0304642	0.0177366	0.0216123	0.0100155	0.00838578	0.00732958	0.0145875
7.4	0.0703213	0.0923445	0.0667719	0.0585172	0.0515349	0.0549257	0.0257308	0.0317654	0.0181133	0.0221291	0.0116533	0.0102675	0.0073551	0.0145137
7.6	0.0710671	0.0926828	0.0673953	0.0595816	0.0531455	0.0559689	0.0262549	0.0316866	0.0187411	0.0230335	0.0118914	0.0102484	0.00747853	0.0140154
7.8	0.0716006	0.0944837	0.066791	0.060916	0.0535244	0.0579293	0.0254988	0.0318638	0.0187375	0.0235067	0.0123868	0.011934	0.00695006	0.0145948
8	0.0722269	0.0958671	0.0687711	0.0618057	0.0542174	0.0587414	0.0262511	0.0318797	0.019894	0.0243085	0.013389	0.0127716	0.00658135	0.0144606
8.2	0.0731253	0.0964342	0.0701184	0.0620605	0.0554805	0.0595325	0.0268842	0.0318607	0.0199006	0.0257095	0.0132418	0.0125099	0.00585417	0.0137248
8.4	0.0733709	0.0983756	0.0706847	0.0633239	0.0560799	0.0598513	0.0280884	0.0319759	0.0206003	0.0268218	0.0137996	0.0132441	0.00641554	0.0133255
8.6	0.0736278	0.100955	0.0725244	0.0655818	0.0560392	0.0608401	0.0287663	0.0330498	0.0220647	0.028841	0.0153086	0.0145973	0.00756435	0.015344
8.8	0.0737833	0.101204	0.0738532	0.0661997	0.0564576	0.0611179	0.0292459	0.0329016	0.0223845	0.0289748	0.0149777	0.0144557	0.00739459	0.0151887
9	0.0740282	0.101049	0.0730695	0.0653214	0.0566916	0.0608484	0.0300586	0.0327736	0.0225126	0.0288938	0.0140335	0.0135166	0.00763713	0.0137935
9.2	0.0748769	0.103222	0.0745866	0.0669407	0.0577697	0.0627638	0.0313109	0.0337392	0.024519	0.0305365	0.0156781	0.0144612	0.00931799	0.0145863
9.4	0.0741838	0.102599	0.0740666	0.0664275	0.0578163	0.0625944	0.0318071	0.0333268	0.0244488	0.029079	0.0149765	0.0126764	0.00920012	0.0143544
9.6	0.073616	0.101259	0.0734299	0.0662798	0.0570179	0.0614891	0.0321775	0.0332507	0.024351	0.027812	0.0146869	0.0115989	0.00818935	0.0142351
9.8	0.0738772	0.100667	0.0742585	0.0674297	0.0577104	0.0626044	0.0330177	0.033811	0.024089	0.0271752	0.0157585	0.011859	0.00895255	0.0143703
10	0.073015	0.10051	0.0745145	0.0680941	0.05748	0.0631277	0.0324047	0.0337813	0.0237483	0.0263072	0.0144137	0.0112036	0.00914689	0.015032
10.2	0.0722905	0.100007	0.0730248	0.0685598	0.0560777	0.062188	0.0321181	0.0345942	0.022975	0.0248283	0.0137788	0.011175	0.00812826	0.0144232
10.4	0.0737641	0.100672	0.0742002	0.0697064	0.0570465	0.0627899	0.0332453	0.035489	0.023524	0.0254544	0.0139178	0.0119037	0.00870246	0.0146444
10.6	0.0744313	0.100635	0.0750917	0.0704901	0.0586814	0.0645534	0.0333445	0.0360233	0.0234315	0.025664	0.0146838	0.0125173	0.00986692	0.0160607
10.8	0.0738786	0.099915	0.0738963	0.0707569	0.0575233	0.0639431	0.0331525	0.0353557	0.0228376	0.0246578	0.0137377	0.0112994	0.00975134	0.0157519
11	0.0725101	0.0992627	0.0742882	0.0711633	0.0565491	0.0643206	0.0333208	0.0363261	0.0219654	0.0242235	0.0133046	0.0110832	0.0085917	0.0149729
11.2	0.074454	0.100233	0.0774736	0.0723046	0.0590428	0.0654997	0.0347605	0.037069	0.0225279	0.0249353	0.0138245	0.0105441	0.00875283	0.0146065
11.4	0.0743399	0.0997152	0.0764478	0.072299	0.0591647	0.0656998	0.0343295	0.0365552	0.0216655	0.0244967	0.0124958	0.0098997	0.00860815	0.0143029
11.6	0.0745317	0.101368	0.0758756	0.0730159	0.0595895	0.0668907	0.0334995	0.0369809	0.0218544	0.0257339	0.0128145	0.0102447	0.00835422	0.0150836
11.8	0.0764628	0.101593	0.0780223	0.0730662	0.0609223	0.0674208	0.0347563	0.0376014	0.0226392	0.0253612	0.0145335	0.0108795	0.00788584	0.0148601
12	0.0771397	0.101193	0.0778028	0.0728212	0.0613689	0.0668949	0.0355365	0.0379065	0.0224314	0.0263263	0.0130526	0.00977598	0.00711498	0.0140332
12.2	0.0778886	0.103124	0.0781845	0.0737129	0.0609343	0.0673494	0.0356141	0.0387058	0.0234472	0.0281506	0.0137771	0.00998275	0.00800823	0.0149599
12.4	0.0789204	0.1045	0.0790714	0.0734242	0.0610869	0.0669062	0.0357556	0.0388274	0.0249074	0.028288	0.0142611	0.0104326	0.00841546	0.0150464
12.6	0.0798211	0.104105	0.079363	0.0737584	0.06137	0.0665774	0.0352467	0.0393795	0.0245945	0.0277343	0.0134356	0.00993806	0.0081745	0.0151932
12.8	0.0798315	0.104302	0.0789686	0.0737697	0.0620349	0.0677404	0.0352599	0.0404302	0.0239151	0.0292251	0.0127789	0.010489	0.00816957	0.0158995
13	0.0804424	0.105379	0.0792914	0.0724943	0.0632466	0.0681986	0.0361392	0.0415433	0.0255355	0.0304012	0.0133996	0.0102501	0.0085296	0.0163119
13.2	0.0801737	0.105366	0.0793281	0.0731769	0.0633448	0.0679271	0.0356414	0.0410177	0.0250783	0.0299227	0.0134378	0.0100895	0.00803644	0.015571
13.4	0.0801793	0.104711	0.0787302	0.0730623	0.064212	0.0683475	0.0357412	0.0406478	0.0248926	0.030352	0.0135711	0.010379	0.00809201	0.0151741
13.6	0.0797929	0.104826	0.0798834	0.0742516	0.06495	0.0695825	0.0356058	0.0419098	0.0256104	0.0317966	0.0133259	0.0111317	0.00827986	0.0161082
13.8	0.0797762	0.106041	0.0797089	0.0753432	0.0650116	0.0705526	0.0359426	0.0428952	0.026648	0.0331106	0.0135627	0.0122442	0.00930535	0.0168741
14	0.0805097	0.108032	0.0798249	0.0768493	0.0651304	0.0712364	0.0368537	0.044121	0.0269624	0.0336699	0.0143899	0.0145147	0.00870787	0.0171727
14.2	0.0814023	0.108891	0.0815539	0.0773093	0.0666964	0.0729415	0.0373539	0.0450629	0.0275175	0.0346109	0.0160634	0.0166626	0.00912186	0.0179224
14.4	0.0811014	0.109205	0.0810622	0.0775265	0.0668941	0.0741865	0.0370712	0.0451049	0.0276444	0.0353967	0.0154658	0.0170951	0.00990106	0.0190642
14.6	0.0800782	0.109856	0.0798502	0.0777577	0.0647034	0.0739326	0.0360183	0.0444829	0.0268599	0.0345977	0.0165504	0.0179228	0.00972523	0.0191933
14.8	0.080251	0.11042	0.0814074	0.0776251	0.0655053	0.0742924	0.0370729	0.0450786	0.0273205	0.033789	0.0171813	0.0184171	0.00906468	0.0179662
15	0.0800887	0.110424	0.0817255	0.0773343	0.0657192	0.0740517	0.0374323	0.0454778	0.0271053	0.0339465	0.0176064	0.0189453	0.00858094	0.0178141
15.2	0.0803126	0.112067	0.0805878	0.0788586	0.065305	0.0741957	0.0374556	0.045379	0.0270332	0.0343649	0.0182116	0.0193007	0.00891903	0.0179999
15.4	0.0810284	0.112834	0.0806493	0.078946	0.0648835	0.0745984	0.0375621	0.0449538	0.0266114	0.0336928	0.0189242	0.0197271	0.00841851	0.0177535
15.6	0.0824818	0.11402	0.0815441	0.0791202	0.0659019	0.0751139	0.0385899	0.0464555	0.0269064	0.0328525	0.020295	0.0202962	0.00809401	0.017037
15.8	0.084669	0.113619	0.0807632	0.0796064	0.0659048	0.0750862	0.0397884	0.0463879	0.0269718	0.0319021	0.0207735	0.019817	0.00852718	0.0170544
16	0.0850304	0.114338	0.0801889	0.0789684	0.0654065	0.0751347	0.0398285	0.0466764	0.0274034	0.0322051	0.0207642	0.019289	0.00811794	0.015974
16.2	0.0860671	0.115633	0.0808433	0.0791231	0.0654767	0.075276	0.0396489	0.046152	0.0278643	0.0311735	0.02086	0.0188273	0.00740418	0.0150086
16.4	0.0868567	0.114673	0.0795744	0.0783869	0.0657165	0.0742812	0.0397274	0.045901	0.0278448	0.0311828	0.019837	0.0183479	0.00685176	0.0144236
16.6	0.0869128	0.114354	0.0796118	0.0793248	0.0666162	0.0751633	0.0401593	0.0465445	0.0274048	0.0324289	0.0197194	0.0174722	0.0071367	0.0147852
16.8	0.0870557	0.114362	0.0809036	0.0790919	0.067574	0.0749982	0.04075	0.0466882	0.0278437	0.032979	0.0189622	0.0164481	0.00713337	0.0148291
17	0.0871868	0.113596	0.0807529	0.0787066	0.0679588	0.0739311	0.0419075	0.0458851	0.0277625	0.0318297	0.0187718	0.0150109	0.00670666	0.0130234
17.2	0.087514	0.112198	0.081979	0.0796352	0.0695025	0.0750781	0.0426389	0.0455907	0.0280487	0.0320667	0.0191753	0.0158063	0.00848175	0.0127719
17.4	0.0875068	0.111914	0.0830941	0.0803516	0.0706064	0.0756821	0.0439094	0.0466289	0.0295093	0.0338931	0.0194924	0.0159424	0.010345	0.0140006
17.6	0.0864364	0.110777	0.0829099	0.0816467	0.0702458	0.0753537	0.0437692	0.0466148	0.0286751	0.0322894	0.0187361	0.0154627	0.00963903	0.0142959
17.8	0.0877018	0.111771	0.0849296	0.0836783	0.0715855	0.0761656	0.0451048	0.0473436	0.0298393	0.0332656	0.0209138	0.0165128	0.00993946	0.0147451
18	0.0874994	0.110499	0.0860513	0.083561	0.0720387	0.0763439	0.0452934	0.0478544	0.0297921	0.0329075	0.0206002	0.0163653	0.0090999	0.0147191
18.2	0.0870124	0.109428	0.0851617	0.0829882	0.0714326	0.0756181	0.0433784	0.0463679	0.029279	0.0322589	0.019236	0.0152297	0.00943871	0.0149995
18.4	0.0865958	0.110962	0.0854519	0.0842037	0.0708535	0.0761477	0.0435145	0.0468753	0.0288147	0.0322721	0.0199069	0.0156159	0.00909666	0.0159385
18.6	0.0872993	0.111616	0.0876998	0.0845656	0.0719889	0.0756925	0.0435807	0.0470519	0.0289042	0.0316497	0.0208112	0.015864	0.00883753	0.0161485
18.8	0.087938	0.111306	0.0879226	0.0844546	0.0736039	0.0765356	0.0444446	0.0475406	0.0295872	0.0323215	0.0207856	0.0159698	0.00958712	0.0165305
19	0.0873566	0.112811	0.0873919	0.0852089	0.0716063	0.0760646	0.0441167	0.0481878	0.0297109	0.0333762	0.0217448	0.0174098	0.00975344	0.0187363
19.2	0.0881631	0.114938	0.08911	0.0857251	0.0726828	0.0766779	0.0447968	0.0485433	0.0297844	0.0331765	0.0224443	0.0171503	0.00985718	0.0196619
19.4	0.0882391	0.114342	0.0891796	0.0846291	0.0726166	0.0761264	0.0446029	0.0481296	0.0287699	0.0320583	0.0213188	0.0163348	0.00951256	0.0192016
19.6	0.0882104	0.115844	0.0888725	0.0853107	0.0727072	0.0784246	0.0447042	0.0495348	0.0295309	0.0335616	0.0213954	0.0173649	0.0107625	0.0202279
19.8	0.0886742	0.116579	0.0894223	0.0851809	0.0727849	0.079272	0.0453967	0.050017	0.0303234	0.0337849	0.0218704	0.0177166	0.0106117	0.0201502
20	0.0881124	0.117894	0.0890125	0.0852645	0.0726601	0.0797997	0.0451428	0.0504029	0.0306051	0.0346045	0.0210706	0.0176888	0.00927952	0.0188568
20.2	0.0883115	0.118296	0.0892957	0.085762	0.0737364	0.0808905	0.0457147	0.0504148	0.0304187	0.0350119	0.0209801	0.0176814	0.0092538	0.0185561
20.4	0.0883105	0.118037	0.0901204	0.0849776	0.0744548	0.0820498	0.0456125	0.0508604	0.031812	0.0365375	0.0216475	0.0178113	0.010216	0.0192787
20.6	0.0879733	0.118025	0.0899393	0.0852006	0.0750293	0.0826849	0.0461275	0.0507263	0.0323203	0.0359169	0.02133	0.0172405	0.0100134	0.0191099
20.8	0.0875453	0.118619	0.0899586	0.0850207	0.0747798	0.0826001	0.0461759	0.0508923	0.0323263	0.0354887	0.020849	0.0179413	0.00906234	0.0176462
21	0.0872906	0.118296	0.0906889	0.0845089	0.0751147	0.0836605	0.0469949	0.0514734	0.0334362	0.0364537	0.0212201	0.0186217	0.00943961	0.0175898
21.2	0.0866768	0.117516	0.0900727	0.0848406	0.0748946	0.084649	0.0460111	0.051595	0.0341686	0.0378806	0.0203414	0.0194805	0.00918487	0.0176046
21.4	0.0861524	0.119135	0.0884886	0.0869763	0.0732689	0.084973	0.0452125	0.0527707	0.0330174	0.0380996	0.0199705	0.0203308	0.00795741	0.0174634
21.6	0.0873254	0.1199	0.0900481	0.0891255	0.0748197	0.0869321	0.0459204	0.0534897	0.0338037	0.0385678	0.0209237	0.021939	0.00760494	0.0186028
21.8	0.0873667	0.119737	0.0891116	0.0891937	0.0748294	0.0874354	0.0453238	0.0541993	0.0335136	0.0395973	0.0204628	0.022254	0.00759463	0.0180976
22	0.0868799	0.119379	0.0868954	0.089111	0.0726504	0.0869073	0.0436528	0.0535967	0.0326585	0.0391773	0.0189683	0.0214828	0.00656868	0.0176575
22.2	0.08816	0.12117	0.0883017	0.0908801	0.0730435	0.086829	0.0436105	0.0536507	0.0323024	0.039307	0.0200876	0.0220358	0.0064859	0.0180174
22.4	0.0887555	0.121148	0.0888378	0.0910534	0.0738712	0.0867765	0.0433921	0.0532762	0.0319405	0.0385895	0.0209822	0.0216902	0.00661273	0.0175306
22.6	0.089869	0.120706	0.0877887	0.0912403	0.0731671	0.0856229	0.043323	0.0534968	0.0323816	0.0387723	0.0208387	0.0214049	0.00710599	0.0165956
22.8	0.0901354	0.121359	0.0877946	0.0915065	0.0727337	0.085838	0.0430377	0.0536507	0.0321715	0.0395573	0.0209947	0.0216075	0.0078692	0.0175127
23	0.0898236	0.121245	0.0886016	0.0915355	0.0725954	0.0839059	0.0434246	0.0532651	0.0325922	0.0386232	0.0213762	0.020314	0.00733352	0.017394
23.2	0.0893879	0.119907	0.0881403	0.0915021	0.0727069	0.0832077	0.0432411	0.0523933	0.0310149	0.0375382	0.0198434	0.0184949	0.00738026	0.0163449
23.4	0.0884721	0.11973	0.0887363	0.0926192	0.0723151	0.0835267	0.0437381	0.0537048	0.0312907	0.038864	0.019822	0.0190095	0.00774592	0.0169989
23.6	0.0884526	0.120087	0.0894681	0.0926238	0.0726539	0.083377	0.0443148	0.0544922	0.0315233	0.038776	0.0205476	0.0185925	0.00833441	0.0172514
23.8	0.0888809	0.11905	0.0891146	0.0929413	0.0729504	0.0814595	0.0454727	0.0547399	0.0312745	0.0372683	0.0207322	0.017881	0.00719114	0.0157408
24	0.0895065	0.119042	0.0905109	0.0938404	0.0752028	0.0828524	0.0457362	0.0548875	0.0316656	0.0379508	0.0212518	0.0178301	0.00834707	0.0164887
24.2	0.0893948	0.117805	0.0922101	0.0932435	0.0772295	0.0832701	0.0467493	0.0549943	0.0334293	0.0378697	0.0215863	0.0167875	0.0100696	0.0168191
24.4	0.0890524	0.117139	0.0919494	0.0933434	0.0774555	0.0832105	0.0468474	0.0547175	0.0345574	0.0375261	0.0206003	0.0166384	0.0102526	0.0174394
24.6	0.0897244	0.11743	0.0930953	0.0947373	0.0789518	0.0838638	0.0485602	0.0560138	0.0354074	0.0379427	0.0210808	0.0172816	0.0111411	0.0181126
24.8	0.0896885	0.117165	0.094867	0.0941704	0.0795895	0.0844003	0.0488636	0.0564416	0.0357427	0.0386382	0.0207414	0.0176361	0.0113403	0.0172835
25	0.090067	0.11709	0.093893	0.0942165	0.0794004	0.0853565	0.0492014	0.0563972	0.0364053	0.0392286	0.0195359	0.0173428	0.011477	0.01815
25.2	0.0908308	0.118691	0.0939354	0.0957682	0.0799849	0.0865243	0.0496541	0.0572283	0.0358668	0.0397583	0.0191475	0.0192381	0.0112101	0.0190626
25.4	0.092584	0.120041	0.0950376	0.096991	0.0817268	0.0885593	0.0509392	0.0587489	0.0359	0.0403119	0.0201566	0.0210613	0.0123152	0.0205763
25.6	0.0930081	0.120089	0.094117	0.0968083	0.0817818	0.0892823	0.0510254	0.0583694	0.0371499	0.0417053	0.0199496	0.0215049	0.0131998	0.0218252
25.8	0.0929664	0.120996	0.0929821	0.0959151	0.0804986	0.0891776	0.0509578	0.0578481	0.0365718	0.0416467	0.0198604	0.0215867	0.0130728	0.0214572
26	0.094241	0.121515	0.0949092	0.0964413	0.0810533	0.0885344	0.0511793	0.0572013	0.0364592	0.0404576	0.0201974	0.0207137	0.0122749	0.0210618
26.2	0.0950612	0.121645	0.0941858	0.0956809	0.0814413	0.0884613	0.0511661	0.0567659	0.0357234	0.0398894	0.0196852	0.0208287	0.012889	0.0212371
26.4	0.0948362	0.121454	0.0926442	0.0943823	0.0802966	0.0880516	0.0504429	0.0558188	0.0362471	0.0404471	0.0192237	0.0210874	0.0131665	0.0208628
26.6	0.0961495	0.123009	0.093814	0.0942087	0.0804444	0.0876093	0.0510481	0.0552978	0.0371766	0.0402192	0.0194131	0.0205442	0.0124932	0.0199821
26.8	0.0957038	0.122582	0.0933661	0.0931324	0.0803106	0.0867083	0.0504668	0.0538368	0.0357574	0.0385025	0.0189321	0.0195447	0.0115163	0.0194338
27	0.0957661	0.122124	0.0936912	0.0928923	0.0806203	0.0866404	0.0513456	0.0533319	0.0368414	0.0388749	0.0200669	0.0197923	0.0115837	0.0187998
27.2	0.0952673	0.122994	0.0942574	0.0928632	0.0797094	0.0874136	0.0502541	0.0543114	0.0365662	0.0396826	0.0201493	0.0205926	0.0109747	0.0196811
27.4	0.0945518	0.122491	0.0947012	0.0930857	0.0793639	0.0862328	0.050822	0.0544274	0.0364337	0.0387055	0.020994	0.0204959	0.0104597	0.0199839
27.6	0.0943539	0.122564	0.0939524	0.0928634	0.0792509	0.0859882	0.0507289	0.0546734	0.0361167	0.037582	0.0212947	0.0201326	0.0103648	0.0192382
27.8	0.0947018	0.122383	0.0952117	0.0928711	0.0805595	0.087511	0.0514499	0.0558806	0.0369833	0.038449	0.0224374	0.0211676	0.0105973	0.0194728
28	0.0944811	0.12241	0.0958545	0.0931677	0.0802151	0.0878931	0.0505714	0.0555516	0.037615	0.0386061	0.0218407	0.0206695	0.011259	0.0191531
28.2	0.0944601	0.123381	0.0967685	0.0942771	0.081003	0.0882994	0.0516993	0.0563353	0.0389257	0.0393535	0.022243	0.0211174	0.0122935	0.0187919
28.4	0.095326	0.123726	0.0993737	0.0957203	0.0819548	0.0895871	0.0525208	0.057606	0.0398582	0.0397204	0.0236009	0.0224618	0.0133649	0.0190357
28.6	0.0955841	0.123476	0.100884	0.0958976	0.082131	0.0897667	0.052761	0.0585521	0.0400843	0.0401909	0.0239222	0.0218697	0.01448	0.0184937
28.8	0.0947285	0.123851	0.100495	0.0967913	0.0811657	0.0898441	0.0528036	0.0583859	0.0395583	0.0402078	0.0236372	0.0223934	0.0141841	0.0182316
29	0.0954834	0.125485	0.101401	0.0979657	0.0821975	0.0906289	0.0536187	0.0591534	0.0397254	0.0402551	0.0244296	0.02346	0.0140147	0.0189206
29.2	0.0950363	0.124238	0.102741	0.097851	0.0831284	0.0905455	0.0533855	0.0590731	0.03932	0.0397135	0.0244998	0.0234696	0.0140701	0.0186369
29.4	0.0952669	0.124242	0.101864	0.0984457	0.0827117	0.0908582	0.0532086	0.059227	0.0397632	0.0403021	0.0243578	0.0229177	0.014082	0.0181435
29.6	0.0951158	0.125104	0.10123	0.0985141	0.0824688	0.0910043	0.0525549	0.0585034	0.0394836	0.0400373	0.0243741	0.0229456	0.0135705	0.0184981
29.8	0.0954452	0.124729	0.101802	0.0980195	0.0832347	0.0898804	0.052516	0.057683	0.0379724	0.0372102	0.0234019	0.0214125	0.0127931	0.0175623
30	0.0957549	0.123221	0.100737	0.0982994	0.0835685	0.0891399	0.0524996	0.0573674	0.0371125	0.0366746	0.0222604	0.0198054	0.0122704	0.0165321
30.2	0.0959534	0.123635	0.0990702	0.0978257	0.082651	0.0896563	0.0524062	0.0575634	0.037337	0.0380677	0.0217173	0.019938	0.0121443	0.0170471
30.4	0.0960271	0.12287	0.0993821	0.0963203	0.0827484	0.0871142	0.0530623	0.0569015	0.0378991	0.0370586	0.0214779	0.0183486	0.0111824	0.0161271
30.6	0.0971595	0.121567	0.097987	0.0953416	0.0834693	0.0857641	0.053258	0.0549436	0.0370578	0.0349372	0.0221349	0.0165093	0.0101411	0.0141073
30.8	0.0976153	0.121454	0.0973056	0.0942152	0.0830391	0.0865567	0.0534049	0.0559374	0.0370972	0.0354965	0.0233231	0.017409	0.0106532	0.0144124
31	0.0972815	0.120109	0.0976545	0.0933101	0.0830475	0.0866736	0.0532745	0.0554526	0.0382858	0.0361758	0.0233461	0.0166612	0.0103814	0.0139632
31.2	0.0961227	0.119573	0.0964992	0.0943138	0.0817529	0.0860339	0.0526191	0.056123	0.0371803	0.0357375	0.0225853	0.0165159	0.00925986	0.0143107
31.4	0.0958912	0.118873	0.0961017	0.0949187	0.0812816	0.0859081	0.053429	0.0558707	0.0361245	0.0352964	0.0230755	0.0167785	0.00947011	0.0143962
31.6	0.0960006	0.119027	0.0964209	0.0943524	0.0817019	0.0874397	0.0531508	0.0574851	0.0373685	0.0370159	0.0230166	0.0175855	0.00980102	0.015306
31.8	0.0948051	0.118141	0.095027	0.0940761	0.0799708	0.087317	0.0524648	0.0578039	0.036835	0.0378242	0.0218569	0.017738	0.00823664	0.0147896
32	0.0948894	0.11974	0.0951566	0.0954021	0.0801269	0.0875951	0.0527791	0.0578998	0.0376729	0.0379733	0.0224155	0.0185688	0.00807288	0.0143453
32.2	0.0949034	0.119811	0.0966121	0.0957573	0.0814223	0.0882546	0.0533407	0.0581082	0.0382225	0.0384231	0.0234284	0.0192017	0.00939388	0.015004
32.4	0.0935813	0.119067	0.0958699	0.0953279	0.0800524	0.0880683	0.0526795	0.0581968	0.0383484	0.039215	0.0226795	0.0189169	0.0095959	0.0157768
32.6	0.0921989	0.120283	0.0949672	0.0960005	0.0788506	0.0880287	0.0523778	0.0585124	0.0377058	0.0398247	0.0222644	0.0193242	0.00861373	0.0158383
32.8	0.091873	0.122159	0.0965002	0.0980731	0.0795217	0.0890563	0.0525711	0.0588242	0.0371004	0.0398482	0.0231636	0.021701	0.0080644	0.0159029
33	0.0915953	0.120914	0.0962891	0.0972045	0.0798322	0.0892501	0.0520942	0.0580082	0.0365167	0.038976	0.023162	0.0219028	0.00768699	0.0146574
33.2	0.0912322	0.121264	0.0962187	0.0979764	0.0795158	0.0903514	0.0521551	0.0581409	0.0367633	0.0402738	0.0229653	0.0225214	0.00838629	0.0152888
33.4	0.0916182	0.122805	0.0968632	0.0986459	0.0805895	0.0910663	0.0527	0.0590173	0.0363359	0.0399699	0.0231901	0.0232927	0.00852069	0.0156906
33.6	0.0911177	0.122418	0.0953994	0.0978554	0.0808974	0.0903225	0.0520793	0.0577075	0.0342993	0.0379421	0.0222435	0.0225774	0.00766287	0.0149427
33.8	0.0912899	0.122766	0.0954266	0.0980178	0.0803895	0.0904808	0.0516464	0.0577362	0.0339898	0.0376312	0.0220939	0.0227572	0.00758352	0.0148885
34	0.0917811	0.123894	0.0961248	0.0980577	0.080968	0.0911961	0.052848	0.0586561	0.0353461	0.0394301	0.0229689	0.0232207	0.00793826	0.0150586
34.2	0.0921332	0.124092	0.0957466	0.0972403	0.0817287	0.0903667	0.0531788	0.0583556	0.0349043	0.0379861	0.0239873	0.0231644	0.00795468	0.0151849
34.4	0.0933541	0.124289	0.0955832	0.096905	0.0824905	0.0897953	0.0538086	0.058868	0.034492	0.0365611	0.0245388	0.0230241	0.00831375	0.0150181
34.6	0.0948088	0.124478	0.0966428	0.0964825	0.0832129	0.0916303	0.0535526	0.059482	0.0353937	0.0377461	0.0257649	0.0240373	0.00838768	0.0151204
34.8	0.0952667	0.125344	0.0976407	0.0964176	0.0837991	0.092453	0.0544819	0.0611394	0.0363011	0.038954	0.0254097	0.0245303	0.00823002	0.0153317
35	0.0948778	0.125068	0.0975762	0.0980777	0.0838977	0.0919715	0.0548334	0.0608805	0.0354451	0.0385054	0.0242667	0.0241891	0.00743705	0.0152489
35.2	0.095147	0.126092	0.0983098	0.0989915	0.0845308	0.0936657	0.0554143	0.0628962	0.0354396	0.0399795	0.024658	0.0260526	0.00746942	0.0168463
35.4	0.096122	0.12611	0.0981689	0.0984292	0.084636	0.0943759	0.0551237	0.0628623	0.0358592	0.0407075	0.0237443	0.025446	0.007411	0.0168147
35.6	0.0968401	0.126651	0.0979532	0.0995744	0.0853082	0.0948309	0.0557415	0.063671	0.0364644	0.0415695	0.0234823	0.0260092	0.00758893	0.0183329
35.8	0.0981107	0.12794	0.0984828	0.101104	0.086535	0.095721	0.0559974	0.0643637	0.0368777	0.0417338	0.0239547	0.026271	0.00765561	0.0187543
36	0.0997891	0.127789	0.0991222	0.101263	0.0872776	0.0954773	0.0557424	0.0635609	0.0370174	0.0405957	0.0243428	0.0256543	0.00849559	0.0185831
36.2	0.0993825	0.126845	0.0980655	0.101806	0.0861136	0.0950319	0.0552015	0.0630573	0.036287	0.0405382	0.0227894	0.0245725	0.00904922	0.018697
36.4	0.0998024	0.128552	0.098807	0.102164	0.0868799	0.0960339	0.0558696	0.0631628	0.0365803	0.0411743	0.0227578	0.024774	0.00860773	0.0186375
36.6	0.101265	0.128669	0.0999123	0.103196	0.0875169	0.0961848	0.0563854	0.06328	0.0361751	0.0403286	0.0219564	0.0241433	0.00810642	0.0176463
36.8	0.102474	0.128157	0.0995311	0.10299	0.0869723	0.095939	0.0565383	0.063148	0.0365161	0.0405479	0.0212659	0.0232775	0.00987286	0.017736
37	0.103058	0.127538	0.099826	0.102557	0.0866983	0.0963729	0.0570206	0.0634312	0.0370833	0.0416272	0.0215864	0.0231784	0.0100941	0.0176994
37.2	0.10374	0.12727	0.101079	0.102037	0.0872765	0.095659	0.0575158	0.0627755	0.0375576	0.0410295	0.0213478	0.0222833	0.0101794	0.0175065
37.4	0.102799	0.124378	0.100075	0.101304	0.0869641	0.0930183	0.0566295	0.0607825	0.0364196	0.0383266	0.0205852	0.0195311	0.00983488	0.0156275
37.6	0.101936	0.122737	0.0999274	0.0998867	0.0860585	0.0929512	0.056206	0.0594785	0.0371696	0.0382823	0.0205127	0.0182983	0.00968274	0.0143
37.8	0.101857	0.122583	0.101586	0.0997339	0.0859658	0.0929775	0.0567607	0.0597337	0.0386954	0.0384679	0.0208887	0.0183554	0.0103184	0.0151843
38	0.101178	0.121968	0.101767	0.100681	0.0863194	0.0920172	0.0581045	0.0598702	0.0387954	0.0378743	0.0211394	0.0180993	0.0105034	0.0150769
38.2	0.100652	0.12131	0.101978	0.101088	0.0859194	0.0914889	0.0581641	0.0601185	0.0385463	0.0375095	0.0214686	0.0177168	0.0109097	0.0156093
38.4	0.101243	0.12191	0.103763	0.101166	0.0855016	0.0924378	0.0579406	0.061725	0.0404999	0.0394861	0.0216139	0.0182668	0.0112089	0.0159644
38.6	0.100227	0.121462	0.104	0.100677	0.0855347	0.0923229	0.0585729	0.0621167	0.0405746	0.0405232	0.0210931	0.0175245	0.0100076	0.0152344
38.8	0.10032	0.123155	0.104624	0.10269	0.0864595	0.0927905	0.0603787	0.0626602	0.0406458	0.0415347	0.0218684	0.0185172	0.011079	0.015325
39	0.0999427	0.1239	0.105257	0.103606	0.0868217	0.0942735	0.0602995	0.0634199	0.041089	0.0433017	0.0227672	0.0198124	0.0119387	0.0168761
39.2	0.0986528	0.123375	0.103654	0.101152	0.0859103	0.0942591	0.0599962	0.0634978	0.0411219	0.0438744	0.0229167	0.0200527	0.0117158	0.0161337
39.4	0.099265	0.125221	0.103512	0.102293	0.0862381	0.0943639	0.0599655	0.0634448	0.0405917	0.0442329	0.0240347	0.0212175	0.0115478	0.0152885
39.6	0.100333	0.126742	0.104466	0.103562	0.0879576	0.0952081	0.0606456	0.0644542	0.040328	0.0440861	0.0255143	0.0227052	0.0115289	0.0158579
39.8	0.100573	0.126245	0.103303	0.101635	0.0875864	0.0950552	0.059224	0.0642167	0.040435	0.0429646	0.0254631	0.022524	0.0118	0.0146163
40	0.100202	0.126647	0.102523	0.101298	0.0866123	0.0950797	0.0593257	0.0640026	0.039668	0.0428597	0.0257053	0.0229458	0.0105923	0.0137041
40.2	0.100022	0.128467	0.102769	0.101472	0.0873511	0.0952762	0.0598779	0.0645906	0.0397422	0.0426307	0.0260321	0.0237967	0.0105019	0.0141673
40.4	0.100092	0.129183	0.101624	0.10037	0.0872785	0.094928	0.0588919	0.0638429	0.0385594	0.0417336	0.0249959	0.0236789	0.00929083	0.0142067
40.6	0.0999325	0.129211	0.100256	0.099822	0.0861602	0.0955539	0.057809	0.0645804	0.0390604	0.042932	0.0242099	0.0236884	0.00892018	0.0149147
40.8	0.101083	0.130377	0.100829	0.0984139	0.0869155	0.0960948	0.0584398	0.0651049	0.0399942	0.0435782	0.0245886	0.0238017	0.0091283	0.0151924
41	0.100408	0.130088	0.100985	0.0986488	0.0868985	0.0957138	0.057859	0.0647758	0.0386922	0.0421557	0.0237731	0.0236179	0.00771584	0.0141305
41.2	0.100176	0.129002	0.100224	0.0977134	0.0864244	0.0950469	0.0572226	0.0638574	0.0387994	0.0412379	0.023243	0.0230918	0.00831266	0.0143692
41.4	0.10024	0.128226	0.10104	0.0976317	0.086736	0.094804	0.0578231	0.0642275	0.0402488	0.0420045	0.0230314	0.0221409	0.00938285	0.0149705
41.6	0.100113	0.128848	0.101342	0.0980503	0.0872227	0.0959297	0.0584258	0.0656156	0.0404158	0.0427767	0.0218232	0.0226534	0.00899931	0.0157752
41.8	0.100644	0.129358	0.101034	0.100248	0.0864738	0.0950603	0.0586638	0.0660542	0.0396602	0.042261	0.0212329	0.0229814	0.00916117	0.016646
42	0.101013	0.129937	0.102812	0.101759	0.086475	0.0962793	0.0589772	0.0670923	0.0395819	0.0439105	0.0209888	0.0236683	0.00948497	0.0181138
42.2	0.100796	0.129195	0.103916	0.101632	0.0863894	0.0966196	0.0589665	0.067392	0.0402443	0.0451334	0.0198677	0.0224104	0.00984612	0.0178823
42.4	0.10106	0.129552	0.104091	0.102879	0.0869192	0.096751	0.059371	0.0670812	0.0408198	0.0458421	0.0198805	0.0224412	0.0102571	0.0177645
42.6	0.100224	0.130261	0.104453	0.104807	0.0884814	0.0985191	0.0596839	0.0678872	0.0397546	0.0472778	0.0190002	0.0228127	0.00960182	0.0187916
42.8	0.100612	0.129594	0.105946	0.106265	0.0891067	0.0992602	0.0598101	0.0678253	0.0409214	0.0488389	0.0197114	0.0237526	0.0112028	0.0200357
43	0.0992385	0.128618	0.103983	0.106588	0.087288	0.0988914	0.0593163	0.0676088	0.0400651	0.0494179	0.0182904	0.0235148	0.00976907	0.0204236
43.2	0.0991499	0.128941	0.104289	0.105942	0.0872313	0.0980556	0.0597957	0.0671069	0.0394101	0.0480121	0.0193659	0.0232735	0.00917356	0.0192728
43.4	0.0999292	0.128572	0.105698	0.107142	0.0889776	0.0981253	0.0595024	0.0664582	0.039588	0.0474507	0.0199613	0.0235963	0.00955591	0.0190517
43.6	0.0991624	0.126647	0.104329	0.105867	0.0876116	0.0971666	0.0585718	0.0650864	0.0388368	0.0466618	0.0192498	0.0218814	0.00886163	0.0185271
43.8	0.0997017	0.126749	0.104715	0.105084	0.0879902	0.0970644	0.0584855	0.0644882	0.03904	0.0463076	0.0208233	0.0220192	0.00972835	0.0190522
44	0.0996196	0.127338	0.104951	0.105817	0.0877816	0.0956428	0.0583513	0.0643726	0.0386308	0.0452637	0.0209133	0.0214873	0.00895322	0.0188116
44.2	0.0988891	0.126017	0.102926	0.10438	0.0862749	0.0941897	0.0571519	0.0629815	0.0379888	0.0432629	0.0206519	0.0204967	0.00911457	0.0178848
44.4	0.098276	0.126271	0.101426	0.103507	0.0850703	0.0945963	0.0558047	0.063336	0.0372796	0.0437304	0.0194742	0.0200879	0.00795793	0.0177211
44.6	0.0986098	0.126173	0.102116	0.102237	0.0856031	0.0948101	0.0564966	0.0636876	0.0382963	0.0436822	0.0207283	0.0195229	0.00799271	0.0172312
44.8	0.0995046	0.125978	0.10063	0.100734	0.0852115	0.0935046	0.0564998	0.0627811	0.0370177	0.0413557	0.0198484	0.0183222	0.00781364	0.0158326
45	0.0996314	0.125794	0.099929	0.100263	0.0846901	0.0937834	0.0561053	0.0631548	0.037244	0.040601	0.0206096	0.0184369	0.00868429	0.0159997
45.2	0.101099	0.126681	0.10119	0.0994276	0.0852816	0.0943019	0.0572799	0.0639775	0.0391326	0.0418519	0.0216761	0.0188978	0.00969993	0.0170218
45.4	0.101914	0.127881	0.100567	0.100115	0.0858291	0.0949156	0.0577738	0.064858	0.0391411	0.041663	0.0217012	0.0185504	0.0101466	0.0167581
45.6	0.103092	0.130068	0.101238	0.102149	0.0868954	0.0963204	0.0584944	0.0663134	0.0390361	0.0423292	0.0232108	0.0207179	0.0110355	0.0168841
45.8	0.103766	0.130061	0.102794	0.101927	0.0872233	0.0970115	0.0591576	0.0668256	0.0399834	0.0425518	0.0237664	0.0210232	0.0122026	0.0175181
46	0.104295	0.131141	0.102784	0.101783	0.0886528	0.09841	0.0602302	0.0676487	0.0412008	0.0445044	0.0226046	0.0212851	0.0127794	0.0187042
46.2	0.10401	0.132169	0.102501	0.10316	0.0895164	0.0996838	0.0612025	0.0683758	0.0413229	0.0452359	0.0231116	0.0222151	0.0127841	0.0186171
46.4	0.103859	0.133497	0.103037	0.10445	0.0898868	0.100897	0.0609484	0.0686324	0.0416989	0.0461233	0.0234186	0.0232874	0.0131084	0.0200103
46.6	0.102895	0.13451	0.102798	0.104644	0.0899012	0.102983	0.0604004	0.0697683	0.0418253	0.0484834	0.0218809	0.0241844	0.0126867	0.0218045
46.8	0.102792	0.135152	0.103782	0.106696	0.0902341	0.102987	0.062013	0.0701943	0.0431783	0.0501035	0.0229023	0.0252184	0.0132974	0.0223197
47	0.103251	0.136873	0.104543	0.108138	0.090492	0.10315	0.0628078	0.0710507	0.0425984	0.0501122	0.0230354	0.0258116	0.0129289	0.0226692
47.2	0.10324	0.137294	0.105281	0.108021	0.0913262	0.103901	0.0621268	0.0709873	0.0431582	0.051112	0.0237625	0.0264219	0.0133889	0.0225896
47.4	0.102407	0.136992	0.105579	0.107708	0.0913946	0.103873	0.0617171	0.0702783	0.0428487	0.0522141	0.023439	0.0264119	0.013246	0.0220155
47.6	0.102911	0.13877	0.106782	0.10766	0.0911932	0.104091	0.0617291	0.0703987	0.0421583	0.053133	0.0242713	0.026703	0.0125319	0.0219821
47.8	0.102598	0.138624	0.107187	0.108155	0.0916334	0.103551	0.0615082	0.070256	0.0412141	0.0514616	0.024101	0.0260972	0.0123775	0.0215962
48	0.101907	0.13798	0.106761	0.107756	0.0899248	0.102889	0.0607555	0.0700439	0.0413882	0.0514984	0.0238742	0.0256587	0.0116443	0.0205272
48.2	0.102335	0.137357	0.107277	0.10671	0.0901187	0.103588	0.0606047	0.0697701	0.0417267	0.0522153	0.0245182	0.0255294	0.0115061	0.0197899
48.4	0.10241	0.137723	0.106637	0.10661	0.0896875	0.103034	0.0604073	0.0701317	0.0410645	0.0522728	0.0230685	0.0247947	0.0108787	0.0199545
48.6	0.103407	0.136682	0.10655	0.106337	0.0895106	0.102602	0.0608928	0.0698275	0.0412618	0.0510742	0.0245521	0.024605	0.0113592	0.0198424
48.8	0.104062	0.136445	0.10681	0.106105	0.0893303	0.103504	0.0609036	0.0701382	0.0414007	0.0512349	0.0247458	0.0252628	0.0118979	0.020199
49	0.104452	0.136204	0.107928	0.106738	0.0898521	0.104612	0.0619293	0.0712306	0.0420253	0.0510133	0.0252205	0.0257446	0.0125714	0.0213513
49.2	0.10412	0.136498	0.107459	0.108003	0.0892024	0.103772	0.062395	0.0708616	0.0408628	0.0497921	0.0253906	0.0262772	0.0134424	0.0214295
49.4	0.105043	0.137238	0.108379	0.10981	0.0903843	0.105889	0.0630211	0.0725182	0.0414482	0.0498152	0.0273148	0.0283195	0.014612	0.0232479
49.6	0.106363	0.136055	0.109909	0.109005	0.0915652	0.105026	0.0650973	0.0721935	0.0433225	0.049831	0.0281458	0.0287476	0.0156564	0.0228216
49.8	0.106425	0.135241	0.108251	0.108477	0.0912311	0.103824	0.0654228	0.0718178	0.0432383	0.0485623	0.0277216	0.0282085	0.0160684	0.0231113
50	0.107361	0.137048	0.108603	0.110165	0.0917478	0.104684	0.0662685	0.0725406	0.0438807	0.0494013	0.0289081	0.0294203	0.0169576	0.0239892
50.2	0.106531	0.135681	0.109091	0.1099	0.0911299	0.104746	0.0657225	0.0721973	0.0437444	0.0481383	0.0291683	0.0288244	0.0167978	0.0240471
50.4	0.106069	0.134566	0.108158	0.108715	0.0903116	0.103794	0.0661439	0.0718049	0.0443228	0.0472957	0.0277259	0.027705	0.0169276	0.0234247
50.6	0.106199	0.13583	0.108169	0.109111	0.0913137	0.104677	0.0671502	0.0731077	0.0449025	0.0476958	0.0283861	0.0290486	0.0174665	0.0240701
50.8	0.105701	0.135877	0.109344	0.11105	0.0918357	0.105012	0.067047	0.0727323	0.0447945	0.0466427	0.0291154	0.0292245	0.0167866	0.0235527
51	0.105044	0.13456	0.108579	0.109821	0.0912152	0.104441	0.0667182	0.0720759	0.0436146	0.0451862	0.027649	0.0280425	0.0162233	0.022753
51.2	0.104382	0.135237	0.107672	0.109366	0.0911805	0.105172	0.0664388	0.0716999	0.0436351	0.0466619	0.0272513	0.0286368	0.0153455	0.0225764
51.4	0.104664	0.135788	0.108838	0.108823	0.0920259	0.104813	0.0677469	0.0709515	0.0431419	0.0450439	0.0269867	0.0270265	0.015046	0.0216475
51.6	0.104942	0.135496	0.108741	0.10919	0.0917624	0.104253	0.0674534	0.070223	0.0428607	0.0436455	0.0266623	0.0260442	0.0147682	0.0211422
51.8	0.105106	0.134557	0.109521	0.10976	0.0922655	0.104648	0.067428	0.0700845	0.0431898	0.0438074	0.0265124	0.02493	0.0151859	0.0211261
52	0.105833	0.134216	0.110452	0.108548	0.0935254	0.105744	0.0671744	0.070459	0.0444405	0.0455187	0.0266153	0.0250632	0.0152282	0.0212426
52.2	0.106194	0.13457	0.109174	0.109371	0.0926629	0.10513	0.0659459	0.0698255	0.0434501	0.0447085	0.0255269	0.0245225	0.0151909	0.0212527
52.4	0.106308	0.135445	0.108778	0.110995	0.0919777	0.106145	0.0657656	0.0707922	0.0431092	0.0451035	0.0257833	0.0251967	0.0152657	0.0221313
52.6	0.107937	0.135811	0.110249	0.110482	0.0925289	0.107332	0.0660616	0.0720288	0.0444261	0.0462135	0.0263224	0.0258981	0.0165807	0.02322
52.8	0.106885	0.135762	0.109232	0.110354	0.0908587	0.106693	0.0649952	0.0716058	0.0430575	0.0459267	0.0242925	0.0259552	0.0158745	0.022927
53	0.107952	0.137517	0.109873	0.113431	0.0905334	0.106814	0.0646425	0.0718873	0.0430014	0.045707	0.0242003	0.0267226	0.0162344	0.0237955
53.2	0.109153	0.137853	0.111576	0.113386	0.0916931	0.106342	0.065078	0.0718593	0.0432959	0.0455596	0.0260146	0.0274713	0.0177216	0.0243147
53.4	0.109816	0.137372	0.110786	0.113171	0.0922702	0.106614	0.0653511	0.0724014	0.0434879	0.0470094	0.0257369	0.0279038	0.0169911	0.0248935
53.6	0.110639	0.138075	0.110508	0.113599	0.0922543	0.105498	0.0662453	0.0718806	0.0437951	0.0475126	0.0265117	0.0279834	0.0173366	0.0231725
53.8	0.111731	0.140176	0.111739	0.115021	0.0930461	0.10613	0.0658597	0.0722567	0.0438887	0.0480594	0.0278438	0.0289611	0.0175715	0.0235763
54	0.111379	0.13998	0.11089	0.114617	0.0926751	0.106192	0.0646958	0.0717242	0.043784	0.0487203	0.0267183	0.0279838	0.0170799	0.0240117
54.2	0.110941	0.139461	0.110013	0.113213	0.0928766	0.105376	0.0645373	0.0712659	0.0442817	0.0488731	0.0266334	0.0276922	0.0165032	0.0233878
54.4	0.111886	0.141845	0.110849	0.11346	0.0936103	0.105431	0.0658954	0.0722886	0.0444328	0.0499101	0.0269437	0.0283511	0.0166606	0.0231866
54.6	0.112145	0.142657	0.111355	0.114521	0.0940836	0.106146	0.0656247	0.0721853	0.0441957	0.0500349	0.0276249	0.0289816	0.016645	0.0238132
54.8	0.111429	0.14158	0.111	0.113603	0.093906	0.106341	0.0656807	0.0709571	0.0439272	0.0501422	0.027126	0.0276292	0.0161043	0.0234911
55	0.112268	0.141954	0.112073	0.112297	0.096405	0.106588	0.0684217	0.0719159	0.0449914	0.0515723	0.0276186	0.0273238	0.0165544	0.0236799
55.2	0.112035	0.142711	0.1112	0.112527	0.0962268	0.106377	0.0680411	0.0714151	0.0444912	0.0518991	0.0274715	0.0268946	0.0152085	0.0236717
55.4	0.111634	0.141111	0.110639	0.112373	0.0964517	0.106125	0.0684345	0.0706873	0.0442338	0.0508327	0.026518	0.0248942	0.0145549	0.0227206
55.6	0.111624	0.140355	0.112478	0.112434	0.0977924	0.107125	0.0684053	0.0713117	0.0456599	0.0527207	0.0267284	0.0243092	0.0144483	0.022605
55.8	0.111228	0.139841	0.112323	0.111883	0.0980196	0.107966	0.0681087	0.0724653	0.046256	0.054313	0.025961	0.0246029	0.0146105	0.0228428
56	0.109642	0.138506	0.110474	0.112306	0.096618	0.108127	0.0667801	0.0727142	0.0461612	0.0537182	0.0256806	0.0252007	0.0139141	0.0230202
56.2	0.111081	0.13973	0.112581	0.114669	0.0965576	0.109205	0.0672573	0.0739319	0.0472747	0.0543789	0.0269436	0.0261529	0.0148853	0.0243205
56.4	0.110784	0.139158	0.112657	0.114437	0.0962999	0.110768	0.067512	0.0757334	0.0480767	0.0558057	0.0265312	0.0265933	0.0142929	0.0251622
56.6	0.110584	0.138212	0.112137	0.114305	0.0953731	0.10987	0.067685	0.0760485	0.0485335	0.054738	0.0255455	0.0256963	0.0151351	0.0252763
56.8	0.109924	0.139002	0.113097	0.116527	0.0947999	0.109629	0.06646	0.0766465	0.0481625	0.0541267	0.0259181	0.026454	0.0143404	0.0252133
57	0.111355	0.139858	0.114843	0.118282	0.0964984	0.110305	0.0673224	0.0782781	0.0489584	0.0549736	0.0265228	0.0265263	0.0151662	0.0258225
57.2	0.110923	0.138088	0.113585	0.116917	0.0971032	0.110402	0.0679329	0.0788563	0.0486683	0.0545098	0.0266424	0.0262129	0.0161272	0.0256095
57.4	0.110605	0.138985	0.113101	0.118507	0.0962772	0.110914	0.0675379	0.0789132	0.0475353	0.0544053	0.026783	0.0268984	0.0159091	0.0258528
57.6	0.110749	0.13964	0.115528	0.119966	0.0972807	0.111801	0.0681906	0.0799473	0.0485193	0.0542607	0.0286697	0.0277643	0.0171159	0.026641
57.8	0.110716	0.139045	0.114572	0.119087	0.0972184	0.111322	0.0678214	0.0796943	0.0481177	0.0539269	0.0278736	0.0273041	0.0172321	0.026583
58	0.109974	0.139078	0.113245	0.117826	0.0972594	0.111355	0.0674913	0.0794523	0.0476719	0.0543712	0.0277982	0.0274661	0.017997	0.0269505
58.2	0.110785	0.141001	0.115417	0.117885	0.0983474	0.111375	0.0686647	0.0803273	0.0484101	0.0546855	0.0294952	0.0286776	0.0183191	0.0266417
58.4	0.110467	0.140985	0.115641	0.118186	0.0970742	0.110385	0.0689084	0.0801865	0.0472321	0.0538111	0.0288807	0.0278197	0.0185677	0.0268633
58.6	0.110693	0.141137	0.115586	0.118174	0.0976709	0.111755	0.0695993	0.0803906	0.0481791	0.0553132	0.0295302	0.0280437	0.0193422	0.0276945
58.8	0.110551	0.141611	0.115871	0.116661	0.0990818	0.112475	0.0703357	0.0808136	0.0482717	0.0560208	0.0296653	0.0280371	0.0197	0.0283191
59	0.109483	0.142741	0.114127	0.117066	0.098096	0.112266	0.0690168	0.0803359	0.0470868	0.0558094	0.0285758	0.0283269	0.0184427	0.028748
59.2	0.108994	0.143493	0.113391	0.118279	0.0967468	0.112128	0.0679113	0.0796239	0.0465008	0.0558755	0.0279384	0.0285612	0.017833	0.0284585
59.4	0.109522	0.142615	0.114454	0.117932	0.0982095	0.112926	0.0681754	0.0792173	0.0484591	0.0579321	0.0279137	0.0286126	0.0180607	0.0287009
59.6	0.109434	0.143149	0.114015	0.11808	0.0975134	0.113299	0.0677313	0.0798915	0.0486219	0.0590279	0.0280229	0.0294375	0.0177089	0.0289402
59.8	0.10985	0.144641	0.113268	0.120323	0.0958113	0.114016	0.0675517	0.0806416	0.04887	0.0596609	0.029202	0.03123	0.0175243	0.0299828
60	0.11047	0.145781	0.114779	0.121693	0.0967299	0.115311	0.0680349	0.0810914	0.0493977	0.0599994	0.030394	0.0321399	0.0171591	0.0311496
60.2	0.110884	0.145386	0.114285	0.120299	0.0974191	0.114488	0.0693837	0.0811352	0.0495545	0.0601052	0.0308849	0.0317342	0.0173197	0.0306987
60.4	0.109779	0.145574	0.112775	0.120651	0.0960765	0.114499	0.0692568	0.0812766	0.0500316	0.0605497	0.0311663	0.0321049	0.016363	0.0301583
60.6	0.110894	0.147253	0.114669	0.122363	0.097629	0.114506	0.0701052	0.0819948	0.0510173	0.0602057	0.0325589	0.0329431	0.0169474	0.0300643
60.8	0.111024	0.146741	0.114219	0.121502	0.098591	0.113468	0.0695961	0.0815663	0.051736	0.0596825	0.0326076	0.0328306	0.0161881	0.0287394
61	0.111019	0.145786	0.113146	0.120616	0.0991755	0.112011	0.0703532	0.0810218	0.0516612	0.0588687	0.0327961	0.0321193	0.0168947	0.0271054
61.2	0.111451	0.146109	0.114269	0.120924	0.0999764	0.112638	0.0707669	0.0807793	0.0512213	0.0579252	0.0335961	0.0327628	0.0172137	0.0271404
61.4	0.110429	0.144846	0.114269	0.120269	0.0995902	0.111772	0.0703844	0.0798449	0.0508884	0.0566169	0.0327622	0.0321459	0.0164581	0.0262902
61.6	0.109874	0.142284	0.113438	0.118963	0.0999705	0.110848	0.0716118	0.0790627	0.0515729	0.0558792	0.0326531	0.0315604	0.0165962	0.0248976
61.8	0.110902	0.142894	0.113299	0.11791	0.100396	0.111272	0.0718204	0.079889	0.0508083	0.0551812	0.0320868	0.0320802	0.0165074	0.0236819
62	0.11072	0.142473	0.113822	0.116808	0.100702	0.111114	0.0721362	0.0790984	0.0505504	0.0537837	0.0321766	0.0313484	0.016267	0.022776
62.2	0.110901	0.141895	0.113645	0.116717	0.099226	0.109288	0.0718097	0.0783597	0.0493768	0.052137	0.0315045	0.0300587	0.0153661	0.0215977
62.4	0.110652	0.14072	0.113389	0.11612	0.0990232	0.109075	0.071769	0.0786418	0.049474	0.0524529	0.0307859	0.0294995	0.0154569	0.0212048
62.6	0.11099	0.141124	0.113187	0.116062	0.0993312	0.109893	0.0717299	0.0789606	0.0490321	0.0527038	0.0294729	0.0293483	0.0155008	0.0210343
62.8	0.111208	0.141968	0.112228	0.117729	0.0977004	0.110095	0.069582	0.078811	0.0472987	0.0521633	0.0282317	0.0299785	0.0144061	0.0220174
63	0.111959	0.143285	0.112432	0.119451	0.0969833	0.110964	0.068487	0.0789769	0.0471642	0.0535175	0.0277331	0.0308573	0.0137632	0.0230839
63.2	0.112513	0.142422	0.112596	0.118328	0.0970779	0.110356	0.0680787	0.0787956	0.0478186	0.0540393	0.0267521	0.0300373	0.0134411	0.0227864
63.4	0.112219	0.14237	0.111614	0.11858	0.0955453	0.110568	0.0661081	0.0780891	0.04714	0.0550818	0.0263245	0.0308168	0.0128815	0.0240348
63.6	0.112717	0.14505	0.112456	0.12022	0.0946267	0.111266	0.0661202	0.0801668	0.0458204	0.0554233	0.0268911	0.032343	0.0126492	0.0255842
63.8	0.113181	0.146457	0.114318	0.121761	0.0957847	0.112783	0.0663118	0.0812102	0.0466555	0.056572	0.0274633	0.0329626	0.0133072	0.0274421
64	0.112302	0.146333	0.112684	0.120387	0.0958302	0.1126	0.0661868	0.0816026	0.0457215	0.0570373	0.0272826	0.0334092	0.013952	0.0282611
64.2	0.112389	0.14743	0.11211	0.121063	0.09525	0.111715	0.0659805	0.0818922	0.0459476	0.0574161	0.028251	0.0341051	0.0144522	0.0287212
64.4	0.113571	0.149911	0.113983	0.122312	0.0960083	0.112752	0.0663722	0.0826034	0.0476728	0.0585723	0.0285372	0.0343606	0.0157375	0.0301318
64.6	0.113273	0.149205	0.113767	0.12242	0.0973167	0.112454	0.0669321	0.0824803	0.0477041	0.0579894	0.0279114	0.0335806	0.0159934	0.0300786
64.8	0.11198	0.149029	0.113237	0.121872	0.0972381	0.112366	0.0669196	0.0820585	0.0476881	0.057994	0.0285361	0.0337944	0.0163271	0.0297676
65	0.112199	0.151096	0.114623	0.122516	0.0978307	0.113247	0.0680023	0.0826415	0.0475021	0.0582053	0.0285536	0.0338299	0.0162262	0.0304363
65.2	0.110838	0.15046	0.113261	0.122522	0.0978615	0.113775	0.0676578	0.0816493	0.0464528	0.0580625	0.0267492	0.032523	0.0151779	0.0307173
65.4	0.110268	0.148869	0.111839	0.12144	0.0986598	0.114227	0.0687986	0.0808897	0.0478174	0.0584595	0.0268113	0.0321021	0.0153053	0.0302555
65.6	0.111357	0.149726	0.11281	0.12121	0.100298	0.114739	0.0703207	0.0808459	0.0477522	0.0568257	0.0282125	0.0320073	0.0160695	0.0297519
65.8	0.111917	0.150481	0.113203	0.12188	0.0997574	0.114657	0.0698523	0.0810966	0.0467193	0.0552679	0.0282338	0.0321832	0.0161357	0.0296759
66	0.112666	0.148959	0.113824	0.121232	0.101355	0.114307	0.0705207	0.0788057	0.0476948	0.0540392	0.0290257	0.0303499	0.016268	0.0279464
66.2	0.113424	0.148818	0.114902	0.120517	0.101994	0.114195	0.0703925	0.0783274	0.0475054	0.0541853	0.0289152	0.0302227	0.0168411	0.0278197
66.4	0.113429	0.148338	0.114591	0.120852	0.102303	0.11447	0.0706466	0.0784747	0.0476171	0.053985	0.0286838	0.0296455	0.0171881	0.0277341
66.6	0.113338	0.149428	0.114909	0.122878	0.101491	0.115149	0.0703611	0.0781605	0.0465588	0.0536907	0.0291272	0.0303118	0.0168649	0.0279375
66.8	0.114256	0.149788	0.115929	0.12346	0.101708	0.115934	0.07051	0.0791361	0.0472384	0.0550128	0.0293649	0.0309293	0.0162623	0.0292083
67	0.114098	0.147869	0.115223	0.121447	0.101444	0.11475	0.0703211	0.0781888	0.0473445	0.0541348	0.0286166	0.0302413	0.0155605	0.027652
67.2	0.113825	0.147603	0.114116	0.121434	0.0997522	0.113455	0.0695729	0.077805	0.0467977	0.0524127	0.0283517	0.0299224	0.0153129	0.0269354
67.4	0.115112	0.149545	0.116332	0.123079	0.0993525	0.114859	0.0699178	0.078836	0.0467221	0.0534483	0.0296339	0.0314671	0.0161328	0.0283609
67.6	0.115483	0.148723	0.117206	0.12273	0.0997158	0.114081	0.0709796	0.0798709	0.04729	0.0537501	0.02938	0.030912	0.0169221	0.0282761
67.8	0.115035	0.148083	0.115679	0.123232	0.0988028	0.11357	0.070777	0.0800588	0.0471739	0.0540616	0.0295727	0.0306495	0.0173076	0.0279676
68	0.114897	0.148545	0.115359	0.123044	0.0978089	0.113129	0.0693346	0.0797357	0.0464931	0.0542974	0.0297263	0.0308238	0.0169587	0.0282974
68.2	0.114797	0.148714	0.115551	0.122486	0.0977148	0.112474	0.0694278	0.07974	0.0470581	0.0542129	0.028621	0.0299413	0.0160198	0.0276004
68.4	0.114675	0.14687	0.114842	0.121444	0.097744	0.111865	0.0701186	0.0791842	0.0471067	0.0535602	0.0282888	0.0285735	0.0167685	0.0262841
68.6	0.113953	0.1471	0.114566	0.122271	0.0983176	0.113873	0.0702925	0.0804038	0.0471751	0.0549712	0.0285305	0.030372	0.0159772	0.0263206
68.8	0.113324	0.14718	0.115073	0.121244	0.0975846	0.113864	0.0695613	0.0797553	0.0466473	0.0545622	0.0285037	0.0301226	0.0152125	0.0261144
69	0.113664	0.14614	0.114207	0.121366	0.0983293	0.113535	0.0701187	0.0789008	0.048	0.0545043	0.0280123	0.0288594	0.0147314	0.0252631
69.2	0.112667	0.14519	0.113446	0.12055	0.0991735	0.113982	0.0701002	0.0785717	0.0481141	0.0553626	0.0283065	0.0287243	0.0148139	0.024706
69.4	0.113204	0.144627	0.11344	0.119459	0.0999582	0.114596	0.0698435	0.0784412	0.0482211	0.0550879	0.0286848	0.02902	0.0143216	0.0246381
69.6	0.113142	0.144748	0.113183	0.120535	0.0996748	0.114385	0.0691283	0.0779621	0.047608	0.0534142	0.0287216	0.0279457	0.0147155	0.0245723
69.8	0.113711	0.144376	0.114191	0.120877	0.100451	0.115136	0.0683927	0.0778555	0.0483367	0.0545443	0.0284917	0.0280282	0.0143718	0.0243996
70	0.113389	0.142741	0.114345	0.118694	0.101857	0.115495	0.068225	0.076855	0.0482819	0.0540083	0.0275237	0.0267187	0.0132886	0.0229092
70.2	0.112613	0.143555	0.113547	0.119739	0.100498	0.115063	0.0678417	0.0776038	0.0465531	0.0538259	0.0270585	0.027323	0.0134641	0.0236491
70.4	0.112516	0.143586	0.114105	0.120624	0.0998446	0.114494	0.0679852	0.077598	0.0466276	0.0533533	0.0272772	0.0268139	0.0133388	0.0234376
70.6	0.112562	0.143999	0.114558	0.120598	0.0999857	0.114393	0.0682216	0.0781234	0.0469212	0.0541144	0.0268481	0.0278676	0.0128736	0.0233689
70.8	0.112676	0.143557	0.1138	0.120712	0.0987147	0.113747	0.068792	0.0787946	0.0467853	0.0543517	0.0256731	0.0279471	0.012366	0.023151
71	0.112956	0.144372	0.114117	0.121613	0.097939	0.11322	0.0680559	0.0783862	0.047226	0.05355	0.0259881	0.0282832	0.0124364	0.0232781
71.2	0.11373	0.146357	0.115619	0.123758	0.0980916	0.113416	0.0685922	0.079541	0.0478164	0.0547845	0.0252868	0.0285616	0.0124908	0.0245796
71.4	0.113774	0.146394	0.114919	0.123404	0.0974596	0.112923	0.0692043	0.08017	0.0472671	0.0557663	0.0241184	0.0281553	0.0122564	0.0247598
71.6	0.113266	0.147013	0.115379	0.124213	0.0974692	0.112791	0.0698495	0.0811276	0.046918	0.0563043	0.0248524	0.028522	0.012865	0.0251629
71.8	0.113367	0.148801	0.116551	0.125312	0.0984818	0.113502	0.0697628	0.0815943	0.0471226	0.0561711	0.0251986	0.0293931	0.0125994	0.0256339
72	0.113413	0.148796	0.116989	0.124851	0.0991256	0.113623	0.07033	0.0816352	0.0474141	0.0560063	0.02446	0.0293463	0.0123923	0.0261591
72.2	0.113748	0.14883	0.117985	0.124088	0.100613	0.113483	0.0727526	0.0824179	0.0477847	0.0565441	0.0260442	0.0304032	0.0134493	0.0255981
72.4	0.114611	0.150313	0.119262	0.124776	0.101653	0.114681	0.07304	0.0830521	0.047166	0.056798	0.0279922	0.0319066	0.0138821	0.0252915
72.6	0.115004	0.151679	0.119067	0.125007	0.102236	0.116238	0.0731172	0.0840937	0.0474391	0.0577377	0.0285269	0.0335902	0.0142521	0.0266935
72.8	0.114991	0.150144	0.119123	0.123458	0.10298	0.115429	0.0727017	0.0826129	0.0478117	0.0574063	0.0296669	0.0320473	0.0146038	0.0256022
73	0.114721	0.151088	0.119626	0.123744	0.104838	0.117802	0.073881	0.0841429	0.0485288	0.0590992	0.0306879	0.033516	0.0152329	0.026121
73.2	0.114207	0.151817	0.118338	0.123441	0.104743	0.118989	0.0731645	0.0847905	0.0474857	0.0595308	0.0304771	0.0332444	0.014671	0.0261419
73.4	0.113941	0.151266	0.118033	0.124185	0.104961	0.119731	0.0719953	0.0837989	0.047293	0.0594816	0.0301911	0.0332452	0.0146407	0.0265344
73.6	0.114379	0.151685	0.118551	0.124109	0.106571	0.120568	0.0729979	0.0842483	0.0483897	0.0600239	0.0305857	0.0329474	0.0150567	0.0263509
73.8	0.113514	0.151046	0.116647	0.121997	0.105641	0.120639	0.0718085	0.083597	0.0477821	0.0602427	0.0290494	0.0324848	0.0139248	0.0251107
74	0.113314	0.150838	0.116308	0.122462	0.103506	0.118939	0.0707943	0.0824497	0.0470568	0.0585323	0.0293884	0.031782	0.0135759	0.0244301
74.2	0.114174	0.151611	0.116932	0.123244	0.103367	0.118504	0.0712571	0.082794	0.0480333	0.05923	0.030173	0.0321105	0.0138599	0.0246284
74.4	0.114183	0.149681	0.116236	0.120901	0.103005	0.11718	0.0709126	0.081763	0.0486944	0.0594506	0.028641	0.0304704	0.013842	0.023738
74.6	0.114072	0.15061	0.114773	0.12174	0.101302	0.116055	0.0698258	0.081291	0.048472	0.0601937	0.027612	0.0307554	0.0132627	0.0229848
74.8	0.114719	0.151577	0.115382	0.122769	0.100617	0.115841	0.0690893	0.081046	0.0493598	0.0607333	0.0272452	0.0298778	0.0127332	0.0229849
75	0.115312	0.150887	0.115509	0.122059	0.10159	0.114658	0.0690564	0.0806153	0.0513018	0.0603433	0.0265734	0.0275924	0.0133254	0.0232736
75.2	0.115385	0.149387	0.114833	0.122602	0.100958	0.11349	0.0690969	0.07982	0.0513881	0.0603297	0.0259663	0.026524	0.0130136	0.0226704
75.4	0.1154	0.149607	0.115804	0.122513	0.101051	0.113214	0.0699847	0.0806208	0.0515793	0.0600644	0.0267826	0.0261035	0.013656	0.022582
75.6	0.115923	0.150134	0.11869	0.123155	0.101662	0.114131	0.0707498	0.0811082	0.0531341	0.0596235	0.0273719	0.0258444	0.014694	0.0238071
75.8	0.115569	0.148022	0.117843	0.122734	0.101691	0.112746	0.0710159	0.0803511	0.0529441	0.0582537	0.0256068	0.0242521	0.0147575	0.0235568
76	0.115943	0.148081	0.11908	0.123638	0.102111	0.113457	0.0734259	0.0822154	0.0533095	0.0587958	0.0274199	0.0252215	0.0163562	0.0237349
76.2	0.115897	0.148276	0.11996	0.1234	0.102977	0.113803	0.0733736	0.0825657	0.0518068	0.0584292	0.0283971	0.0260444	0.0167135	0.0237853
76.4	0.116113	0.148897	0.118561	0.124142	0.102392	0.11466	0.0730082	0.0829148	0.0510319	0.0576581	0.0279332	0.0263982	0.0160723	0.0234911
76.6	0.116149	0.148616	0.1189	0.124555	0.103816	0.115708	0.0736661	0.0837369	0.0519329	0.058153	0.0290408	0.0279893	0.01773	0.0248239
76.8	0.115139	0.148354	0.118861	0.123295	0.104813	0.116622	0.0730385	0.0832689	0.0508817	0.0577259	0.0289193	0.0283212	0.01725	0.0240422
77	0.11481	0.148952	0.119317	0.124645	0.104824	0.118195	0.0730626	0.0837934	0.0502182	0.0568238	0.0282878	0.0295275	0.0176032	0.0248609
77.2	0.115578	0.149918	0.119768	0.12619	0.10593	0.119545	0.0735848	0.0848402	0.0509409	0.0571204	0.0292332	0.030542	0.0178698	0.025663
77.4	0.115041	0.149721	0.119909	0.125395	0.106606	0.120314	0.0734941	0.0854886	0.0503878	0.0571062	0.0283934	0.0316174	0.0177029	0.0262723
77.6	0.115661	0.150361	0.119424	0.125059	0.106146	0.120527	0.0730204	0.0859186	0.0498344	0.0566262	0.0282854	0.0324726	0.017494	0.0259913
77.8	0.115375	0.151858	0.119065	0.126495	0.104501	0.121388	0.072332	0.0862677	0.049062	0.0563307	0.0283175	0.0335202	0.0165651	0.0265812
78	0.116237	0.152184	0.120704	0.127075	0.105134	0.120641	0.0730207	0.0867515	0.0490184	0.0557533	0.028636	0.0332968	0.0159278	0.0262859
78.2	0.116504	0.151762	0.1188	0.124902	0.104228	0.119408	0.0733287	0.0868277	0.0483315	0.0562044	0.0273185	0.0334586	0.0149869	0.0253806
78.4	0.116845	0.152951	0.118523	0.125194	0.10355	0.119612	0.0726457	0.0867426	0.0479885	0.0570201	0.0276284	0.0344296	0.0147847	0.0254627
78.6	0.117247	0.155351	0.118868	0.125731	0.102865	0.119107	0.0721024	0.0865694	0.0479246	0.0576343	0.0283262	0.0345411	0.0139376	0.0255196
78.8	0.117225	0.154811	0.117794	0.125097	0.103367	0.118698	0.0719653	0.0862975	0.0490471	0.0591173	0.0282737	0.0334654	0.0138662	0.0264776
79	0.1176	0.154465	0.118499	0.124896	0.104337	0.11922	0.0733425	0.0864353	0.0503235	0.0598361	0.0301376	0.0338783	0.0150395	0.026864
79.2	0.118678	0.155772	0.120399	0.125024	0.1043	0.119587	0.0735375	0.0864099	0.0508857	0.0601322	0.0318273	0.0345675	0.0156843	0.0272762
79.4	0.118583	0.156551	0.120765	0.124445	0.104634	0.1195	0.0743142	0.086857	0.051488	0.0604048	0.0314094	0.0339344	0.0161558	0.0281764
79.6	0.11872	0.156275	0.120184	0.124311	0.104612	0.120233	0.0746646	0.086639	0.0525522	0.0613284	0.0317165	0.034508	0.0167194	0.0285929
79.8	0.118497	0.155689	0.119488	0.123143	0.104799	0.120232	0.0749247	0.087	0.0520359	0.0618229	0.0325593	0.0351277	0.0166889	0.0281407
80	0.118305	0.156605	0.119769	0.123755	0.104637	0.120824	0.0750767	0.0870142	0.0524065	0.0617038	0.0333326	0.0358948	0.0172195	0.0277208
80.2	0.118126	0.1556	0.119583	0.123782	0.105015	0.120724	0.0740369	0.0856182	0.0522405	0.0612602	0.0326702	0.0350813	0.0169629	0.0275735
80.4	0.118159	0.155514	0.120073	0.12309	0.105289	0.120775	0.073908	0.0861056	0.053198	0.0619746	0.0326793	0.0349929	0.0167077	0.0272156
80.6	0.117814	0.155359	0.120386	0.12286	0.10549	0.120747	0.0729198	0.0858411	0.0530612	0.0612931	0.0320115	0.0351493	0.0172133	0.0271359
80.8	0.11781	0.154772	0.120019	0.123187	0.104806	0.120997	0.0717676	0.084596	0.0525895	0.0607391	0.0311	0.0343201	0.016505	0.0265473
81	0.118087	0.153882	0.120923	0.123629	0.105665	0.121389	0.0721982	0.0850075	0.0536552	0.0605364	0.0316515	0.0341342	0.0162906	0.0263812
81.2	0.118032	0.152597	0.120455	0.122514	0.106347	0.121269	0.0722864	0.0850615	0.0534476	0.0595641	0.0310296	0.032612	0.015332	0.0256631
81.4	0.1179	0.152117	0.118718	0.122025	0.105003	0.120622	0.0714247	0.0848509	0.0528193	0.0589101	0.0293823	0.0314989	0.0146985	0.0248742
81.6	0.119397	0.15327	0.120731	0.123245	0.105367	0.120518	0.0715991	0.084597	0.0529778	0.058363	0.0296541	0.0322096	0.0151109	0.0249612
81.8	0.11838	0.151761	0.119768	0.12194	0.104701	0.118392	0.072061	0.0840496	0.052296	0.0568331	0.028059	0.0303679	0.0137483	0.0237048
82	0.11745	0.150353	0.117839	0.120895	0.10315	0.116559	0.0717709	0.0831043	0.0510694	0.0562372	0.0271806	0.0293484	0.0138144	0.0225668
82.2	0.117959	0.151884	0.118157	0.121142	0.102514	0.11661	0.0716886	0.083503	0.0511989	0.0571258	0.028207	0.0307593	0.0139337	0.0219999
82.4	0.11727	0.152102	0.118193	0.121117	0.103041	0.116921	0.0721151	0.0829586	0.0515668	0.0570573	0.0282676	0.0309431	0.0139519	0.0225627
82.6	0.116405	0.151244	0.117134	0.120747	0.102745	0.11529	0.0725489	0.0820826	0.0507624	0.0566717	0.0281449	0.0297051	0.0145902	0.0220771
82.8	0.116694	0.15128	0.118502	0.122001	0.103188	0.116186	0.0737971	0.0830455	0.0513035	0.057785	0.0292717	0.0311205	0.015577	0.0226183
83	0.117283	0.152357	0.120238	0.122606	0.103909	0.117222	0.0752976	0.0841744	0.0518547	0.0573967	0.030452	0.0318557	0.0166595	0.0233986
83.2	0.11753	0.152857	0.118854	0.122179	0.103655	0.116363	0.0762506	0.08413	0.0524142	0.0567687	0.0306386	0.0312382	0.0164338	0.02275
83.4	0.11638	0.151894	0.118292	0.122445	0.103921	0.116836	0.0770592	0.0845173	0.0524575	0.0572361	0.0307016	0.0322874	0.0169596	0.0231375
83.6	0.116221	0.151606	0.118819	0.122339	0.103859	0.1182	0.0763257	0.0846648	0.0518651	0.0578627	0.0312961	0.0338004	0.0162649	0.0227689
83.8	0.11593	0.150973	0.118916	0.122855	0.104086	0.118194	0.0763991	0.0848713	0.0516675	0.057612	0.0309926	0.03346	0.016456	0.0231901
84	0.11585	0.151162	0.119458	0.124501	0.104661	0.117847	0.0763164	0.0849118	0.052621	0.0584701	0.0306489	0.0330054	0.0163712	0.0233335
84.2	0.115831	0.150377	0.120142	0.124485	0.105086	0.117692	0.0758125	0.0860846	0.0522952	0.059022	0.0304532	0.0330004	0.0149483	0.0226844
84.4	0.115823	0.150843	0.119507	0.123956	0.103771	0.117566	0.075233	0.0872832	0.0517466	0.0595213	0.0301975	0.0337	0.0141696	0.0226297
84.6	0.116043	0.151517	0.1195	0.125876	0.103457	0.118085	0.0748242	0.0866744	0.0520049	0.0596262	0.0303099	0.0339934	0.0134704	0.0222566
84.8	0.116304	0.151242	0.121126	0.126525	0.105285	0.118579	0.0751073	0.0865721	0.0524637	0.0605007	0.0310591	0.033913	0.0126519	0.0224606
85	0.116501	0.150088	0.120532	0.125057	0.105006	0.117062	0.0752996	0.0865756	0.0517938	0.0598265	0.0304018	0.0329159	0.0116229	0.0216001
85.2	0.118012	0.151066	0.120761	0.126229	0.105133	0.118006	0.0747742	0.0866381	0.0516794	0.0598854	0.0299837	0.0324227	0.0115758	0.0221184
85.4	0.119687	0.153595	0.122353	0.126663	0.106505	0.118658	0.0758496	0.0880067	0.0528973	0.0618547	0.0302353	0.0329578	0.0122715	0.0238497
85.6	0.120329	0.154293	0.122481	0.126948	0.106578	0.117971	0.0760672	0.0879343	0.0525865	0.0614756	0.0296053	0.0328907	0.013284	0.0250388
85.8	0.119975	0.152902	0.12201	0.126727	0.106226	0.117557	0.075507	0.0875268	0.0530442	0.0612949	0.0301217	0.032594	0.0131135	0.024114
86	0.121184	0.15564	0.123511	0.128093	0.107205	0.120003	0.0759819	0.0888395	0.0539579	0.062935	0.0316102	0.0345402	0.01425	0.0260875
86.2	0.122276	0.157564	0.123788	0.12835	0.10829	0.119942	0.0764805	0.0888936	0.0551458	0.0632552	0.0318312	0.0349969	0.0153869	0.0263184
86.4	0.121668	0.156985	0.123479	0.128179	0.108627	0.1196	0.0776178	0.0888535	0.0554022	0.0631728	0.0319862	0.0350376	0.0170013	0.0277016
86.6	0.122149	0.157508	0.125403	0.129136	0.10916	0.120694	0.0786378	0.0904595	0.0554479	0.0639058	0.0335503	0.0364575	0.017636	0.0276851
86.8	0.12187	0.15826	0.125456	0.129497	0.109156	0.121665	0.0790153	0.0911406	0.0562242	0.0641908	0.0335244	0.0371905	0.0172917	0.0279975
87	0.12142	0.158315	0.124512	0.130097	0.109933	0.122089	0.0804861	0.0914807	0.0576323	0.0642271	0.0343204	0.0368505	0.0178869	0.0284093
87.2	0.121031	0.157523	0.124317	0.129291	0.110253	0.122458	0.0803533	0.09092	0.0577682	0.0639478	0.0342297	0.036605	0.0173662	0.0273212
87.4	0.120575	0.156854	0.12429	0.128963	0.110158	0.123553	0.0793035	0.0903001	0.0572218	0.0636191	0.0338312	0.0375902	0.0178536	0.0281183
87.6	0.120695	0.156538	0.123999	0.129317	0.110836	0.124013	0.0796132	0.0891846	0.057395	0.0635344	0.034416	0.0374542	0.0170568	0.0281333
87.8	0.120208	0.156419	0.124447	0.129657	0.111613	0.12405	0.0802929	0.0900239	0.0582601	0.0640966	0.0346332	0.037427	0.0168667	0.0284979
88	0.120079	0.155463	0.123431	0.128497	0.111444	0.12402	0.0799809	0.0905131	0.0577083	0.0634524	0.0345788	0.038031	0.0155012	0.0278959
88.2	0.120278	0.155399	0.122922	0.129138	0.109568	0.124651	0.0789484	0.0911828	0.0567056	0.0634804	0.0347907	0.0389182	0.0144867	0.0277381
88.4	0.121061	0.156491	0.123971	0.129179	0.109543	0.124696	0.0792023	0.0908067	0.0581648	0.0641138	0.0355567	0.0393708	0.015092	0.0278463
88.6	0.120844	0.155918	0.122892	0.128851	0.108876	0.124264	0.0790231	0.0902196	0.0575156	0.0635653	0.0350904	0.0383062	0.0142197	0.0273252
88.8	0.121189	0.155002	0.12305	0.128842	0.108336	0.124025	0.0786765	0.0900489	0.0572592	0.0636971	0.035282	0.0384151	0.0143473	0.0270737
89	0.123174	0.157051	0.124343	0.129867	0.107726	0.124519	0.0795302	0.0910308	0.0579418	0.0653774	0.0360851	0.0398776	0.0151594	0.0282608
89.2	0.124315	0.158059	0.125268	0.130581	0.108438	0.125174	0.0800306	0.0913652	0.0594239	0.0658914	0.0359802	0.0394906	0.0157078	0.0293231
89.4	0.125233	0.157722	0.124268	0.129837	0.107754	0.123895	0.0800565	0.0909158	0.0594877	0.065138	0.0362793	0.0386068	0.0161773	0.029292
89.6	0.125846	0.158442	0.124953	0.130554	0.107224	0.124818	0.0790132	0.0908682	0.0601216	0.0651111	0.037642	0.0394072	0.0169979	0.0293443
89.8	0.127181	0.15857	0.12628	0.129935	0.108123	0.125625	0.0793533	0.0907412	0.0614248	0.0656934	0.0380154	0.0395736	0.0174294	0.0294477
90	0.127179	0.160301	0.125662	0.130218	0.108288	0.125794	0.0803175	0.0912697	0.0613271	0.0659338	0.0373153	0.0397789	0.0186982	0.030803
90.2	0.126732	0.160451	0.125892	0.129959	0.107984	0.124728	0.0810427	0.0912987	0.0607053	0.0659418	0.0370835	0.0399058	0.0198707	0.0305547
90.4	0.126391	0.159827	0.127622	0.129814	0.108884	0.125939	0.0820893	0.0931459	0.0601146	0.0664964	0.0373914	0.0401095	0.0207967	0.0315377
90.6	0.125066	0.158742	0.126261	0.129213	0.108421	0.125605	0.0819785	0.0927147	0.0597493	0.0663528	0.0359592	0.0393566	0.0193326	0.0300651
90.8	0.124148	0.158478	0.125744	0.129891	0.109028	0.125373	0.0825109	0.0920597	0.0600394	0.0663183	0.0356312	0.0386773	0.0199583	0.0300925
91	0.123912	0.157523	0.126347	0.129556	0.110137	0.125725	0.0837183	0.0929039	0.0599647	0.0661142	0.0362932	0.0387056	0.0203491	0.0300232
91.2	0.123376	0.157232	0.125737	0.129192	0.110314	0.12607	0.0831183	0.0923039	0.0586958	0.0654846	0.0356389	0.0386663	0.020212	0.0298127
91.4	0.123015	0.158081	0.125661	0.130605	0.111407	0.127129	0.0833181	0.0921919	0.0582995	0.0655746	0.0356185	0.0394089	0.0197616	0.0304277
91.6	0.122001	0.157869	0.126486	0.131015	0.112313	0.127189	0.0845053	0.0928632	0.0577841	0.0653457	0.0359177	0.0395114	0.0196612	0.0303939
91.8	0.121258	0.157082	0.125642	0.131231	0.111681	0.126904	0.0831911	0.0937171	0.0559245	0.0645811	0.0352471	0.039731	0.0188597	0.0300594
92	0.122231	0.157683	0.125594	0.132351	0.112369	0.127978	0.0831119	0.0940597	0.0557108	0.0647774	0.0358676	0.0404092	0.0193109	0.0303267
92.2	0.123132	0.159478	0.126751	0.13323	0.11274	0.12735	0.0830528	0.09383	0.0564434	0.0657937	0.036283	0.0403252	0.0197423	0.0304158
92.4	0.122601	0.159262	0.125642	0.132756	0.112773	0.125816	0.0831757	0.0932498	0.0560842	0.0645712	0.0364428	0.0394894	0.0203271	0.0304202
92.6	0.122384	0.157892	0.124874	0.132712	0.111787	0.125959	0.0826977	0.0926262	0.0545798	0.0637183	0.0369518	0.0390656	0.0196099	0.0296983
92.8	0.123673	0.159915	0.127369	0.134777	0.112975	0.127515	0.0833786	0.0935427	0.0559629	0.066039	0.0380769	0.0405588	0.0199578	0.0307842
93	0.123524	0.161169	0.127098	0.135262	0.112999	0.127309	0.083391	0.0939447	0.056223	0.0660771	0.0380525	0.0409655	0.0198096	0.031782
93.2	0.122962	0.159154	0.125666	0.134536	0.111555	0.125629	0.0824745	0.0923929	0.0562429	0.0640674	0.0380086	0.0397616	0.018976	0.0301991
93.4	0.123042	0.159701	0.126157	0.134917	0.111115	0.12721	0.0810846	0.0928268	0.055983	0.0646573	0.0392979	0.0408352	0.0183124	0.0300768
93.6	0.122357	0.161258	0.126443	0.134778	0.111346	0.128003	0.0805337	0.0926092	0.0566464	0.0656478	0.0388845	0.0413629	0.0181546	0.0305704
93.8	0.121753	0.160584	0.124739	0.13409	0.11037	0.126969	0.0810284	0.091795	0.0569231	0.0643908	0.0374869	0.0400341	0.0184176	0.0308361
94	0.121425	0.160439	0.125345	0.134092	0.110585	0.127752	0.0812155	0.0927116	0.0574508	0.0648453	0.0379091	0.0402787	0.0188172	0.031484
94.2	0.120949	0.159973	0.125218	0.133058	0.109467	0.12775	0.080473	0.092991	0.0564448	0.0655796	0.036814	0.0405865	0.0177989	0.0321403
94.4	0.120374	0.1591	0.123572	0.133016	0.109504	0.12815	0.0803117	0.0929202	0.0570011	0.0659811	0.0364097	0.0403608	0.0178122	0.0327532
94.6	0.119723	0.158941	0.122978	0.133312	0.109432	0.127502	0.0800771	0.0918652	0.0574581	0.0662159	0.0365969	0.0407845	0.0172188	0.0320365
94.8	0.120679	0.158917	0.123347	0.133553	0.109251	0.127622	0.0798767	0.0926283	0.0572988	0.0659538	0.036505	0.0412288	0.0169667	0.0321882
95	0.120824	0.158898	0.122234	0.133276	0.108569	0.127762	0.0790656	0.0927864	0.0564414	0.0667826	0.0354018	0.0414024	0.0163159	0.0316871
95.2	0.122038	0.15971	0.123446	0.134617	0.110434	0.128479	0.0795625	0.0926267	0.0569099	0.0672433	0.0357893	0.0420257	0.0165981	0.0316867
95.4	0.122015	0.159249	0.122707	0.134117	0.109581	0.127116	0.0787729	0.0921461	0.0569269	0.066393	0.0350342	0.0412004	0.0163431	0.0308337
95.6	0.122118	0.158154	0.122702	0.1338	0.108505	0.126071	0.0783523	0.0917063	0.0566129	0.0659433	0.0342561	0.0402179	0.0170073	0.029412
95.8	0.123744	0.159234	0.12402	0.13442	0.109541	0.126532	0.0781472	0.0915959	0.056875	0.0665988	0.0343363	0.0399888	0.0170876	0.02935
96	0.124943	0.160389	0.125314	0.133558	0.11118	0.126212	0.0791292	0.0911658	0.0580159	0.0664964	0.034433	0.038731	0.0183153	0.0289028
96.2	0.125259	0.159653	0.124223	0.13238	0.110343	0.124284	0.0788642	0.0904847	0.0574149	0.0654251	0.0338499	0.0375099	0.0186448	0.0280967
96.4	0.12591	0.159792	0.125352	0.133034	0.109783	0.124652	0.0786966	0.0909303	0.0567802	0.064901	0.03437	0.0380426	0.0184759	0.0276719
96.6	0.126531	0.160335	0.12728	0.13217	0.111369	0.125577	0.080292	0.0914326	0.0576639	0.0656595	0.0345715	0.037753	0.0182973	0.0271351
96.8	0.125723	0.16106	0.126425	0.132994	0.111287	0.125626	0.0810246	0.0919579	0.0581957	0.0657269	0.0344748	0.0377756	0.0191166	0.0274713
97	0.124612	0.160603	0.126094	0.133133	0.110146	0.12515	0.0804802	0.0917812	0.057549	0.0644319	0.0351791	0.0380576	0.0183828	0.0265254
97.2	0.125071	0.160304	0.128275	0.132628	0.110321	0.125578	0.0806429	0.09103	0.0578403	0.0646744	0.0355413	0.0385086	0.0184101	0.0258701
97.4	0.12352	0.160177	0.127371	0.132105	0.110053	0.126201	0.0803607	0.0911589	0.0574093	0.0658371	0.034826	0.0382125	0.0177706	0.0257893
97.6	0.123021	0.160823	0.127021	0.13293	0.110032	0.126162	0.0809943	0.0905257	0.058108	0.0652077	0.0359807	0.0390666	0.0182111	0.0258996
97.8	0.123612	0.159816	0.128516	0.132731	0.110496	0.126102	0.081712	0.0904498	0.0590946	0.0643615	0.0372382	0.0386442	0.0188666	0.0256679
98	0.123582	0.15909	0.128913	0.132861	0.111474	0.127154	0.082357	0.0905821	0.0590321	0.0655068	0.0373299	0.0389744	0.0194636	0.0269094
98.2	0.122487	0.159832	0.128507	0.134277	0.111932	0.127546	0.082576	0.090534	0.0586058	0.0668621	0.0377336	0.0405095	0.0191855	0.0277246
98.4	0.122594	0.160147	0.128274	0.135162	0.112485	0.127	0.0826634	0.0907311	0.058437	0.0667037	0.0383641	0.0406615	0.0196765	0.0278434
98.6	0.122759	0.16009	0.127522	0.134645	0.111675	0.126191	0.0820714	0.0906692	0.0569967	0.066	0.0377523	0.0402885	0.0182223	0.0270778
98.8	0.12306	0.159338	0.127318	0.134635	0.111849	0.126063	0.0822251	0.0904322	0.0571512	0.0663269	0.0372479	0.0404149	0.0179411	0.0266503
99	0.123664	0.160083	0.127405	0.135017	0.112386	0.125798	0.0827354	0.0903967	0.0571888	0.0674459	0.0371847	0.04014	0.0184408	0.0269322
99.2	0.124109	0.159061	0.127183	0.134453	0.112624	0.124326	0.0829008	0.0897439	0.0575441	0.0656235	0.0375339	0.0392749	0.0190285	0.0263901
99.4	0.124797	0.158046	0.126685	0.134704	0.111748	0.123532	0.0829806	0.0895838	0.0582016	0.0650959	0.0377133	0.0386042	0.0193302	0.026281
99.6	0.126641	0.159191	0.129613	0.136292	0.11352	0.125002	0.0841972	0.0907996	0.0596199	0.0663951	0.0381883	0.03928	0.0206653	0.0271677
99.8	0.127513	0.159536	0.12915	0.134846	0.113434	0.124105	0.0847328	0.0903897	0.0602572	0.0649413	0.0384142	0.0386897	0.0214085	0.0274193
100	0.127574	0.158308	0.128326	0.134538	0.112607	0.122433	0.0848318	0.0903312	0.0608611	0.0634324	0.0388085	0.036949	0.0222614	0.0263428
100.2	0.128192	0.15792	0.129249	0.135045	0.112308	0.122953	0.0839575	0.0912958	0.0607531	0.0635674	0.0390182	0.0378995	0.0219062	0.0266036
100.4	0.128736	0.158766	0.129627	0.135207	0.112772	0.123707	0.0844579	0.0922073	0.0616239	0.0641437	0.0388417	0.0387149	0.021974	0.027122
100.6	0.128147	0.158985	0.128715	0.136473	0.113152	0.124354	0.0851972	0.0920794	0.0619159	0.0634576	0.0392055	0.0384598	0.0220667	0.0276431
100.8	0.128282	0.158649	0.129559	0.137862	0.112281	0.125034	0.0845213	0.0921565	0.0619807	0.0631974	0.0394209	0.038732	0.0214692	0.0272888
101	0.129272	0.15886	0.130563	0.137072	0.112831	0.126487	0.0846831	0.0932245	0.062277	0.0639534	0.0391096	0.0389545	0.0204603	0.0269901
101.2	0.129274	0.158627	0.129767	0.136479	0.112438	0.126135	0.0847189	0.0928306	0.0627978	0.0642658	0.0381833	0.0381302	0.0203591	0.0268451
101.4	0.128378	0.158479	0.128908	0.137377	0.111715	0.126878	0.0843076	0.093482	0.0633417	0.0651934	0.0381971	0.0379618	0.0186431	0.0256366
101.6	0.128611	0.15829	0.129064	0.137706	0.110655	0.126689	0.0838074	0.0937362	0.0626986	0.0637744	0.0381976	0.0381973	0.0178237	0.0257431
101.8	0.128442	0.157699	0.127961	0.136662	0.110425	0.126349	0.0836004	0.0932215	0.0622981	0.0641357	0.0370161	0.0370444	0.0170787	0.0251129
102	0.128536	0.159535	0.12792	0.137475	0.111047	0.127752	0.0842427	0.0941862	0.0626269	0.0663665	0.0371715	0.0379146	0.0177927	0.0265236
102.2	0.127604	0.160923	0.127369	0.138042	0.110543	0.127965	0.08296	0.0952349	0.0620164	0.0670775	0.0359231	0.0381093	0.01621	0.025764
102.4	0.128209	0.160776	0.126805	0.137361	0.109644	0.126708	0.0826644	0.0950832	0.0607933	0.0661208	0.0361072	0.0377675	0.0164574	0.0250904
102.6	0.12897	0.162185	0.12734	0.13685	0.110342	0.127434	0.0834374	0.0957992	0.0616261	0.0678195	0.0362203	0.0381867	0.0158915	0.0251875
102.8	0.12959	0.163244	0.127399	0.136544	0.112262	0.127712	0.0842555	0.0955747	0.0626815	0.0684251	0.0360905	0.0383833	0.0167568	0.0255491
103	0.129777	0.163513	0.126009	0.136336	0.110944	0.126659	0.0844478	0.0962642	0.0624262	0.0683328	0.0358126	0.03794	0.0166311	0.0257656
103.2	0.130111	0.163193	0.127182	0.136725	0.111924	0.126929	0.0848086	0.0960847	0.0629564	0.0682848	0.0370711	0.0392566	0.0177795	0.0256713
103.4	0.131469	0.164057	0.129036	0.136756	0.114001	0.127771	0.0865356	0.0969663	0.0642388	0.0695772	0.0371468	0.0397764	0.0186043	0.0269093
103.6	0.130763	0.164786	0.127994	0.136498	0.11259	0.126533	0.0863289	0.0966651	0.0640343	0.0692466	0.0364131	0.0397367	0.0195823	0.0270026
103.8	0.129798	0.164269	0.127631	0.136568	0.111117	0.12557	0.0854393	0.0957384	0.0631865	0.0681261	0.0367923	0.0395372	0.0193828	0.0262156
104	0.129374	0.163494	0.129515	0.136358	0.112411	0.125636	0.0852638	0.0957531	0.0632009	0.0688463	0.0366161	0.0393599	0.0189221	0.0258271
104.2	0.12835	0.163294	0.128358	0.135702	0.112151	0.125675	0.0838751	0.0948503	0.0621439	0.0690945	0.035104	0.0393986	0.0185405	0.0256005
104.4	0.127702	0.164449	0.127617	0.137236	0.112039	0.126335	0.0835532	0.0949776	0.0617656	0.0693634	0.0354182	0.0402267	0.0188166	0.0267165
104.6	0.127275	0.164661	0.128478	0.137969	0.112154	0.127142	0.0826366	0.0944533	0.0608817	0.0684705	0.0354715	0.0402671	0.0174069	0.026532
104.8	0.12676	0.163687	0.128132	0.136429	0.112181	0.126486	0.0824611	0.0942037	0.0608109	0.068841	0.0344083	0.0390287	0.0165502	0.0253921
105	0.125768	0.164134	0.127188	0.137016	0.112342	0.126509	0.0821406	0.0939261	0.0605088	0.0691722	0.0337883	0.038608	0.0170342	0.0257094
105.2	0.124981	0.164369	0.126894	0.137332	0.110999	0.125183	0.080862	0.0928435	0.0599158	0.068855	0.0327317	0.0371923	0.0158041	0.0254234
105.4	0.124366	0.162462	0.126181	0.136545	0.1101	0.124355	0.0797826	0.0914299	0.0584249	0.0675715	0.0318995	0.0361967	0.0142936	0.0240677
105.6	0.124739	0.162224	0.125783	0.136251	0.110662	0.123824	0.0799143	0.0906582	0.057446	0.0667694	0.0315267	0.0357456	0.0154084	0.0251963
105.8	0.125743	0.164038	0.126428	0.136991	0.112702	0.12532	0.0804649	0.0908731	0.0587985	0.0682654	0.032663	0.0362302	0.0170924	0.0262736
106	0.126781	0.164112	0.126642	0.136723	0.112067	0.124274	0.0804704	0.0905017	0.0587068	0.0668414	0.0328019	0.0356386	0.0183132	0.0274422
106.2	0.127432	0.163367	0.127317	0.136992	0.112365	0.123748	0.0805483	0.0898408	0.0587262	0.0657446	0.033892	0.0356091	0.0178543	0.0264233
106.4	0.129913	0.165252	0.129779	0.137944	0.114932	0.125515	0.0825593	0.0907595	0.0610535	0.0673987	0.036601	0.0369019	0.0198278	0.0280842
106.6	0.130137	0.166168	0.12796	0.136971	0.114956	0.125714	0.0834833	0.0919849	0.0619741	0.0685659	0.0361138	0.0366674	0.0191615	0.0292303
106.8	0.130932	0.164764	0.127732	0.137234	0.114785	0.124861	0.084214	0.0912289	0.06238	0.0672382	0.0373672	0.0361781	0.0198287	0.0286285
107	0.131492	0.164039	0.1297	0.137556	0.115905	0.126245	0.0862545	0.0933924	0.0636617	0.0679626	0.0395337	0.0370429	0.0204234	0.0285489
107.2	0.132354	0.164125	0.130505	0.137338	0.117443	0.127486	0.0874893	0.094242	0.0649077	0.068725	0.0399946	0.0374955	0.0216272	0.0291744
107.4	0.132507	0.164259	0.129079	0.137321	0.116435	0.12745	0.0883628	0.0951782	0.0652998	0.068171	0.0394138	0.0370665	0.0221567	0.029269
107.6	0.132514	0.163993	0.130044	0.138985	0.115627	0.128668	0.0879802	0.096219	0.0656255	0.0685442	0.0407977	0.0387222	0.0219302	0.0289354
107.8	0.132893	0.163258	0.13134	0.13843	0.117231	0.129834	0.0887547	0.0970746	0.065857	0.067952	0.0416234	0.039471	0.0221279	0.0282671
108	0.131557	0.162479	0.129495	0.137478	0.117007	0.130376	0.0886029	0.0974256	0.065697	0.0683972	0.040776	0.0393826	0.0220854	0.0278499
108.2	0.131013	0.162877	0.128879	0.138629	0.115817	0.130984	0.0875376	0.0977864	0.0656076	0.0680461	0.0412967	0.0400488	0.0221514	0.0282245
108.4	0.130489	0.16237	0.129293	0.138749	0.11504	0.13155	0.0870798	0.0988055	0.064373	0.067501	0.0415581	0.0411523	0.0209043	0.0279794
108.6	0.129131	0.161773	0.128231	0.137644	0.113867	0.130863	0.0857497	0.0977747	0.063186	0.0672231	0.0394976	0.0400704	0.0195766	0.0266993
108.8	0.12806	0.1627	0.128429	0.138367	0.113865	0.130903	0.0857118	0.0978682	0.0637423	0.0689938	0.0395266	0.0401091	0.0203944	0.0272132
109	0.12733	0.163454	0.129069	0.139462	0.112686	0.130331	0.08461	0.097654	0.0628817	0.0690419	0.0384039	0.0400377	0.0203407	0.0278793
109.2	0.127334	0.162418	0.128674	0.137863	0.112112	0.129285	0.0849966	0.0973322	0.0622442	0.0683994	0.0378401	0.0387409	0.01909	0.0271688
109.4	0.127992	0.162208	0.129796	0.137774	0.11372	0.129826	0.0860387	0.0969451	0.0627974	0.0685937	0.0387912	0.0392608	0.0199806	0.0267707
109.6	0.128154	0.16362	0.130514	0.137765	0.114048	0.129225	0.0861162	0.096638	0.0629032	0.069222	0.0380942	0.0391485	0.0203601	0.0268304
109.8	0.128019	0.163621	0.129468	0.137994	0.112405	0.128233	0.0852219	0.0952809	0.0618078	0.0682522	0.0378989	0.0388909	0.0196061	0.0266038
110	0.128874	0.163759	0.13074	0.137576	0.112593	0.127478	0.0854751	0.0946178	0.0617334	0.0681813	0.0389732	0.039043	0.0193507	0.0265001
110.2	0.129211	0.165028	0.13163	0.137242	0.113778	0.128394	0.0858281	0.0950269	0.0621581	0.0702306	0.0389721	0.0393755	0.0190485	0.0261422
110.4	0.128482	0.165443	0.130367	0.136722	0.112294	0.127663	0.0852524	0.0950832	0.0610993	0.0701658	0.0385584	0.0386642	0.0184883	0.0268153
110.6	0.127856	0.16461	0.129724	0.137001	0.111046	0.126231	0.0858799	0.0949838	0.0597639	0.0685446	0.0395349	0.0389427	0.0169763	0.0260528
110.8	0.129033	0.164325	0.132196	0.137044	0.112661	0.127102	0.0871382	0.0954508	0.0604912	0.0686824	0.04054	0.038949	0.0176329	0.0256618
111	0.128384	0.164428	0.130507	0.135804	0.113285	0.127529	0.0875959	0.0964501	0.0598877	0.0683819	0.0399039	0.0386443	0.0168914	0.0253571
111.2	0.12925	0.165598	0.12975	0.137546	0.113127	0.127842	0.0871054	0.0967341	0.0596322	0.0681904	0.0403409	0.0395852	0.0180151	0.0269513
111.4	0.130015	0.165612	0.130636	0.137576	0.113956	0.128858	0.0879081	0.0974668	0.0597767	0.0677173	0.0413192	0.0408364	0.0186596	0.0275856
111.6	0.130001	0.164724	0.130827	0.137199	0.115321	0.12942	0.0876221	0.0974791	0.0599232	0.0677388	0.0415007	0.041591	0.0194262	0.0281635
111.8	0.129899	0.164622	0.129561	0.136854	0.116102	0.128651	0.0880397	0.0972069	0.060796	0.0672691	0.0423956	0.0419612	0.0208046	0.0280934
112	0.129616	0.165276	0.130254	0.137895	0.115829	0.129122	0.0876133	0.0973827	0.0606841	0.0672706	0.0433708	0.0425677	0.0206578	0.0288219
112.2	0.129492	0.162959	0.129792	0.136634	0.115387	0.127466	0.0859382	0.0946684	0.0600102	0.065296	0.0422748	0.0411607	0.0190484	0.0271371
112.4	0.129027	0.162977	0.129779	0.136837	0.115492	0.127294	0.085417	0.0941502	0.0604556	0.0660295	0.0410564	0.0406728	0.0193701	0.0265075
112.6	0.128929	0.164618	0.129623	0.137014	0.115517	0.127622	0.0847561	0.0939081	0.0610443	0.0668176	0.0397697	0.0405551	0.0197244	0.0274807
112.8	0.129389	0.164259	0.13021	0.136567	0.11534	0.127306	0.0850752	0.0936305	0.0621871	0.0664302	0.03982	0.0400215	0.0203767	0.0283153
113	0.130235	0.162421	0.13046	0.135968	0.114727	0.125347	0.0849376	0.0923794	0.0620175	0.0651258	0.0381397	0.0385773	0.0197846	0.0269152
113.2	0.131252	0.162907	0.131288	0.135694	0.116462	0.127258	0.0858659	0.0928638	0.0635235	0.0670853	0.038738	0.0383543	0.0209811	0.0271455
113.4	0.130848	0.16357	0.131186	0.136129	0.116669	0.12709	0.0852687	0.0924638	0.0644568	0.0680139	0.0381563	0.0386281	0.0210525	0.0271157
113.6	0.130956	0.16355	0.130931	0.137193	0.114985	0.125511	0.0856043	0.0924513	0.0632038	0.0676337	0.0373478	0.0385167	0.0201632	0.0266121
113.8	0.13194	0.163904	0.132615	0.139001	0.116406	0.127861	0.0859361	0.0936209	0.0628374	0.0691163	0.0382441	0.0398297	0.0203812	0.0271574
114	0.133227	0.165479	0.133652	0.138613	0.117481	0.128506	0.0869201	0.0952974	0.0634558	0.0706023	0.0384571	0.0403609	0.0210631	0.0277619
114.2	0.132179	0.165454	0.132734	0.139495	0.115318	0.127827	0.0863365	0.0951407	0.0617722	0.0695065	0.0372331	0.0401567	0.0205472	0.0278997
114.4	0.132297	0.165523	0.133926	0.141404	0.114675	0.12857	0.0869952	0.0966608	0.0607676	0.0687897	0.0387505	0.0416347	0.0195261	0.028403
114.6	0.132275	0.165439	0.134944	0.142177	0.116166	0.129549	0.0876378	0.0975432	0.0609789	0.0687945	0.0385201	0.0423675	0.0193806	0.0284629
114.8	0.131967	0.165954	0.133483	0.141706	0.115825	0.130145	0.0872144	0.0977394	0.0609444	0.0695078	0.0379977	0.0423816	0.0200421	0.029034
115	0.131409	0.1664	0.13347	0.142753	0.115162	0.130511	0.0873322	0.0987393	0.0600473	0.0687989	0.0383389	0.0423162	0.0192548	0.0292464
115.2	0.132281	0.166684	0.1349	0.143656	0.116424	0.131179	0.0872038	0.0997193	0.0598957	0.0684701	0.0386881	0.042966	0.019885	0.0309124
115.4	0.131485	0.16569	0.134747	0.142644	0.11642	0.131755	0.0875279	0.0998919	0.060144	0.068803	0.0385341	0.0427259	0.0209307	0.0313404
115.6	0.130847	0.166692	0.134969	0.143717	0.116852	0.131819	0.0874459	0.0998972	0.0618394	0.0694109	0.0393557	0.0428581	0.0220231	0.0315021
115.8	0.131252	0.167108	0.135389	0.143976	0.116907	0.131503	0.0874121	0.100333	0.0620657	0.0691868	0.039913	0.0428332	0.0218171	0.0313371
116	0.131308	0.166717	0.134921	0.143561	0.116806	0.131087	0.087904	0.0997268	0.0615413	0.0682322	0.0395158	0.0423175	0.0213038	0.0310865
116.2	0.131007	0.166159	0.134174	0.142787	0.116792	0.130411	0.0868674	0.098502	0.0623548	0.0692919	0.0387033	0.0418189	0.0215458	0.03063
116.4	0.131165	0.168908	0.134594	0.143089	0.116991	0.131012	0.0873105	0.100197	0.0640697	0.0708823	0.0387003	0.0425234	0.0227143	0.0321065
116.6	0.130647	0.168175	0.132657	0.141487	0.1154	0.130193	0.087183	0.0997434	0.062992	0.069601	0.0378458	0.0416132	0.0222965	0.0320187
116.8	0.131733	0.16706	0.134284	0.140941	0.116665	0.129795	0.0884903	0.099301	0.0639583	0.0692527	0.0388106	0.04076	0.0237753	0.0315421
117	0.132164	0.167052	0.133936	0.139535	0.116785	0.129142	0.087798	0.0989383	0.0642499	0.0699944	0.0377305	0.0397543	0.0240389	0.0305629
117.2	0.131623	0.167694	0.131972	0.139253	0.115924	0.129345	0.0874724	0.0990393	0.0645655	0.0707209	0.0376761	0.0394278	0.0243107	0.0309819
117.4	0.131925	0.167036	0.132957	0.13993	0.115882	0.128229	0.0884059	0.0990342	0.0646734	0.0701887	0.0388576	0.0403777	0.0236986	0.030781
117.6	0.132615	0.166928	0.134805	0.13993	0.117367	0.129291	0.0893521	0.0997874	0.064244	0.0700241	0.0390959	0.0414131	0.0232154	0.0303885
117.8	0.132499	0.167666	0.133987	0.139557	0.117626	0.130391	0.0887326	0.0997036	0.0639033	0.071074	0.0386451	0.0416253	0.0237773	0.0303005
118	0.13273	0.168642	0.133513	0.140899	0.116925	0.130805	0.0896083	0.100006	0.0636006	0.070647	0.0400213	0.0427824	0.0240693	0.0308201
118.2	0.131995	0.167725	0.1351	0.142112	0.117261	0.132181	0.0893524	0.100033	0.0632179	0.0702138	0.0402419	0.0431656	0.0234003	0.0307813
118.4	0.13202	0.167121	0.134606	0.14153	0.117848	0.133221	0.0894437	0.100506	0.063407	0.070023	0.0398931	0.0431888	0.0231804	0.030274
118.6	0.13064	0.166516	0.133897	0.141666	0.118175	0.133086	0.0885221	0.0992627	0.0642823	0.0702305	0.0404205	0.0431334	0.0231353	0.0293479
118.8	0.131393	0.167077	0.135266	0.142334	0.117868	0.133482	0.0888912	0.0999932	0.0647164	0.0696566	0.0413993	0.0434586	0.0230178	0.0293043
119	0.130375	0.164738	0.136196	0.141789	0.118064	0.132722	0.0891743	0.0999539	0.0638068	0.0682151	0.0405143	0.0418794	0.021317	0.0280179
119.2	0.129379	0.163285	0.135139	0.141004	0.117504	0.131691	0.0874543	0.0987383	0.0628961	0.0677267	0.0398006	0.0413032	0.0209733	0.0275869
119.4	0.129484	0.164891	0.136115	0.141979	0.117851	0.133109	0.087977	0.0995173	0.0644791	0.0694713	0.0406467	0.0419564	0.0217776	0.0287399
119.6	0.130014	0.164839	0.136201	0.141616	0.117899	0.131526	0.0889261	0.0984621	0.0646979	0.0680508	0.0407092	0.0414145	0.0211959	0.0278116
119.8	0.130122	0.16357	0.135493	0.140898	0.117642	0.130852	0.0884313	0.0980771	0.0635755	0.0674636	0.040897	0.0419669	0.0212688	0.027439
120	0.13086	0.165312	0.136091	0.140828	0.118474	0.131449	0.0889431	0.0983955	0.0647586	0.0689371	0.0424836	0.0429384	0.0218735	0.0281029
120.2	0.130898	0.166127	0.13563	0.139401	0.117903	0.130636	0.0877931	0.0979885	0.0651373	0.0691874	0.0418013	0.0418038	0.0217351	0.0284369
120.4	0.131682	0.165748	0.136175	0.138952	0.118051	0.129646	0.089067	0.0977657	0.0655955	0.0683391	0.0423069	0.0411568	0.0225269	0.0278799
120.6	0.133254	0.165714	0.1385	0.139129	0.119024	0.12976	0.0904201	0.0969565	0.0661995	0.067933	0.0437159	0.0411212	0.0242016	0.0277396
120.8	0.133921	0.165602	0.138989	0.138258	0.119405	0.130077	0.0907457	0.0975974	0.0665964	0.0689923	0.04358	0.0405702	0.0249597	0.0278822
121	0.133833	0.165485	0.137293	0.137747	0.117766	0.129551	0.0895397	0.0966525	0.0659986	0.0681646	0.0420654	0.0397038	0.0243139	0.0276536
121.2	0.134034	0.16539	0.138441	0.139655	0.118204	0.130155	0.0899477	0.0975639	0.0655864	0.0679253	0.0418988	0.0404743	0.0240103	0.0284698
121.4	0.134322	0.16536	0.139301	0.139836	0.119529	0.131543	0.0904363	0.0984045	0.0658284	0.0687777	0.0417533	0.0412351	0.0240274	0.0288661
121.6	0.133889	0.166628	0.137926	0.139178	0.11893	0.132062	0.0896752	0.0988666	0.0659578	0.0699903	0.0408916	0.041643	0.0241438	0.0295263
121.8	0.134875	0.167534	0.137879	0.14049	0.117674	0.132574	0.0897546	0.0991249	0.065799	0.0710894	0.0412403	0.0418761	0.0239392	0.0301608
122	0.134577	0.16764	0.138669	0.141046	0.117759	0.134255	0.0892865	0.100233	0.06456	0.0708143	0.0415761	0.0436605	0.0229971	0.0306323
122.2	0.132936	0.167272	0.137628	0.140162	0.116871	0.134684	0.0882234	0.100104	0.0633171	0.0709568	0.039521	0.0427818	0.0220433	0.0311807
122.4	0.132843	0.168743	0.137254	0.141472	0.116482	0.135259	0.087293	0.10051	0.0639158	0.0722391	0.0404079	0.0438548	0.0228644	0.0322173
122.6	0.132705	0.169418	0.137639	0.141961	0.11615	0.135152	0.0870144	0.101028	0.0640107	0.0729041	0.0406888	0.0440312	0.0224021	0.0327891
122.8	0.132331	0.168587	0.136934	0.141292	0.11503	0.133941	0.0872085	0.101377	0.0623025	0.0712767	0.0397578	0.0428863	0.0219395	0.0324178
123	0.130771	0.16841	0.13645	0.141195	0.115162	0.134392	0.0866848	0.100401	0.0619407	0.0718271	0.0389014	0.0425093	0.0214223	0.0323274
123.2	0.129961	0.170434	0.136387	0.141983	0.114514	0.134922	0.0861662	0.100618	0.0620844	0.0728292	0.0385105	0.0423013	0.0203013	0.032568
123.4	0.13045	0.171755	0.135693	0.142522	0.115029	0.134733	0.0868499	0.100186	0.0625857	0.0728965	0.0384086	0.041862	0.0197469	0.0328088
123.6	0.130569	0.170116	0.136224	0.142175	0.115526	0.134052	0.0872347	0.0978644	0.0621324	0.0716607	0.0391085	0.0411314	0.0202685	0.0312746
123.8	0.130153	0.17101	0.136857	0.141255	0.116204	0.135457	0.0862095	0.09792	0.0624908	0.0731895	0.0395356	0.0419917	0.0210886	0.0311375
124	0.130314	0.172283	0.135725	0.141251	0.116067	0.135037	0.0861425	0.0970091	0.0630242	0.0735147	0.0394403	0.041061	0.0208691	0.0312642
124.2	0.13095	0.171542	0.135881	0.142002	0.117117	0.134688	0.0868922	0.0960075	0.0636401	0.0729967	0.0396828	0.0409466	0.0210118	0.0300952
124.4	0.131925	0.172095	0.139075	0.143947	0.119475	0.136696	0.0887097	0.0970657	0.064652	0.0745469	0.0419791	0.043284	0.0226777	0.0308092
124.6	0.131063	0.172223	0.137743	0.143382	0.119121	0.136815	0.0878921	0.0966253	0.0642486	0.0741701	0.0412641	0.0434358	0.0219059	0.0310557
124.8	0.130905	0.171455	0.13687	0.144522	0.119254	0.137269	0.0880716	0.0979798	0.0643406	0.0743174	0.0410024	0.0434064	0.0214941	0.0322094
125	0.132176	0.171506	0.137787	0.145687	0.121408	0.138095	0.0889082	0.0989559	0.064772	0.0743352	0.0409916	0.0445626	0.0211021	0.031955
125.2	0.131391	0.169811	0.136495	0.144459	0.121267	0.137496	0.0884716	0.0993779	0.0646898	0.073829	0.0398405	0.043971	0.0203228	0.0313711
125.4	0.132508	0.170463	0.136172	0.144728	0.121459	0.137935	0.0897445	0.100446	0.0667125	0.0756624	0.0413568	0.0449643	0.0207939	0.0322802
125.6	0.134071	0.170791	0.136941	0.144142	0.122102	0.13781	0.091063	0.102253	0.0671312	0.0759623	0.0420849	0.0457786	0.0213597	0.0339114
125.8	0.133847	0.16949	0.136105	0.143718	0.121789	0.137914	0.0909631	0.103245	0.0657777	0.0755191	0.0410143	0.046275	0.0204546	0.0342873
126	0.132671	0.16914	0.134193	0.142518	0.120927	0.13788	0.0898947	0.104019	0.0648507	0.0757716	0.040447	0.0467955	0.0203582	0.034693
126.2	0.132935	0.170887	0.134005	0.143119	0.120212	0.137663	0.0906405	0.10527	0.0652995	0.0771984	0.0399211	0.0467133	0.0202821	0.0364764
126.4	0.133997	0.171051	0.134067	0.143181	0.120193	0.136839	0.0903703	0.106321	0.0657866	0.0766991	0.0405175	0.0470038	0.02074	0.0369737
126.6	0.13353	0.169993	0.133079	0.141973	0.119451	0.135465	0.0902063	0.105876	0.0657735	0.0757176	0.0405984	0.0462013	0.0204364	0.0363308
126.8	0.133345	0.170782	0.13399	0.14227	0.119148	0.135214	0.0899191	0.106079	0.06657	0.0758235	0.0405541	0.0460182	0.0207568	0.0370555
127	0.133138	0.171424	0.134294	0.141901	0.118958	0.135388	0.0894967	0.105882	0.0670388	0.0761846	0.0394082	0.0453028	0.0200224	0.0376332
127.2	0.1322	0.170614	0.134345	0.142413	0.118583	0.134207	0.0892046	0.105113	0.0667417	0.07469	0.0391416	0.0435865	0.0196506	0.0360756
127.4	0.133071	0.17071	0.13552	0.142624	0.119431	0.134618	0.0887276	0.104221	0.0675548	0.0751513	0.040235	0.0433645	0.0211418	0.0362015
127.6	0.132209	0.169768	0.136246	0.140853	0.118993	0.134783	0.0878814	0.102834	0.0675277	0.0748247	0.0393874	0.0421845	0.0221723	0.0353058
127.8	0.132151	0.170268	0.13511	0.140731	0.118344	0.134268	0.0873132	0.101678	0.0669505	0.0743709	0.0385174	0.0418907	0.0223973	0.0342709
128	0.132347	0.170676	0.136657	0.143649	0.119657	0.13492	0.0877501	0.101741	0.0680476	0.075132	0.0396544	0.0421749	0.0233409	0.0343031
128.2	0.132593	0.171164	0.137571	0.143841	0.12087	0.136575	0.0875535	0.101946	0.0682722	0.0758736	0.039963	0.043251	0.0229672	0.0339038
128.4	0.131836	0.172468	0.13685	0.145123	0.120134	0.138172	0.0866877	0.102818	0.0674422	0.0768844	0.0402583	0.044095	0.0232461	0.035323
128.6	0.131909	0.172876	0.136547	0.146442	0.119953	0.138014	0.0864463	0.102337	0.0667472	0.0758898	0.0402113	0.0434123	0.0219155	0.0347435
128.8	0.133074	0.17313	0.138059	0.148258	0.120963	0.139417	0.0871598	0.103383	0.0659435	0.0757578	0.0410999	0.0443538	0.0223468	0.0353506
129	0.133504	0.173376	0.136713	0.148266	0.121062	0.140346	0.0868734	0.103608	0.0654097	0.0763084	0.0412574	0.0449432	0.0228123	0.0351128
129.2	0.133915	0.174278	0.137007	0.149262	0.120458	0.140997	0.0872288	0.103986	0.0656118	0.0766367	0.0422722	0.0451313	0.0225334	0.035207
129.4	0.135929	0.17624	0.138556	0.150843	0.121561	0.141705	0.0893297	0.105651	0.0654146	0.0772395	0.0432704	0.0465069	0.0230994	0.0365391
129.6	0.136084	0.175526	0.136761	0.150391	0.121291	0.141289	0.0892076	0.10576	0.0632901	0.0762683	0.0420336	0.0463246	0.0225703	0.0359553
129.8	0.136357	0.17665	0.136355	0.150682	0.120283	0.141276	0.0885173	0.106029	0.0633846	0.0769682	0.0415851	0.0467678	0.0218379	0.0359646
130	0.137393	0.17863	0.135549	0.150088	0.12037	0.140737	0.0885169	0.106339	0.0633359	0.0771697	0.0410309	0.0469748	0.0207794	0.0359915
130.2	0.137353	0.179264	0.134498	0.149974	0.120056	0.139933	0.0887068	0.106704	0.0626142	0.0758335	0.040269	0.0472825	0.0199587	0.0357212
130.4	0.137472	0.177859	0.135322	0.149554	0.120808	0.139792	0.087937	0.1057	0.0630714	0.0750971	0.0414922	0.0469308	0.0208948	0.035619
130.6	0.137009	0.178479	0.136127	0.149534	0.120432	0.139906	0.0876332	0.105968	0.0644302	0.0765669	0.0409865	0.0467335	0.0209346	0.0358921
130.8	0.136566	0.178909	0.135559	0.148692	0.119274	0.138741	0.0874235	0.105516	0.0639901	0.0752257	0.0400774	0.0462792	0.0203747	0.0367931
131	0.136401	0.177448	0.135166	0.148406	0.119907	0.137748	0.0877889	0.104906	0.0644034	0.0740466	0.0405502	0.0458629	0.019771	0.0356737
131.2	0.136778	0.177004	0.137805	0.148951	0.121155	0.13835	0.0883079	0.10526	0.0662667	0.0751666	0.0413309	0.0459017	0.0219792	0.0356824
131.4	0.135632	0.17614	0.136107	0.146052	0.120309	0.137868	0.087826	0.104759	0.0659537	0.0754159	0.040009	0.0450801	0.0218104	0.0358182
131.6	0.134542	0.175227	0.135277	0.145938	0.120309	0.137345	0.0879373	0.104172	0.0656523	0.0750464	0.0389446	0.0451134	0.0213245	0.0346367
131.8	0.135372	0.175853	0.137025	0.147939	0.122293	0.138963	0.0893104	0.105606	0.0668885	0.0764943	0.0404611	0.0467038	0.0223695	0.0353241
132	0.133364	0.175703	0.13703	0.148029	0.121925	0.14014	0.0889871	0.106827	0.0673092	0.0785371	0.0400886	0.0470161	0.0222236	0.0360545
132.2	0.132382	0.176149	0.135665	0.148137	0.121347	0.141659	0.0890099	0.107358	0.0665718	0.0791764	0.0398401	0.047397	0.0204596	0.0360546
132.4	0.132398	0.176852	0.136606	0.150766	0.122097	0.142749	0.0893623	0.108245	0.0660699	0.0795518	0.041028	0.0479585	0.0211046	0.0370831
132.6	0.132635	0.175596	0.137143	0.150559	0.121877	0.142084	0.0892014	0.107137	0.0653115	0.0790937	0.0411793	0.0473136	0.0210201	0.0367319
132.8	0.132267	0.174518	0.136843	0.149498	0.120646	0.141613	0.0888508	0.106377	0.0649508	0.0786415	0.0409131	0.0469915	0.0204263	0.0364529
133	0.132847	0.175041	0.137727	0.150468	0.120468	0.141883	0.0897647	0.106627	0.0664101	0.0800519	0.0411955	0.0470146	0.020325	0.0365842
133.2	0.132766	0.17487	0.137652	0.150508	0.12004	0.140859	0.0898761	0.105744	0.0660375	0.0792496	0.0407315	0.0460222	0.0189285	0.0352809
133.4	0.133321	0.174244	0.136485	0.150411	0.119485	0.139991	0.0895647	0.104284	0.0653532	0.0781332	0.0408175	0.0455621	0.0189683	0.0354948
133.6	0.13389	0.175357	0.136882	0.151115	0.119991	0.141212	0.0894891	0.104796	0.0661566	0.0794578	0.0403703	0.045394	0.0183858	0.0354622
133.8	0.134621	0.176016	0.136636	0.149504	0.120229	0.140207	0.0897229	0.104167	0.0665175	0.0786055	0.0390003	0.0441486	0.0179426	0.0352966
134	0.134308	0.175572	0.135287	0.148825	0.119666	0.138528	0.0889141	0.10267	0.0654643	0.0765885	0.0381011	0.0439463	0.0175265	0.034422
134.2	0.134424	0.175027	0.136791	0.1498	0.119497	0.139411	0.0886074	0.10225	0.0659611	0.0762557	0.038773	0.0440326	0.0174829	0.0338296
134.4	0.134923	0.175397	0.138581	0.149129	0.119584	0.139234	0.0890741	0.101678	0.0671365	0.0772121	0.0381683	0.0424185	0.018236	0.0342075
134.6	0.134176	0.174878	0.136427	0.14888	0.117945	0.13761	0.0891977	0.100996	0.0664368	0.0756632	0.0369874	0.041546	0.017633	0.033465
134.8	0.135026	0.173933	0.136793	0.149665	0.118194	0.136965	0.0893015	0.10015	0.0671495	0.0748528	0.0392251	0.0422317	0.0179202	0.0335075
135	0.135599	0.173562	0.137903	0.14937	0.119554	0.137624	0.0895344	0.100832	0.0684968	0.0758219	0.0394515	0.0428074	0.0185018	0.0336861
135.2	0.135463	0.174043	0.137807	0.149138	0.119605	0.138655	0.089716	0.101525	0.0682849	0.0775556	0.0384336	0.0430236	0.0201882	0.0351113
135.4	0.13463	0.174843	0.137151	0.149604	0.119665	0.139537	0.0900182	0.102146	0.0673317	0.0768853	0.0392981	0.0442655	0.0200135	0.0350193
135.6	0.135027	0.176632	0.13813	0.151594	0.120518	0.141504	0.0894959	0.10376	0.0672332	0.0782513	0.0396171	0.0468107	0.0193599	0.0357482
135.8	0.134425	0.176421	0.137712	0.150373	0.120337	0.142008	0.0895452	0.104572	0.0672794	0.0796537	0.0396181	0.0468503	0.0195751	0.0364293
136	0.133658	0.177031	0.137828	0.150873	0.120535	0.14247	0.0897458	0.104427	0.0670634	0.0796589	0.0395348	0.0469025	0.0195781	0.0368009
136.2	0.134067	0.177966	0.139169	0.151855	0.122275	0.14373	0.0908687	0.105169	0.0668829	0.0790561	0.0400419	0.0474175	0.0193893	0.0365666
136.4	0.134254	0.177902	0.138978	0.15169	0.122222	0.143044	0.0898521	0.104347	0.0667252	0.0789654	0.0403837	0.0471996	0.0206045	0.0366749
136.6	0.134625	0.177392	0.139324	0.15071	0.121701	0.14283	0.0900892	0.10396	0.0677769	0.0804463	0.0410086	0.0470741	0.0208277	0.0362273
136.8	0.134136	0.178285	0.139293	0.150165	0.121729	0.142821	0.0903802	0.103921	0.0682838	0.080206	0.040133	0.0464937	0.0200254	0.0351979
137	0.134391	0.177611	0.138688	0.149943	0.121843	0.141143	0.0912569	0.103776	0.0675858	0.0786717	0.0398556	0.045396	0.0208122	0.0347744
137.2	0.134791	0.176251	0.138485	0.149494	0.121837	0.139714	0.0907536	0.102504	0.0678133	0.077064	0.0404764	0.0440857	0.0213331	0.0337902
137.4	0.135497	0.176653	0.13889	0.149753	0.12254	0.140249	0.0910304	0.1031	0.0678952	0.0774106	0.0399731	0.0442235	0.0213547	0.0342347
137.6	0.135311	0.176554	0.137867	0.147975	0.12221	0.138649	0.0906	0.102429	0.0668771	0.0757066	0.0371463	0.0420333	0.0206061	0.0330307
137.8	0.135277	0.17416	0.136808	0.14664	0.121344	0.135948	0.0899232	0.100629	0.0656657	0.0726495	0.0371012	0.0406129	0.0211217	0.0316227
138	0.135833	0.174218	0.138778	0.147587	0.120503	0.135831	0.0903157	0.100995	0.0664399	0.0725383	0.037221	0.0409054	0.0212552	0.0316404
138.2	0.135943	0.173472	0.138075	0.146539	0.119452	0.135196	0.0912819	0.100705	0.0663982	0.0725298	0.0371021	0.0396708	0.0205755	0.0308431
138.4	0.135755	0.171872	0.137395	0.145817	0.11965	0.133142	0.0923034	0.1	0.0659088	0.0707428	0.0372081	0.0383076	0.021385	0.029871
138.6	0.136133	0.17084	0.137823	0.147448	0.119731	0.133086	0.0921658	0.0998294	0.06599	0.0700947	0.0384619	0.03868	0.0222866	0.0299857
138.8	0.136354	0.170378	0.137395	0.147079	0.118651	0.133336	0.0916807	0.100772	0.0661619	0.0717847	0.0387081	0.0395312	0.0219587	0.03097
139	0.136144	0.171304	0.136824	0.147176	0.119583	0.134342	0.0919844	0.101823	0.0652889	0.0723901	0.0389116	0.0404623	0.0229314	0.0326196
139.2	0.136931	0.172347	0.13765	0.148552	0.120597	0.135318	0.0923974	0.102965	0.0656204	0.0729502	0.0402147	0.0416661	0.0239812	0.0337231
139.4	0.136404	0.171702	0.137598	0.149288	0.120309	0.135684	0.092156	0.103721	0.0656097	0.0729001	0.0407817	0.0426316	0.0228609	0.0339025
139.6	0.135764	0.171708	0.136619	0.148564	0.12034	0.135911	0.0918524	0.104339	0.0650154	0.0742491	0.0401096	0.0432192	0.0214877	0.0342334
139.8	0.136213	0.172361	0.137375	0.149258	0.121165	0.135914	0.0922529	0.104287	0.064887	0.0750433	0.0404488	0.0430688	0.020877	0.0340827
140	0.136209	0.174035	0.137792	0.151281	0.121897	0.137387	0.0922228	0.104783	0.0650208	0.0754223	0.0408455	0.0448482	0.0217751	0.0360741
140.2	0.135789	0.174068	0.137768	0.151717	0.121139	0.137206	0.0907946	0.103962	0.0643848	0.0758027	0.040999	0.0457712	0.0214122	0.0355806
140.4	0.136168	0.175238	0.138299	0.152223	0.120851	0.137916	0.0901145	0.104592	0.0651096	0.0777939	0.0418539	0.0462808	0.0221348	0.0362801
140.6	0.135406	0.17572	0.138045	0.1518	0.120599	0.138398	0.0901054	0.104889	0.0652092	0.0779842	0.0408142	0.0464212	0.0222793	0.0359429
140.8	0.135421	0.176262	0.137771	0.152572	0.119895	0.138063	0.0902496	0.105637	0.0649776	0.0766165	0.0405363	0.0455162	0.0231069	0.0361188
141	0.136645	0.175519	0.139559	0.152701	0.120024	0.138094	0.0911023	0.106288	0.0652137	0.0771562	0.0413134	0.0460511	0.0239458	0.0369793
141.2	0.136858	0.176586	0.139824	0.152115	0.119806	0.138712	0.0902034	0.106428	0.0660061	0.0782814	0.040101	0.0458495	0.0238084	0.0369658
141.4	0.136371	0.176582	0.137614	0.151385	0.118719	0.137585	0.0891096	0.105454	0.0645826	0.0773539	0.0379775	0.044219	0.0235189	0.0371017
141.6	0.137638	0.177012	0.138567	0.151825	0.118458	0.137312	0.089286	0.105644	0.0650309	0.0773171	0.0391386	0.0443586	0.0244837	0.0370419
141.8	0.137888	0.177476	0.139996	0.152261	0.11842	0.137852	0.0899795	0.106797	0.0657672	0.0785241	0.0398048	0.0453644	0.0263098	0.0374883
142	0.137295	0.177763	0.14023	0.152728	0.118337	0.138434	0.0909973	0.107158	0.0660829	0.0790549	0.0391186	0.0449764	0.0262876	0.0377843
142.2	0.13861	0.178174	0.140459	0.153462	0.119064	0.138799	0.0913773	0.106853	0.0658351	0.0784685	0.0413877	0.0456246	0.0266523	0.0377638
142.4	0.138661	0.178553	0.141339	0.15439	0.119805	0.140521	0.0911533	0.107656	0.0652482	0.0793369	0.0415722	0.0467986	0.027238	0.0382109
142.6	0.13835	0.179101	0.140607	0.153975	0.119832	0.141694	0.0909636	0.108051	0.0652782	0.0809887	0.0412852	0.0473398	0.0270562	0.0397187
142.8	0.137969	0.179856	0.139527	0.153866	0.120153	0.142411	0.0905687	0.108896	0.0648009	0.0818285	0.0417674	0.0486354	0.0264948	0.0402625
143	0.13868	0.181037	0.140795	0.155227	0.123091	0.143857	0.0915897	0.109759	0.0649529	0.0819476	0.0435543	0.0496816	0.0276235	0.0411891
143.2	0.1383	0.179648	0.139606	0.154145	0.122961	0.142836	0.0906558	0.10871	0.0645538	0.0804356	0.0427273	0.0482551	0.0253712	0.0395875
143.4	0.137937	0.178658	0.140076	0.154267	0.124001	0.142694	0.0910238	0.108065	0.0652167	0.0807182	0.0426853	0.0470635	0.0242552	0.039154
143.6	0.137875	0.180295	0.139971	0.154005	0.124344	0.14268	0.0907905	0.108232	0.0641097	0.0802619	0.0418933	0.0465764	0.0231381	0.0387078
143.8	0.137336	0.180006	0.138818	0.153347	0.123599	0.141678	0.0894178	0.106411	0.0629415	0.0785807	0.0408649	0.0456806	0.0224498	0.0378067
144	0.137766	0.179274	0.139389	0.153719	0.124049	0.14194	0.0902375	0.105754	0.0639654	0.0789865	0.0418658	0.0461582	0.023152	0.0380727
144.2	0.137075	0.17954	0.139608	0.152452	0.12417	0.140872	0.0898846	0.10544	0.0640364	0.078652	0.0403871	0.0451397	0.0218555	0.036907
144.4	0.135587	0.178697	0.136886	0.150543	0.123067	0.140045	0.0898779	0.105515	0.0630504	0.076799	0.0382684	0.0434578	0.0204696	0.03515
144.6	0.13538	0.177415	0.137674	0.150812	0.121947	0.138851	0.0893757	0.104595	0.0633831	0.075488	0.0377842	0.0425145	0.0200666	0.0337699
144.8	0.135708	0.177233	0.139003	0.150183	0.122312	0.138398	0.090522	0.105371	0.0647508	0.0762572	0.0378535	0.0414462	0.0204865	0.0340577
145	0.135718	0.177076	0.138217	0.148282	0.12174	0.137586	0.0902545	0.104675	0.0651679	0.0768515	0.0366584	0.0407474	0.0199448	0.0340712
145.2	0.135312	0.176779	0.13691	0.148488	0.120227	0.135324	0.0896934	0.103637	0.0650423	0.0754833	0.0363192	0.0394463	0.0196422	0.0330271
145.4	0.136016	0.175811	0.138515	0.149664	0.120153	0.135022	0.0898868	0.103556	0.0659283	0.0753975	0.0375192	0.0395278	0.0197836	0.0324734
145.6	0.136248	0.175411	0.139698	0.14968	0.120437	0.135655	0.0912898	0.104436	0.0675686	0.0763659	0.0382099	0.040659	0.0208638	0.0328326
145.8	0.135664	0.176238	0.139269	0.150136	0.120365	0.13539	0.0917178	0.104267	0.0678887	0.0761293	0.03781	0.0407462	0.0218475	0.0336808
146	0.136474	0.175491	0.14021	0.151369	0.12128	0.136453	0.0920525	0.104747	0.0684845	0.0757947	0.0385861	0.0406099	0.0215898	0.0335998
146.2	0.137	0.175544	0.140232	0.151764	0.120936	0.137454	0.0915702	0.105872	0.068464	0.0767999	0.0392311	0.0425837	0.0211268	0.033738
146.4	0.13531	0.175336	0.139073	0.151718	0.120744	0.138292	0.0919354	0.107413	0.0687877	0.0789784	0.0389145	0.0434776	0.0214793	0.034927
146.6	0.135171	0.176231	0.139412	0.151969	0.122028	0.138768	0.0922557	0.107836	0.0694516	0.0787491	0.0399128	0.0450007	0.0210683	0.0348742
146.8	0.13563	0.176044	0.139532	0.15327	0.122479	0.139602	0.0916226	0.108507	0.069	0.0784652	0.0400956	0.0461071	0.0213904	0.034333
147	0.135238	0.175397	0.139196	0.153597	0.122131	0.140129	0.0915509	0.107961	0.0690514	0.0787679	0.0406044	0.0467619	0.0211701	0.0341951
147.2	0.135897	0.175811	0.140586	0.154132	0.123058	0.140799	0.0920955	0.108437	0.06999	0.0791209	0.0414322	0.046859	0.0206913	0.0335497
147.4	0.13619	0.17725	0.140365	0.154308	0.12349	0.142047	0.0922922	0.109516	0.0703143	0.0789309	0.0415698	0.0471901	0.0213354	0.0340649
147.6	0.135332	0.177306	0.139167	0.153865	0.122289	0.141963	0.091579	0.108894	0.0690037	0.0781786	0.0411824	0.0470681	0.0211886	0.0334255
147.8	0.136135	0.177738	0.140197	0.153499	0.123497	0.142531	0.0927736	0.108099	0.069649	0.0782708	0.04292	0.0474068	0.0219358	0.0335254
148	0.136134	0.178259	0.14026	0.15236	0.12377	0.143051	0.093932	0.108815	0.0692797	0.0793624	0.0423234	0.0475247	0.0216986	0.0340897
148.2	0.134985	0.178727	0.13842	0.150531	0.122215	0.140869	0.0926103	0.108227	0.0684625	0.0785745	0.0406286	0.0466307	0.0212832	0.033513
148.4	0.135893	0.178675	0.139497	0.151022	0.122376	0.141596	0.0925382	0.107423	0.0682044	0.0774677	0.0421176	0.0467086	0.0218426	0.0326007
148.6	0.136973	0.180237	0.142257	0.1505	0.123045	0.142101	0.0923008	0.107169	0.0691179	0.0786173	0.0421291	0.0463701	0.0229028	0.0335906
148.8	0.135919	0.180565	0.140507	0.149321	0.123078	0.141537	0.0924191	0.106734	0.0684329	0.0784066	0.0408789	0.0450862	0.0232026	0.0341572
149	0.136395	0.180068	0.140934	0.150248	0.122103	0.141177	0.0915428	0.105447	0.0678437	0.0770816	0.0419872	0.0449065	0.0220503	0.0333199
149.2	0.136867	0.179623	0.142916	0.151513	0.122769	0.142185	0.0909369	0.105414	0.0679044	0.077705	0.0424245	0.0458573	0.02172	0.0332329
149.4	0.13742	0.180241	0.143532	0.151068	0.12344	0.142482	0.0908522	0.105199	0.0684685	0.0785194	0.0418844	0.0453508	0.0227819	0.0339478
149.6	0.137514	0.18027	0.143008	0.151267	0.123331	0.142145	0.0919368	0.105227	0.068479	0.0780939	0.0418718	0.0449122	0.0239181	0.0349867
149.8	0.137976	0.182045	0.143936	0.153349	0.123534	0.143405	0.0914941	0.106562	0.0678973	0.0788657	0.0416407	0.0455284	0.0237426	0.0354962
150	0.137823	0.179818	0.143306	0.151957	0.123225	0.14251	0.0914011	0.105927	0.0673247	0.0787732	0.0407029	0.0447312	0.0231225	0.033859
150.2	0.135787	0.179347	0.143263	0.152606	0.123197	0.142247	0.0909192	0.106161	0.0667188	0.0791974	0.0405351	0.0457071	0.0233098	0.0338495
150.4	0.136239	0.180462	0.144172	0.15368	0.124542	0.142961	0.091908	0.10667	0.0677673	0.0804831	0.0415499	0.0462164	0.023703	0.0346502
150.6	0.136324	0.179077	0.143413	0.153134	0.124022	0.141611	0.0909169	0.105089	0.0665874	0.0790086	0.0410722	0.0457653	0.0221234	0.0323618
150.8	0.137471	0.178311	0.144028	0.154397	0.125631	0.142255	0.0917443	0.105271	0.0676764	0.079555	0.0422579	0.0465929	0.0226398	0.0319548
151	0.137547	0.179692	0.144847	0.15447	0.126133	0.142981	0.092807	0.105911	0.0685439	0.0806029	0.0426948	0.0476546	0.0221602	0.0319847
151.2	0.137497	0.178899	0.143855	0.153667	0.125506	0.14191	0.0931391	0.106238	0.0680726	0.0789318	0.0422031	0.0470382	0.0217155	0.0308205
151.4	0.13747	0.178312	0.142323	0.154179	0.12431	0.141469	0.0925276	0.106047	0.0672337	0.077802	0.0420558	0.0472231	0.0209797	0.0301753
151.6	0.1371	0.178471	0.143764	0.153484	0.124858	0.141417	0.0934655	0.105512	0.0680761	0.079207	0.043064	0.0477663	0.0209552	0.030121
151.8	0.137328	0.178984	0.142693	0.15198	0.12511	0.140654	0.0943904	0.10541	0.068452	0.0786798	0.0428249	0.0470313	0.0215012	0.0303362
152	0.136697	0.177678	0.141625	0.151617	0.1238	0.139736	0.0941077	0.105159	0.0683004	0.0783914	0.0430589	0.0465471	0.0212345	0.030298
152.2	0.138766	0.177625	0.142981	0.1522	0.124901	0.139368	0.0948034	0.105705	0.0701345	0.0786626	0.0452521	0.0472167	0.0223649	0.0305495
152.4	0.138761	0.178174	0.142787	0.151549	0.125918	0.140692	0.0945486	0.105963	0.0700202	0.0787322	0.0448036	0.0470881	0.0224965	0.0310588
152.6	0.13762	0.1773	0.140655	0.150143	0.124368	0.139535	0.0936062	0.10527	0.0691175	0.077777	0.0428657	0.0456651	0.0217885	0.0309348
152.8	0.137306	0.176122	0.140475	0.151024	0.123851	0.139515	0.093451	0.105639	0.0690418	0.0777434	0.0428114	0.0452009	0.0205065	0.0303105
153	0.138109	0.175945	0.140964	0.151341	0.12382	0.14061	0.0932833	0.106181	0.0693972	0.0786908	0.0431808	0.0462697	0.0196466	0.0306124
153.2	0.138381	0.17727	0.141638	0.151905	0.12449	0.142173	0.0941793	0.107567	0.0706847	0.080932	0.0431247	0.047157	0.0215124	0.0328258
153.4	0.138966	0.178815	0.141628	0.152408	0.123893	0.141638	0.0951308	0.108964	0.0710269	0.0816745	0.0434948	0.0473069	0.0229399	0.0336579
153.6	0.139068	0.17904	0.142226	0.153359	0.12372	0.142154	0.0959804	0.110017	0.0700073	0.0810988	0.0429686	0.0474887	0.0228631	0.0337648
153.8	0.137352	0.178596	0.141392	0.152227	0.123276	0.141599	0.0954529	0.109559	0.0692812	0.08167	0.0420832	0.0475688	0.0222302	0.0329287
154	0.137719	0.179639	0.142073	0.151156	0.123688	0.141072	0.0967993	0.109594	0.0695098	0.0817834	0.0422626	0.0475388	0.0237461	0.0330015
154.2	0.136077	0.180977	0.142512	0.152076	0.122965	0.141392	0.0960153	0.110592	0.0687109	0.0817894	0.0413902	0.0475866	0.0232079	0.0338905
154.4	0.137022	0.181417	0.142177	0.151431	0.122611	0.140465	0.0962895	0.109669	0.068062	0.0812206	0.0416154	0.0469036	0.0228011	0.033298
154.6	0.137081	0.181009	0.14359	0.151153	0.122939	0.140167	0.0966657	0.109769	0.0681963	0.0809942	0.0417647	0.0465954	0.022517	0.0320625
154.8	0.13705	0.182267	0.143822	0.15013	0.124101	0.140698	0.0973296	0.110162	0.069322	0.0812114	0.0418369	0.0469174	0.0227127	0.0316887
155	0.135587	0.181241	0.142382	0.148729	0.12129	0.13904	0.0960867	0.109208	0.0674668	0.0792283	0.0406048	0.0458286	0.0214523	0.0312029
155.2	0.135944	0.180076	0.142602	0.148659	0.12104	0.138389	0.0953261	0.108162	0.0669127	0.077899	0.0406847	0.045626	0.0208967	0.0301246
155.4	0.136128	0.181194	0.143322	0.148822	0.120985	0.139175	0.0945348	0.107717	0.0672175	0.0797545	0.04035	0.0457937	0.0203886	0.0296431
155.6	0.135105	0.180426	0.141861	0.147303	0.12007	0.137728	0.0928578	0.105637	0.0674585	0.0789803	0.0392633	0.0443926	0.0204921	0.0289799
155.8	0.135663	0.178971	0.141977	0.14907	0.12004	0.137491	0.0924439	0.104447	0.0674486	0.0773857	0.0399865	0.0438246	0.0209978	0.0284086
156	0.136469	0.178066	0.143591	0.15004	0.120666	0.13849	0.0923651	0.104471	0.0681695	0.0782466	0.0408718	0.0442494	0.0201928	0.0287839
156.2	0.136748	0.177929	0.141945	0.149043	0.120391	0.138689	0.0918978	0.104324	0.0686127	0.0787962	0.0400989	0.0439933	0.0205185	0.0289842
156.4	0.136856	0.177955	0.1408	0.150317	0.120436	0.139306	0.0913908	0.103799	0.0685792	0.078367	0.0395241	0.0437179	0.0206955	0.0293266
156.6	0.137909	0.177334	0.141175	0.151418	0.120368	0.140464	0.0919416	0.105121	0.0687747	0.0786112	0.0394811	0.044011	0.0201465	0.0295713
156.8	0.138446	0.177384	0.141152	0.152016	0.121681	0.14174	0.0921859	0.105973	0.069309	0.0803326	0.0393051	0.0444174	0.0196088	0.0301247
157	0.139698	0.178103	0.140907	0.152633	0.12277	0.142552	0.0929494	0.106826	0.0701377	0.081575	0.0404605	0.0460191	0.0207564	0.0320199
157.2	0.140237	0.1793	0.142444	0.154225	0.123747	0.143647	0.0946652	0.108805	0.0712418	0.0824368	0.0412209	0.047205	0.0221929	0.0338324
157.4	0.139863	0.177953	0.141234	0.15369	0.123061	0.142435	0.094174	0.108966	0.0697252	0.0810804	0.0403925	0.0465248	0.021329	0.0334776
157.6	0.139569	0.177604	0.142196	0.154059	0.124373	0.142451	0.0949582	0.109297	0.0696126	0.081302	0.0402994	0.046464	0.0218016	0.0341594
157.8	0.139317	0.179227	0.142685	0.154038	0.124646	0.142545	0.0952412	0.110908	0.0704033	0.0826161	0.0402779	0.0470567	0.0225526	0.0346549
158	0.13985	0.180187	0.142677	0.153554	0.123958	0.141926	0.095395	0.111587	0.0697132	0.081145	0.0399839	0.0463161	0.0226176	0.0342997
158.2	0.139062	0.178241	0.14315	0.153638	0.123619	0.14042	0.0949659	0.110511	0.0691984	0.079779	0.0405735	0.0457871	0.0213823	0.0326382
158.4	0.140025	0.179413	0.145046	0.153416	0.125601	0.14103	0.0958628	0.110339	0.0699101	0.0803104	0.0421759	0.0469037	0.0221965	0.032136
158.6	0.139027	0.179453	0.144189	0.151581	0.124954	0.140718	0.0956384	0.110837	0.0700307	0.0802225	0.0414371	0.0453811	0.0217493	0.031203
158.8	0.138411	0.178394	0.142459	0.150304	0.123672	0.139534	0.0946409	0.109951	0.0689085	0.0788242	0.042098	0.0441735	0.0206156	0.0295586
159	0.138517	0.177956	0.14332	0.151035	0.123469	0.140253	0.0940476	0.109436	0.068274	0.0779536	0.0430553	0.0447264	0.0197891	0.0294854
159.2	0.138803	0.179122	0.142726	0.149994	0.123328	0.140875	0.0929442	0.109316	0.0678147	0.0787721	0.0420119	0.0449574	0.019599	0.0288311
159.4	0.137541	0.178325	0.141117	0.149752	0.120421	0.139539	0.0909836	0.107912	0.0675592	0.0783728	0.0410806	0.0436929	0.0189561	0.0273694
159.6	0.138107	0.177917	0.142638	0.151324	0.121079	0.14023	0.0912661	0.107606	0.0675678	0.0770593	0.0424626	0.0445966	0.0195483	0.0271458
159.8	0.138351	0.178513	0.144009	0.152193	0.121786	0.142024	0.0921829	0.107819	0.0679515	0.0775084	0.0426788	0.0456034	0.0193093	0.0275829
160	0.137867	0.179121	0.142489	0.151294	0.121139	0.142333	0.0921378	0.107327	0.0683799	0.0787381	0.0421506	0.0457589	0.0196536	0.0279113
160.2	0.137793	0.180357	0.141382	0.152214	0.121158	0.143843	0.0924477	0.10757	0.068654	0.0790666	0.0429417	0.0468493	0.0201171	0.0288448
160.4	0.1379	0.180784	0.141151	0.152945	0.122041	0.145541	0.0931601	0.10906	0.0681918	0.0792853	0.0426926	0.04849	0.01965	0.0294815
160.6	0.136912	0.180544	0.140328	0.151997	0.122115	0.146241	0.0936015	0.109691	0.0676609	0.0800786	0.0417906	0.048977	0.0196176	0.0295082
160.8	0.136744	0.181368	0.141165	0.152943	0.122963	0.146649	0.0936428	0.109848	0.0680239	0.0806218	0.0414331	0.0492928	0.0206268	0.0303875
161	0.137441	0.182451	0.141125	0.153661	0.122715	0.147614	0.0943399	0.111065	0.067971	0.0812245	0.0412742	0.0511521	0.02055	0.032
161.2	0.137371	0.181866	0.141722	0.15409	0.123445	0.147545	0.0957926	0.111603	0.0679231	0.0811794	0.0415077	0.0510961	0.0210885	0.0329243
161.4	0.136784	0.181047	0.142283	0.153037	0.12433	0.146775	0.0953617	0.110818	0.0679831	0.081286	0.0413878	0.0500561	0.0214723	0.032366
161.6	0.137369	0.182563	0.143745	0.153297	0.126235	0.146829	0.0960373	0.111868	0.0694125	0.0833791	0.0409255	0.049836	0.0231655	0.0336588
161.8	0.137526	0.181854	0.143023	0.152883	0.125529	0.145481	0.0957932	0.111406	0.0692027	0.0827802	0.0404946	0.0489263	0.0237987	0.0337537
162	0.138391	0.180377	0.144938	0.152225	0.126606	0.144096	0.0963245	0.110169	0.0697628	0.0816311	0.0421175	0.049208	0.0238035	0.0327215
162.2	0.138967	0.181237	0.146034	0.152219	0.128538	0.144706	0.097087	0.110686	0.0708881	0.083467	0.0426437	0.0496789	0.0248537	0.0330445
162.4	0.13907	0.18281	0.14486	0.151581	0.128216	0.144401	0.096482	0.110399	0.070452	0.0828626	0.041898	0.0485832	0.0255333	0.0336981
162.6	0.138679	0.180936	0.143928	0.150994	0.126838	0.143427	0.0954771	0.10976	0.0690728	0.0816444	0.0418044	0.0467212	0.0243037	0.0332233
162.8	0.139883	0.179859	0.145454	0.151377	0.127858	0.14418	0.0958242	0.109911	0.0693948	0.0815941	0.0426445	0.0466603	0.0235959	0.0327134
163	0.139814	0.179728	0.144501	0.150878	0.127629	0.143646	0.0951818	0.1091	0.0697761	0.0816102	0.0423305	0.046435	0.0242453	0.0327556
163.2	0.140472	0.180024	0.143504	0.150949	0.125476	0.141928	0.0935271	0.108956	0.0694141	0.0807358	0.0425402	0.0460739	0.0236129	0.0328365
163.4	0.140877	0.179247	0.144781	0.152552	0.126136	0.142113	0.093647	0.109074	0.0699469	0.0801769	0.0431392	0.0462938	0.0231538	0.0330119
163.6	0.140867	0.179672	0.145608	0.15242	0.127254	0.143191	0.0938994	0.109005	0.0694671	0.0797951	0.0430969	0.0465972	0.023077	0.0331021
163.8	0.140174	0.180292	0.144209	0.152853	0.126027	0.143155	0.0930467	0.108784	0.069766	0.0801925	0.0421291	0.0467022	0.0225027	0.0336001
164	0.140162	0.180595	0.143223	0.153305	0.126256	0.144024	0.0929172	0.109661	0.0694733	0.0805632	0.0429126	0.0478849	0.0222231	0.0342017
164.2	0.138595	0.180031	0.142918	0.153633	0.126298	0.145081	0.0921232	0.110845	0.0682764	0.0798786	0.0414777	0.0483273	0.0200501	0.0346828
164.4	0.137836	0.179923	0.142289	0.153457	0.125508	0.144915	0.0919577	0.111338	0.0675398	0.0803062	0.0406046	0.0489148	0.0195385	0.0343077
164.6	0.137554	0.181393	0.142392	0.154313	0.125474	0.145249	0.0916581	0.111837	0.0675424	0.0806625	0.0398123	0.0487952	0.019689	0.0343979
164.8	0.137623	0.181568	0.14217	0.15457	0.124889	0.145214	0.0914568	0.112183	0.0663118	0.0799598	0.0390474	0.0491409	0.0183735	0.0342233
165	0.138107	0.181779	0.142042	0.155218	0.125802	0.145909	0.0926509	0.11226	0.0662131	0.0806074	0.0402265	0.0508233	0.0185329	0.034818
165.2	0.138473	0.181764	0.143355	0.154536	0.127764	0.146155	0.0945395	0.112754	0.0678469	0.0819399	0.0416998	0.050755	0.0208441	0.0349306
165.4	0.138982	0.18234	0.143103	0.153345	0.127817	0.145232	0.0950084	0.112531	0.0684549	0.0821932	0.040933	0.0494911	0.0216113	0.0342252
165.6	0.139917	0.181488	0.143071	0.153487	0.127668	0.144139	0.0959683	0.112191	0.0682174	0.0817384	0.0416239	0.0489528	0.0227735	0.0347659
165.8	0.141455	0.181486	0.144578	0.153896	0.128569	0.143717	0.0974248	0.111755	0.0690619	0.082013	0.043135	0.0496543	0.0225368	0.0335073
166	0.141601	0.182764	0.144449	0.151953	0.129019	0.1439	0.097594	0.111948	0.0694277	0.0822713	0.0431672	0.0495284	0.0233166	0.0333705
166.2	0.141511	0.18315	0.142397	0.152378	0.127989	0.143683	0.0982882	0.112668	0.0690117	0.081942	0.0432333	0.0487182	0.0237316	0.0338949
166.4	0.142834	0.182636	0.144464	0.153884	0.128413	0.14397	0.0990865	0.112696	0.0695741	0.080646	0.0442903	0.0491066	0.0239387	0.033745
166.6	0.14263	0.181436	0.1452	0.153181	0.129289	0.144753	0.100134	0.113132	0.0695731	0.0809718	0.0445343	0.0489839	0.0236407	0.0335971
166.8	0.143616	0.181001	0.145015	0.153009	0.129596	0.144171	0.100824	0.112624	0.0716422	0.08081	0.0448921	0.0482337	0.0248919	0.0330658
167	0.143611	0.181584	0.145645	0.154938	0.12899	0.14392	0.100774	0.112668	0.0722719	0.0807719	0.0463908	0.049243	0.0257759	0.0333246
167.2	0.143024	0.180627	0.146007	0.155554	0.128715	0.143872	0.0995569	0.112785	0.0716582	0.0793323	0.045611	0.0487254	0.0244452	0.0338528
167.4	0.141485	0.180345	0.145751	0.156394	0.129556	0.14553	0.0990612	0.112578	0.0714448	0.0800461	0.044422	0.0485618	0.0248516	0.0345928
167.6	0.141337	0.182191	0.146184	0.157735	0.129277	0.14755	0.0985111	0.112518	0.071401	0.0810585	0.0447784	0.0492549	0.0250586	0.035249
167.8	0.140863	0.181863	0.146159	0.158784	0.12927	0.148068	0.0978874	0.113283	0.0705623	0.0811762	0.0434136	0.0492154	0.0245714	0.0365211
168	0.139647	0.181096	0.145515	0.158433	0.129356	0.147973	0.0967735	0.113033	0.0694925	0.0804269	0.0426175	0.0491102	0.0238681	0.0372639
168.2	0.13803	0.182043	0.144945	0.158535	0.128505	0.148613	0.0951595	0.113058	0.0690351	0.0811665	0.0411391	0.0488461	0.0227406	0.037651
168.4	0.137548	0.183825	0.144545	0.158907	0.127995	0.148913	0.0949235	0.113385	0.0691907	0.0824713	0.0404185	0.049334	0.0225455	0.0380299
168.6	0.136937	0.183627	0.143967	0.159142	0.128155	0.149029	0.094286	0.112966	0.0687405	0.0816383	0.0391182	0.0487658	0.0215034	0.0374544
168.8	0.137074	0.183594	0.143721	0.159237	0.128313	0.149324	0.0945019	0.112208	0.0689766	0.0822853	0.0395944	0.0500726	0.0214166	0.0369031
169	0.137695	0.185594	0.143958	0.159311	0.128832	0.150413	0.094642	0.112965	0.0700731	0.0847118	0.0398322	0.0512878	0.022261	0.0371881
169.2	0.137184	0.18528	0.142697	0.157691	0.127776	0.149535	0.09474	0.112571	0.0699334	0.0840541	0.0386386	0.049908	0.021798	0.0357521
169.4	0.138077	0.184414	0.14295	0.157553	0.127312	0.147188	0.0943578	0.111215	0.0698802	0.0825814	0.038903	0.048265	0.0202606	0.0337538
169.6	0.138999	0.184656	0.14402	0.157525	0.128918	0.14823	0.0944543	0.111337	0.0703164	0.0833829	0.0400466	0.0490394	0.0200162	0.0331722
169.8	0.139058	0.184808	0.142461	0.154868	0.127863	0.147015	0.0939806	0.110677	0.0711474	0.0834995	0.0392294	0.0477592	0.0189524	0.0316404
170	0.139264	0.184549	0.14176	0.154145	0.127027	0.14704	0.0941313	0.111355	0.0714029	0.0833043	0.0402834	0.0475939	0.0187221	0.0325332
170.2	0.1404	0.182762	0.143929	0.15571	0.128349	0.146918	0.0961619	0.112384	0.0723918	0.0823841	0.0417244	0.0484317	0.0190588	0.0322769
170.4	0.139888	0.181275	0.144375	0.154434	0.129257	0.147359	0.0963063	0.112526	0.0730718	0.0823397	0.0421094	0.0487374	0.0193976	0.0318036
170.6	0.139817	0.18095	0.144531	0.154837	0.128893	0.146722	0.097115	0.112899	0.0739713	0.0826667	0.0431918	0.0484955	0.0206383	0.0320935
170.8	0.140975	0.180233	0.146076	0.156507	0.129022	0.145917	0.0979245	0.112955	0.0752972	0.0822998	0.0448936	0.0482485	0.021478	0.0319472
171	0.140457	0.178612	0.146219	0.157049	0.129217	0.145224	0.0985062	0.112611	0.0743814	0.0816936	0.0455183	0.0487233	0.0223795	0.0317378
171.2	0.139794	0.177807	0.146074	0.157521	0.129373	0.145014	0.0980692	0.112716	0.0738731	0.0818587	0.0449815	0.0480521	0.0237136	0.0323845
171.4	0.140242	0.179815	0.147092	0.15949	0.129081	0.146832	0.0983517	0.113171	0.0746469	0.0838273	0.0457575	0.0493223	0.0245872	0.0336209
171.6	0.140632	0.179698	0.147569	0.160451	0.128637	0.146926	0.0991608	0.114103	0.0738779	0.0832922	0.0458229	0.0493234	0.0244397	0.0344361
171.8	0.141122	0.178368	0.147184	0.159807	0.129245	0.145542	0.0991581	0.113876	0.0729608	0.0823565	0.0450442	0.0484433	0.025275	0.0345872
172	0.141975	0.180173	0.147701	0.160395	0.129859	0.146302	0.0996089	0.115136	0.0734238	0.0835821	0.0460598	0.0495786	0.0266807	0.035511
172.2	0.142178	0.181396	0.147669	0.161273	0.129455	0.146986	0.100017	0.116072	0.0733414	0.0844059	0.0461481	0.05042	0.0271079	0.0362276
172.4	0.141659	0.18018	0.147981	0.161586	0.129535	0.145983	0.0997058	0.115481	0.0720798	0.0831912	0.0452084	0.0501099	0.0266428	0.0355749
172.6	0.142495	0.181598	0.148936	0.161784	0.13015	0.147264	0.0988051	0.116108	0.0721273	0.0841839	0.0451817	0.0514376	0.0270294	0.0355568
172.8	0.142658	0.184116	0.14797	0.160679	0.129043	0.147818	0.0985685	0.117174	0.0720964	0.0856211	0.0440832	0.0516158	0.0263098	0.0354088
173	0.143148	0.18441	0.147377	0.159532	0.12776	0.146161	0.0981448	0.116656	0.0704298	0.0843038	0.0433006	0.0507243	0.0250019	0.0340051
173.2	0.143136	0.184689	0.148235	0.160368	0.128638	0.14658	0.0982193	0.11687	0.0699568	0.0829511	0.0430673	0.0505203	0.0245815	0.0340827
173.4	0.14388	0.185618	0.148836	0.159732	0.12934	0.146565	0.0977021	0.116829	0.0703604	0.083587	0.0427124	0.0506666	0.0240913	0.0340926
173.6	0.143687	0.18605	0.147489	0.158171	0.128435	0.146605	0.0967152	0.116163	0.070211	0.0834615	0.0424628	0.0503667	0.0236593	0.0342049
173.8	0.144083	0.186288	0.147338	0.1586	0.127652	0.145649	0.097168	0.115859	0.0699403	0.0827554	0.0429537	0.0498748	0.0225393	0.0341931
174	0.143963	0.186578	0.148046	0.159693	0.12881	0.146827	0.0971713	0.11667	0.0689406	0.0829753	0.0434238	0.0509564	0.0218969	0.0350376
174.2	0.143119	0.185731	0.146792	0.158422	0.128853	0.14632	0.0971212	0.116095	0.0687947	0.0820297	0.0427767	0.0498986	0.0228452	0.0344024
174.4	0.142144	0.185931	0.146599	0.158922	0.127758	0.146754	0.0963896	0.11566	0.0685004	0.0822382	0.0430907	0.0498456	0.0225499	0.0347711
174.6	0.142495	0.186525	0.147785	0.160556	0.127194	0.146592	0.0970015	0.115967	0.0684739	0.0824008	0.0433926	0.049784	0.0225998	0.0347969
174.8	0.142411	0.185159	0.147033	0.159432	0.126588	0.145161	0.0966634	0.114003	0.0678877	0.0813266	0.0434324	0.0478391	0.0226434	0.0337955
175	0.142358	0.185498	0.146735	0.15892	0.126359	0.144613	0.0961916	0.113229	0.069197	0.0819151	0.0437172	0.0470687	0.0234433	0.0332594
175.2	0.142283	0.186954	0.147156	0.159686	0.125561	0.145247	0.0958214	0.112682	0.0695782	0.0824209	0.0425156	0.046195	0.0228998	0.0335186
175.4	0.141933	0.18563	0.147142	0.159973	0.124471	0.144031	0.0956265	0.111187	0.0702062	0.0814521	0.0422773	0.0454189	0.021414	0.0324509
175.6	0.143419	0.184713	0.147847	0.160312	0.126078	0.144094	0.0963748	0.110737	0.0715114	0.0819788	0.0440568	0.0450668	0.022135	0.0323214
175.8	0.144005	0.186364	0.148268	0.161108	0.127209	0.145581	0.0968539	0.111229	0.0726178	0.0842886	0.0445041	0.0459183	0.0230988	0.0328485
176	0.144479	0.185985	0.148606	0.161151	0.127543	0.145726	0.098307	0.111782	0.0733518	0.0844993	0.0456462	0.0460704	0.0239289	0.0332114
176.2	0.144143	0.184649	0.149584	0.161919	0.127523	0.145411	0.0982972	0.110394	0.0729963	0.0833256	0.0459503	0.0459575	0.0234913	0.0320774
176.4	0.144958	0.184765	0.150884	0.162211	0.128669	0.146506	0.0978914	0.110702	0.0741966	0.0844817	0.0459659	0.0467319	0.0236466	0.0313544
176.6	0.145278	0.186389	0.151189	0.161416	0.128689	0.147015	0.0983349	0.111744	0.075545	0.0861897	0.0458727	0.0473117	0.0240114	0.0319176
176.8	0.145835	0.185706	0.150982	0.161656	0.128527	0.145811	0.0994966	0.111654	0.0761148	0.0853403	0.0462579	0.0464588	0.0230975	0.0309479
177	0.146671	0.185479	0.15253	0.162961	0.130157	0.146128	0.100031	0.112217	0.0758669	0.0851642	0.0470366	0.0479627	0.0231529	0.0302718
177.2	0.145372	0.185653	0.15064	0.163038	0.13045	0.147789	0.0996802	0.114533	0.0758949	0.086469	0.0464352	0.0491735	0.0240098	0.0320938
177.4	0.145604	0.186089	0.150371	0.163772	0.130311	0.147203	0.0991495	0.114183	0.0761567	0.086617	0.0465361	0.0489893	0.0239131	0.0324453
177.6	0.145083	0.184728	0.150227	0.164165	0.131031	0.146954	0.0992616	0.114442	0.0761807	0.0862025	0.0473581	0.0493358	0.0230083	0.0322884
177.8	0.144764	0.184411	0.149686	0.164882	0.131935	0.1473	0.099663	0.114911	0.0749537	0.086103	0.0473736	0.0499073	0.0233154	0.0327187
178	0.144341	0.183919	0.148853	0.163831	0.132067	0.148342	0.0992054	0.115313	0.0748943	0.086334	0.0471966	0.0500799	0.0241753	0.0331981
178.2	0.144993	0.184024	0.14911	0.1637	0.132469	0.149025	0.10005	0.115407	0.0759472	0.0865591	0.0477665	0.0498149	0.0242809	0.0330755
178.4	0.144589	0.183201	0.149001	0.163801	0.131484	0.14861	0.0990609	0.114776	0.0744241	0.0848522	0.0470012	0.0495117	0.0229926	0.0328143
178.6	0.145086	0.18297	0.148679	0.16279	0.131214	0.147918	0.0983652	0.113766	0.0745203	0.0840804	0.0467431	0.048136	0.0231438	0.0325154
178.8	0.146765	0.183668	0.149293	0.161319	0.131589	0.147265	0.0979801	0.112602	0.0756301	0.0837808	0.0469301	0.04688	0.0235926	0.0320857
179	0.146477	0.18479	0.148833	0.160183	0.132153	0.146951	0.0979473	0.112208	0.0755232	0.0834114	0.0463018	0.0466826	0.0233033	0.0319559
179.2	0.145675	0.183052	0.147803	0.159472	0.131624	0.145507	0.0980861	0.110378	0.0749468	0.0819328	0.0456039	0.0461307	0.02263	0.0310556
179.4	0.145954	0.183046	0.149045	0.159797	0.132694	0.145956	0.0977675	0.110893	0.0760744	0.0825744	0.0469251	0.046981	0.022673	0.0311435
179.6	0.147164	0.185714	0.149872	0.159969	0.13325	0.147971	0.0995625	0.112644	0.0776668	0.0845758	0.047951	0.0473966	0.0236447	0.0323286
179.8	0.146595	0.186725	0.149568	0.159728	0.132249	0.14775	0.100823	0.113479	0.0770729	0.0840739	0.0471863	0.0469913	0.0237397	0.0331104
180	0.14788	0.185846	0.151479	0.159568	0.13329	0.147286	0.102214	0.113414	0.0771713	0.0826954	0.0497053	0.0477573	0.0248895	0.0330934
180.2	0.148231	0.186886	0.152121	0.159296	0.133444	0.148291	0.102181	0.113557	0.0774839	0.0830873	0.0495683	0.0483806	0.0248516	0.0328562
180.4	0.148542	0.1877	0.151941	0.159141	0.132502	0.148544	0.102113	0.113797	0.077765	0.0840566	0.0497176	0.0489986	0.0256087	0.0341554
180.6	0.148513	0.187697	0.152749	0.159593	0.133434	0.147832	0.102477	0.113789	0.0771598	0.083475	0.050153	0.0489974	0.0252388	0.0344378
180.8	0.148148	0.186676	0.152567	0.159592	0.133584	0.147333	0.101768	0.113344	0.0761177	0.0823301	0.0499346	0.0491046	0.0252098	0.0332732
181	0.146451	0.187352	0.151466	0.159543	0.133543	0.148515	0.101156	0.114563	0.0756049	0.0835827	0.0497102	0.049871	0.0255892	0.0343542
181.2	0.14641	0.188327	0.150561	0.160984	0.133144	0.14928	0.10092	0.115487	0.0754425	0.0845922	0.0498311	0.0506644	0.0260487	0.0361659
181.4	0.14576	0.188956	0.151701	0.163172	0.133593	0.149539	0.100509	0.11575	0.074313	0.0843239	0.0489567	0.0509899	0.0252549	0.0361541
181.6	0.143422	0.186163	0.149501	0.161354	0.131938	0.148559	0.0996081	0.114981	0.0725549	0.0830725	0.0476459	0.0506201	0.0235075	0.0346074
181.8	0.143817	0.186985	0.149331	0.162098	0.131271	0.14876	0.0988553	0.1149	0.072545	0.0841858	0.0475011	0.0507722	0.0245016	0.0354008
182	0.144623	0.188377	0.150609	0.162908	0.132465	0.151143	0.0992067	0.115835	0.073666	0.0858455	0.0464413	0.0510857	0.0246169	0.0360008
182.2	0.144456	0.187487	0.149835	0.162614	0.132154	0.149987	0.0986829	0.114997	0.0735175	0.0851066	0.0449539	0.0500243	0.0242856	0.0354115
182.4	0.1452	0.186296	0.149994	0.162623	0.131344	0.148782	0.0979983	0.113599	0.0739004	0.0846751	0.0452521	0.0492458	0.0248541	0.0345213
182.6	0.146368	0.187735	0.151962	0.162907	0.132632	0.149827	0.0989346	0.113943	0.0759448	0.0867807	0.0455273	0.0490975	0.0264347	0.0355881
182.8	0.146117	0.187565	0.151291	0.162026	0.132083	0.149731	0.0995053	0.114071	0.0757936	0.0865836	0.044396	0.0485809	0.0263037	0.0354867
183	0.144963	0.185962	0.150793	0.161891	0.132341	0.148794	0.10019	0.11288	0.0749424	0.0851588	0.0447692	0.0479666	0.0263343	0.0347046
183.2	0.145422	0.185575	0.15168	0.162324	0.133192	0.149506	0.100756	0.113985	0.0769318	0.0859624	0.0450933	0.0477222	0.0276511	0.0344938
183.4	0.145028	0.186597	0.152086	0.16247	0.132874	0.150494	0.101182	0.115646	0.0772669	0.0866199	0.0449215	0.0483241	0.0273389	0.0348782
183.6	0.146023	0.186107	0.152626	0.162473	0.132475	0.14938	0.102924	0.115319	0.0771904	0.0853905	0.0457725	0.0474616	0.0278559	0.034217
183.8	0.146521	0.185992	0.154066	0.162874	0.133418	0.14934	0.103355	0.115757	0.0775415	0.0854736	0.0463797	0.0479578	0.0283558	0.0344674
184	0.146662	0.185347	0.153731	0.161987	0.133739	0.149534	0.102917	0.116126	0.0777625	0.0851214	0.0468458	0.0487424	0.0285873	0.0347911
184.2	0.146679	0.186525	0.152836	0.162131	0.1327	0.150057	0.102674	0.116005	0.0776272	0.0856741	0.0458606	0.049106	0.0277774	0.035485
184.4	0.146944	0.18623	0.15348	0.163753	0.132991	0.149554	0.102636	0.115941	0.0767501	0.0852382	0.045867	0.0497802	0.0274697	0.0364294
184.6	0.146292	0.185398	0.15276	0.164449	0.133693	0.149759	0.102423	0.116701	0.0753965	0.0843756	0.0456055	0.0509304	0.0272585	0.0363552
184.8	0.145507	0.185275	0.152245	0.164324	0.132934	0.150345	0.101906	0.116576	0.0754392	0.0838425	0.0459276	0.0516742	0.0273602	0.0365456
185	0.14624	0.18733	0.153629	0.166197	0.13428	0.152299	0.102434	0.118572	0.0768284	0.0852909	0.0464809	0.0533088	0.0272014	0.0383285
185.2	0.146266	0.186334	0.15355	0.166896	0.134173	0.151728	0.102583	0.118794	0.075006	0.0834615	0.0458683	0.0529762	0.0260385	0.0367347
185.4	0.145281	0.185784	0.152613	0.167186	0.132883	0.150547	0.101502	0.118313	0.0735623	0.082276	0.046163	0.0538284	0.024645	0.0359618
185.6	0.145468	0.186631	0.153479	0.167207	0.132467	0.15168	0.101155	0.118749	0.0748823	0.0837098	0.0471288	0.0545416	0.0247812	0.0367878
185.8	0.146406	0.187833	0.153937	0.167283	0.133604	0.151892	0.101675	0.119191	0.0759746	0.0849854	0.0466456	0.0543244	0.0256988	0.0378029
186	0.146316	0.187418	0.153941	0.167263	0.13401	0.152127	0.102401	0.118619	0.0760781	0.0841246	0.0466965	0.0543215	0.0259766	0.0372934
186.2	0.147123	0.187529	0.154663	0.167623	0.133849	0.151287	0.102886	0.11859	0.0769373	0.0837955	0.0478637	0.0538132	0.0272354	0.0371762
186.4	0.147621	0.188605	0.155533	0.167807	0.1338	0.151762	0.103559	0.118581	0.077338	0.0846307	0.0490662	0.0534947	0.027427	0.0370404
186.6	0.147061	0.188956	0.154608	0.167082	0.134329	0.150946	0.104352	0.118176	0.0775771	0.0832678	0.0484902	0.0519771	0.0275173	0.0373826
186.8	0.146937	0.187855	0.153744	0.166566	0.133448	0.149972	0.104561	0.117197	0.0769631	0.0819559	0.0493706	0.0516423	0.0271543	0.0362902
187	0.146705	0.188107	0.154133	0.166013	0.13471	0.150277	0.104813	0.116874	0.0774157	0.0820999	0.0506401	0.0515266	0.0273855	0.0357358
187.2	0.14621	0.189024	0.153269	0.164961	0.135164	0.15052	0.105081	0.117361	0.077615	0.0826348	0.0501771	0.0513322	0.0273757	0.035452
187.4	0.146592	0.188332	0.153712	0.164688	0.135044	0.149682	0.105173	0.116151	0.0775712	0.0820769	0.0508579	0.0511873	0.0274876	0.0353986
187.6	0.147637	0.187687	0.15353	0.16404	0.135273	0.149551	0.104962	0.11563	0.0777588	0.0820093	0.0507462	0.050497	0.027526	0.0347998
187.8	0.146711	0.188594	0.151799	0.163111	0.134071	0.149577	0.104516	0.11622	0.0777729	0.0825572	0.0498643	0.0503341	0.0268646	0.0352252
188	0.147184	0.189409	0.151349	0.163627	0.134511	0.149902	0.104154	0.11594	0.0780205	0.0834977	0.0500079	0.0502917	0.0261331	0.0358681
188.2	0.147137	0.190034	0.150631	0.163522	0.134435	0.150938	0.104338	0.116449	0.076631	0.0841908	0.0490822	0.0509876	0.0252237	0.0360663
188.4	0.145935	0.188568	0.148514	0.162449	0.133211	0.15048	0.102838	0.116332	0.0746065	0.0832321	0.0480409	0.0503598	0.024644	0.0353938
188.6	0.146105	0.188055	0.149055	0.162556	0.133089	0.151379	0.102576	0.116198	0.0746481	0.0836688	0.0488345	0.051082	0.0262252	0.0357123
188.8	0.14653	0.189155	0.150041	0.162864	0.133292	0.152025	0.102169	0.116415	0.0753865	0.0841635	0.0488256	0.0510038	0.0253683	0.0356335
189	0.147006	0.188308	0.149869	0.162038	0.133591	0.151131	0.10233	0.116515	0.0748226	0.0836288	0.0490249	0.0502487	0.0257998	0.0348286
189.2	0.147452	0.186817	0.149809	0.161076	0.132838	0.15003	0.101851	0.114912	0.0749406	0.0833114	0.0497052	0.0490697	0.025631	0.032525
189.4	0.148439	0.18873	0.151821	0.160777	0.13286	0.151016	0.101759	0.11458	0.0761387	0.0854018	0.0505104	0.0502248	0.0255613	0.0331727
189.6	0.146839	0.187998	0.150768	0.158795	0.132198	0.150854	0.101874	0.114564	0.0762076	0.0852641	0.0474063	0.0481942	0.0257487	0.0331862
189.8	0.146322	0.18602	0.15016	0.157976	0.131392	0.148974	0.101715	0.113583	0.075398	0.083576	0.0463808	0.0469298	0.0251774	0.0316991
190	0.14631	0.187164	0.151077	0.158304	0.131415	0.149692	0.101639	0.113933	0.0751389	0.0837379	0.0460579	0.0471095	0.0253912	0.0317525
190.2	0.145424	0.187378	0.151183	0.157747	0.131163	0.149046	0.101512	0.113988	0.0754816	0.0837255	0.0444193	0.0452005	0.025281	0.0316286
190.4	0.145078	0.186243	0.150785	0.157713	0.131607	0.147917	0.101441	0.11259	0.0758435	0.0828814	0.0436639	0.043883	0.0254888	0.0307721
190.6	0.145502	0.18562	0.151515	0.159055	0.132214	0.147523	0.101619	0.112243	0.0771639	0.0831532	0.043829	0.0443242	0.0259062	0.0306724
190.8	0.14542	0.186246	0.152342	0.159147	0.131751	0.148621	0.101838	0.1128	0.077565	0.0841606	0.0441514	0.0453273	0.0261114	0.0317466
191	0.145742	0.186756	0.153399	0.159264	0.133434	0.149345	0.102908	0.112872	0.0788941	0.0843232	0.0436076	0.0445587	0.0268628	0.0326764
191.2	0.146735	0.186305	0.155016	0.160432	0.134821	0.149841	0.104216	0.113587	0.0797193	0.0841088	0.0439001	0.0449954	0.0277675	0.0335628
191.4	0.146769	0.185493	0.154579	0.161354	0.133931	0.149748	0.103373	0.113381	0.0793355	0.0835111	0.0428827	0.0447028	0.0272472	0.0341527
191.6	0.146362	0.185393	0.15377	0.161366	0.132513	0.150016	0.103302	0.113833	0.0790966	0.0830647	0.0425591	0.0445618	0.0262121	0.0337451
191.8	0.14685	0.187075	0.154145	0.163266	0.132912	0.151202	0.103311	0.114771	0.0790144	0.0836712	0.0429436	0.0452641	0.0258798	0.035142
192	0.147474	0.187445	0.1547	0.165759	0.133603	0.152491	0.103376	0.115735	0.078375	0.0847193	0.042682	0.0464557	0.0257851	0.0362038
192.2	0.147072	0.186677	0.153659	0.164697	0.131908	0.152018	0.102723	0.115448	0.0763803	0.0841681	0.0427648	0.0475274	0.0256768	0.0360853
192.4	0.147647	0.187216	0.154981	0.166166	0.132105	0.15188	0.102326	0.11506	0.0770774	0.0851743	0.044564	0.0480712	0.0261668	0.0362936
192.6	0.147398	0.188179	0.155195	0.167267	0.13314	0.152768	0.101845	0.115561	0.0766722	0.0861175	0.0445105	0.0493325	0.0261976	0.0375159
192.8	0.146876	0.187564	0.153737	0.166756	0.132519	0.15188	0.101052	0.115367	0.0757676	0.0850505	0.0452037	0.0485851	0.0252714	0.0365718
193	0.148181	0.187626	0.155102	0.165903	0.133436	0.152143	0.100671	0.114474	0.0766313	0.085676	0.0466353	0.0487716	0.0265276	0.0356482
193.2	0.14773	0.188415	0.155377	0.164103	0.133513	0.152852	0.0996785	0.113693	0.0774424	0.0868899	0.0457177	0.04903	0.0261544	0.0354377
193.4	0.146587	0.188803	0.154063	0.162898	0.132985	0.152816	0.0994808	0.11351	0.0768697	0.087157	0.0443436	0.0492036	0.0263972	0.0363721
193.6	0.146272	0.187841	0.153032	0.162705	0.132997	0.152044	0.0990245	0.113256	0.0768111	0.0863232	0.0442784	0.0493547	0.0265319	0.0357662
193.8	0.146199	0.188823	0.154033	0.162808	0.132722	0.153172	0.0985185	0.113806	0.0760714	0.0869016	0.04512	0.0509206	0.0254315	0.0355817
194	0.145857	0.189774	0.152495	0.16096	0.133513	0.15348	0.0986677	0.113108	0.0760412	0.0869806	0.0443385	0.0500106	0.0254554	0.0354293
194.2	0.146501	0.189128	0.152821	0.16161	0.134578	0.153084	0.0984763	0.112094	0.0768923	0.0868305	0.0454087	0.0498237	0.026551	0.0344791
194.4	0.147415	0.189295	0.153276	0.163179	0.13536	0.154248	0.0986562	0.112765	0.0777983	0.0870052	0.0468463	0.0519086	0.0279466	0.0347467
194.6	0.147428	0.189669	0.152973	0.163014	0.134893	0.154319	0.0986789	0.112946	0.0776235	0.0872433	0.0476633	0.0529627	0.027811	0.0343335
194.8	0.148573	0.190868	0.153474	0.163236	0.136498	0.155358	0.0997022	0.11433	0.0790962	0.0879796	0.0489483	0.0540438	0.0291254	0.0360661
195	0.148681	0.19067	0.153583	0.164303	0.136744	0.155549	0.0999856	0.115496	0.079028	0.087971	0.0490148	0.05492	0.0288234	0.0359142
195.2	0.148003	0.189312	0.153233	0.164216	0.135672	0.155125	0.0997362	0.115533	0.0781199	0.0868776	0.0489924	0.0545744	0.0279984	0.0348337
195.4	0.14797	0.189318	0.152588	0.164373	0.134766	0.154578	0.0998641	0.115211	0.0776622	0.0864969	0.0486488	0.054185	0.026419	0.0342273
195.6	0.148747	0.190501	0.153465	0.165114	0.135037	0.155343	0.100966	0.116907	0.07901	0.0874865	0.0489336	0.0553901	0.0269061	0.0355344
195.8	0.148625	0.190212	0.152515	0.165922	0.133965	0.155159	0.100714	0.117354	0.0780338	0.0866811	0.0482145	0.0552047	0.0262263	0.0357714
196	0.149586	0.189724	0.153156	0.166944	0.133369	0.15408	0.101289	0.116928	0.07793	0.0864436	0.0495843	0.0561749	0.0260939	0.0356986
196.2	0.150494	0.191297	0.154654	0.166495	0.133797	0.153958	0.102115	0.117869	0.0788174	0.0885057	0.0495594	0.0558011	0.0263076	0.0356281
196.4	0.150392	0.191747	0.154221	0.166276	0.13391	0.153476	0.102137	0.117901	0.0783409	0.0880432	0.0487883	0.0548322	0.0267198	0.035798
196.6	0.149328	0.191414	0.152899	0.165897	0.132784	0.152282	0.100297	0.117773	0.0770886	0.0866692	0.048116	0.0546105	0.0262669	0.0362299
196.8	0.150867	0.192139	0.154848	0.166471	0.133144	0.152897	0.10108	0.118535	0.0781003	0.0874105	0.0495773	0.0547152	0.0278428	0.0367042
197	0.150358	0.193485	0.155702	0.165408	0.134012	0.153755	0.101386	0.119207	0.0789612	0.0884254	0.0477521	0.0549067	0.0287483	0.0377699
197.2	0.149878	0.193667	0.155291	0.165414	0.133782	0.15371	0.102413	0.119659	0.0796118	0.0888829	0.0474227	0.054736	0.0304557	0.0399757
197.4	0.150823	0.193741	0.155907	0.16662	0.134066	0.153607	0.102935	0.11975	0.0799949	0.088883	0.0472401	0.054561	0.0309782	0.0398879
197.6	0.149481	0.192743	0.155834	0.166035	0.133656	0.153782	0.102354	0.119802	0.078527	0.0877108	0.046033	0.0542555	0.0294508	0.0396155
197.8	0.147579	0.192516	0.155444	0.164431	0.132649	0.153155	0.10211	0.119444	0.0774648	0.0876879	0.0452018	0.053332	0.0288742	0.039684
198	0.147852	0.192607	0.155011	0.164312	0.134128	0.153202	0.102379	0.119153	0.077524	0.087378	0.0459906	0.0530275	0.0310449	0.0396922
198.2	0.147153	0.191999	0.155007	0.164901	0.133409	0.153528	0.10226	0.119549	0.0765709	0.0867173	0.0460016	0.0540519	0.0310195	0.0391699
198.4	0.146379	0.192199	0.153723	0.164867	0.13288	0.154238	0.102017	0.11979	0.0759626	0.087202	0.0458856	0.0544703	0.0303648	0.0391603
198.6	0.14582	0.192588	0.153992	0.165732	0.133247	0.153857	0.101714	0.119666	0.0758065	0.0878657	0.0452324	0.0535134	0.0299227	0.0386512
198.8	0.145278	0.192393	0.153521	0.166296	0.133504	0.154307	0.101541	0.120931	0.0756134	0.0887562	0.0447439	0.0531847	0.0292198	0.0392028
199	0.143944	0.190433	0.152037	0.165221	0.131825	0.1535	0.101081	0.119752	0.0735214	0.0870257	0.0437089	0.0515781	0.0267654	0.0375814
199.2	0.144413	0.190524	0.153734	0.164869	0.132865	0.153663	0.101415	0.118093	0.0746629	0.0870776	0.0443458	0.0508032	0.0263229	0.0368976
199.4	0.144102	0.191547	0.152166	0.164169	0.133475	0.154221	0.101442	0.118685	0.0750153	0.0881041	0.0432997	0.051428	0.0247761	0.0369876
199.6	0.143252	0.191226	0.15037	0.163939	0.13157	0.153595	0.100598	0.118255	0.0744433	0.0868195	0.0426159	0.0513685	0.0238737	0.0366825
199.8	0.144298	0.191414	0.15129	0.164508	0.131184	0.154092	0.0998948	0.11703	0.0744571	0.0865369	0.0435222	0.0514177	0.0233104	0.0362695
200	0.14585	0.194223	0.152173	0.165609	0.132732	0.155372	0.10046	0.118241	0.0763426	0.0894958	0.0437751	0.0528392	0.0233661	0.0372227
200.2	0.145231	0.194928	0.150665	0.165069	0.132427	0.155181	0.0999791	0.118404	0.0759723	0.0898102	0.0421399	0.0513983	0.0236299	0.0371689
200.4	0.14691	0.19513	0.151729	0.167669	0.132786	0.155523	0.0999045	0.118425	0.0771716	0.0898393	0.0448399	0.0537175	0.0240198	0.0376287
200.6	0.148419	0.196141	0.153723	0.169141	0.133896	0.156798	0.100498	0.119457	0.0787307	0.0914003	0.0465411	0.0556698	0.0241232	0.0385341
200.8	0.149256	0.197598	0.154614	0.169873	0.134748	0.158398	0.102152	0.12041	0.0796983	0.0926822	0.0466864	0.05627	0.0250025	0.0394091
201	0.148964	0.197164	0.154493	0.169729	0.135169	0.157323	0.102696	0.120116	0.080498	0.0918567	0.0470152	0.0558729	0.0253956	0.0399126
201.2	0.150027	0.19688	0.155276	0.171035	0.13559	0.158255	0.102962	0.120181	0.0806797	0.0920497	0.0489517	0.0569882	0.0265678	0.0410313
201.4	0.149723	0.196506	0.154834	0.170606	0.135096	0.158087	0.102534	0.119644	0.079389	0.0916617	0.0483802	0.056742	0.0259282	0.0405897
201.6	0.14984	0.196168	0.155583	0.170729	0.13596	0.158629	0.103702	0.120533	0.0804776	0.0926395	0.049256	0.0572225	0.0272155	0.0422019
201.8	0.149991	0.196306	0.155966	0.171119	0.136511	0.158365	0.103526	0.121325	0.0803518	0.0931932	0.0499758	0.0574518	0.0281243	0.0421899
202	0.150013	0.195793	0.155082	0.17056	0.136174	0.15885	0.104021	0.121537	0.0797934	0.0927111	0.0498884	0.0578104	0.0290265	0.042747
202.2	0.149681	0.195003	0.156252	0.170737	0.136339	0.159294	0.104364	0.121521	0.0798284	0.0926982	0.0498394	0.0574189	0.0283126	0.0429678
202.4	0.150168	0.195604	0.156847	0.171565	0.136773	0.158901	0.10369	0.121507	0.0801451	0.0936295	0.0497921	0.0566472	0.0285043	0.0432616
202.6	0.148988	0.19388	0.155939	0.170291	0.135771	0.157654	0.103442	0.121792	0.079656	0.09213	0.0487944	0.0548184	0.0284616	0.0420082
202.8	0.14984	0.193043	0.156492	0.169989	0.135342	0.156946	0.103845	0.121984	0.0791139	0.0915894	0.0489798	0.0538776	0.0281788	0.0410425
203	0.150815	0.193794	0.158309	0.169405	0.137083	0.157767	0.104397	0.120902	0.0801369	0.0917255	0.0491407	0.0535515	0.0293336	0.0412885
203.2	0.150415	0.194586	0.157173	0.167742	0.136993	0.15739	0.104273	0.120686	0.0807117	0.0915253	0.0487526	0.0528494	0.0299392	0.0407539
203.4	0.14997	0.193484	0.154645	0.166725	0.135571	0.156441	0.103241	0.120423	0.0797516	0.0907163	0.0475689	0.052026	0.0296157	0.0404051
203.6	0.151016	0.194087	0.156702	0.168202	0.135714	0.156778	0.103749	0.12041	0.0807502	0.0908147	0.0481521	0.0525023	0.0297289	0.0404597
203.8	0.151391	0.19553	0.156757	0.167235	0.13685	0.157177	0.103957	0.12122	0.0815837	0.0918626	0.0465748	0.0520975	0.0299063	0.0406805
204	0.151712	0.196206	0.155469	0.167073	0.136741	0.156704	0.104044	0.121361	0.0824241	0.0916875	0.0463711	0.0521522	0.030445	0.0401642
204.2	0.152482	0.195778	0.156646	0.168139	0.137161	0.156766	0.104992	0.121633	0.0830594	0.0914638	0.0481973	0.0531535	0.0310175	0.039923
204.4	0.153756	0.196498	0.158191	0.168491	0.138236	0.158073	0.106107	0.122451	0.0841483	0.0927916	0.0489429	0.0546659	0.0304197	0.0401387
204.6	0.153431	0.197053	0.15722	0.16739	0.137646	0.157446	0.106126	0.121682	0.0832109	0.0918966	0.0479377	0.0534751	0.0303467	0.0398391
204.8	0.15374	0.197673	0.156965	0.167822	0.137147	0.157318	0.106272	0.121812	0.0831356	0.0908151	0.0479625	0.0535319	0.0302475	0.0398635
205	0.152839	0.197124	0.156241	0.167572	0.136868	0.157642	0.105952	0.122074	0.0811724	0.0901011	0.0474746	0.0534522	0.0287408	0.0399593
205.2	0.152265	0.197216	0.155175	0.16655	0.136684	0.158356	0.106001	0.121731	0.0798417	0.0897933	0.0471623	0.0535319	0.0289264	0.0403875
205.4	0.152325	0.197967	0.155425	0.167704	0.136867	0.159212	0.106268	0.121889	0.0794909	0.0908287	0.047029	0.0537621	0.0293174	0.0412072
205.6	0.1519	0.197895	0.15512	0.168682	0.137204	0.159932	0.106642	0.122842	0.0791093	0.0909791	0.0464806	0.0543339	0.0284156	0.0419404
205.8	0.150176	0.195867	0.153418	0.16835	0.136331	0.159008	0.105029	0.121665	0.0764713	0.0887173	0.0449563	0.0537032	0.0261641	0.0405459
206	0.150023	0.195688	0.153887	0.167845	0.136564	0.159309	0.104558	0.120962	0.0768276	0.0893389	0.045473	0.053714	0.0257125	0.0413236
206.2	0.150066	0.196444	0.154387	0.16896	0.137165	0.15928	0.103722	0.121593	0.0769351	0.0904105	0.0458974	0.054005	0.0253318	0.0414706
206.4	0.149237	0.195224	0.152944	0.168843	0.135772	0.158287	0.103002	0.120959	0.0752229	0.0888514	0.0457657	0.0537231	0.0249314	0.0406253
206.6	0.149132	0.194261	0.152891	0.168833	0.136162	0.158323	0.102931	0.120967	0.074602	0.0891844	0.0459899	0.0536462	0.0250688	0.0398459
206.8	0.149756	0.195545	0.154048	0.169727	0.137027	0.159073	0.103266	0.121785	0.0752868	0.0911519	0.0463221	0.0541418	0.0256376	0.0400302
207	0.149221	0.195935	0.152296	0.169154	0.136607	0.159088	0.102594	0.121278	0.0751324	0.0904423	0.0461655	0.0536015	0.0263186	0.0403827
207.2	0.149711	0.194763	0.151418	0.168694	0.135689	0.158169	0.102256	0.121008	0.0746331	0.0896012	0.0472243	0.0533344	0.0259927	0.0395028
207.4	0.150154	0.194505	0.152534	0.169703	0.135778	0.158677	0.101262	0.121172	0.0751084	0.0910076	0.0468589	0.0541279	0.0253553	0.0396404
207.6	0.149671	0.195196	0.152209	0.168811	0.136134	0.158667	0.101925	0.121631	0.0760229	0.0920373	0.0471464	0.0544157	0.0255204	0.0396432
207.8	0.149745	0.195055	0.151551	0.168541	0.135377	0.158256	0.101394	0.121551	0.0762794	0.091723	0.0475618	0.0546785	0.0261008	0.0400273
208	0.15021	0.195197	0.153007	0.170356	0.135697	0.159553	0.102035	0.122311	0.0766676	0.0924776	0.048892	0.0564896	0.0265116	0.0410828
208.2	0.149449	0.195611	0.152965	0.170073	0.136764	0.159892	0.102383	0.123132	0.0769458	0.0932625	0.0485537	0.056916	0.0259022	0.0414656
208.4	0.149635	0.195564	0.152423	0.169058	0.136991	0.159325	0.102379	0.122863	0.0773955	0.0930968	0.048395	0.0558898	0.0264901	0.0413141
208.6	0.149874	0.195675	0.152426	0.169918	0.136794	0.159237	0.102076	0.122781	0.0775518	0.0924277	0.0480561	0.055401	0.0269117	0.0411263
208.8	0.149746	0.194727	0.152191	0.168853	0.136558	0.159401	0.101863	0.122361	0.0768892	0.0921343	0.0471134	0.0552845	0.0255795	0.0407604
209	0.149449	0.194262	0.152387	0.168178	0.137634	0.159556	0.102205	0.121525	0.077412	0.0924471	0.0464129	0.054426	0.0252374	0.0402971
209.2	0.149403	0.195685	0.151461	0.16828	0.137211	0.159782	0.101913	0.121956	0.0777091	0.0928793	0.0462117	0.0549404	0.0256144	0.0413176
209.4	0.150084	0.195756	0.151632	0.168731	0.137218	0.160094	0.102039	0.121303	0.0770577	0.0923436	0.0458374	0.0546197	0.0252187	0.0418183
209.6	0.150898	0.195377	0.153215	0.169231	0.138126	0.159269	0.103251	0.12056	0.0772305	0.0916709	0.0467886	0.0547267	0.0251745	0.0419093
209.8	0.152149	0.195851	0.154757	0.17005	0.139819	0.159711	0.10344	0.120241	0.0784367	0.0930474	0.0472659	0.0554875	0.0263768	0.042846
210	0.152647	0.197788	0.154795	0.169629	0.139358	0.159789	0.102609	0.12061	0.0788798	0.0935476	0.0473264	0.0557699	0.0270766	0.0438539
210.2	0.153425	0.19816	0.15492	0.170134	0.138231	0.158374	0.103009	0.120464	0.0782442	0.0927449	0.0482553	0.0559619	0.0274942	0.0439533
210.4	0.15433	0.19856	0.1573	0.172337	0.139263	0.159311	0.104105	0.121189	0.0776027	0.091728	0.0489644	0.0566065	0.0276067	0.0442702
210.6	0.15482	0.200222	0.157105	0.171587	0.1392	0.159505	0.104217	0.122724	0.0786229	0.0940859	0.0480206	0.0565188	0.0280767	0.0445219
210.8	0.155139	0.200824	0.156837	0.17221	0.138298	0.159766	0.104366	0.123584	0.0791325	0.0941444	0.0485994	0.057038	0.0289009	0.0445641
211	0.155485	0.200347	0.15811	0.174675	0.137713	0.159784	0.104609	0.123766	0.0790296	0.0940552	0.0492049	0.0573677	0.0283121	0.0445495
211.2	0.154997	0.199856	0.159008	0.174174	0.138003	0.160604	0.105137	0.12419	0.0797349	0.0960814	0.0491066	0.0578899	0.0286535	0.0446924
211.4	0.154115	0.200163	0.157783	0.173806	0.136543	0.160634	0.104734	0.124774	0.0801453	0.0975582	0.0482781	0.0578343	0.0275727	0.0444439
211.6	0.153652	0.2003	0.15769	0.174962	0.135808	0.160819	0.105594	0.125397	0.0802953	0.0975587	0.0495856	0.059633	0.0274595	0.0446176
211.8	0.154246	0.200417	0.159356	0.177042	0.136541	0.161882	0.105522	0.12575	0.0798585	0.0976351	0.0496226	0.0606583	0.0265889	0.0451471
212	0.152765	0.199388	0.158606	0.175725	0.137027	0.161421	0.105634	0.12553	0.0797325	0.0975139	0.0485924	0.0593467	0.026154	0.0437295
212.2	0.15234	0.199113	0.157819	0.175107	0.138121	0.161471	0.10522	0.125296	0.0804571	0.0969832	0.048821	0.0584673	0.0257017	0.0421122
212.4	0.152097	0.198144	0.157347	0.175016	0.137872	0.161117	0.104924	0.124678	0.0803485	0.0967556	0.0491681	0.0581645	0.0258328	0.0413936
212.6	0.150945	0.196509	0.156118	0.174674	0.138125	0.160453	0.103852	0.123476	0.0794938	0.0952772	0.0479977	0.0560601	0.0244323	0.0399576
212.8	0.15109	0.195879	0.155534	0.173353	0.138859	0.160322	0.102783	0.122105	0.0799843	0.0952896	0.0479031	0.0556118	0.0234557	0.0388831
213	0.150439	0.197592	0.154484	0.173206	0.138284	0.160758	0.102023	0.122028	0.0800078	0.0949227	0.047042	0.055118	0.0232394	0.0390552
213.2	0.149539	0.197285	0.153904	0.172589	0.137104	0.159976	0.101822	0.120947	0.0787614	0.0933222	0.0475819	0.0546077	0.0231241	0.0395983
213.4	0.149877	0.196303	0.155329	0.172422	0.138748	0.159712	0.101718	0.118984	0.0788983	0.0920877	0.0478307	0.0531946	0.0238423	0.0394397
213.6	0.149521	0.197221	0.155946	0.172864	0.139127	0.160121	0.10173	0.119013	0.0799764	0.0931838	0.0478954	0.0534548	0.0252329	0.0398609
213.8	0.147999	0.196475	0.152984	0.170824	0.137327	0.159115	0.0997471	0.117659	0.0780821	0.0912513	0.04594	0.0519071	0.0247559	0.0396391
214	0.148935	0.196073	0.15306	0.171079	0.137492	0.158252	0.0998889	0.117216	0.0774623	0.0887218	0.0466955	0.0514516	0.0243856	0.0387218
214.2	0.150025	0.196337	0.155096	0.172938	0.139133	0.15955	0.101371	0.118439	0.0787087	0.0903796	0.0476528	0.0525631	0.0261254	0.0402834
214.4	0.149176	0.196511	0.154098	0.17252	0.13846	0.159749	0.10098	0.118778	0.0789562	0.0907061	0.0472812	0.0528694	0.0266819	0.0414745
214.6	0.1494	0.196036	0.154333	0.172437	0.13865	0.159515	0.101542	0.119372	0.0803688	0.0914616	0.0492164	0.0538361	0.0276494	0.0417935
214.8	0.15026	0.19583	0.155956	0.174489	0.140342	0.160175	0.102851	0.120698	0.0810637	0.0916434	0.0504732	0.0561274	0.0286195	0.0422747
215	0.149554	0.194129	0.155956	0.173648	0.140641	0.159896	0.103653	0.120547	0.0819005	0.0927448	0.0503242	0.0561506	0.0282163	0.0418273
215.2	0.149972	0.19462	0.156228	0.172772	0.140899	0.15969	0.104897	0.12122	0.0829879	0.0937492	0.0512628	0.0571743	0.0288346	0.0413981
215.4	0.150776	0.195196	0.157456	0.173921	0.141103	0.160247	0.105781	0.122582	0.0833808	0.094186	0.0525452	0.0591962	0.0281881	0.0416847
215.6	0.150046	0.194546	0.15827	0.175116	0.141278	0.160306	0.106188	0.123069	0.082397	0.0937598	0.0521586	0.0608771	0.0271179	0.0418896
215.8	0.150213	0.194185	0.159237	0.174298	0.142475	0.160234	0.105836	0.12254	0.0825664	0.0937669	0.0520615	0.0602982	0.027903	0.0416026
216	0.149781	0.19481	0.159225	0.173922	0.142174	0.159824	0.105891	0.122522	0.0827909	0.0944412	0.0526274	0.0600481	0.0283406	0.0413176
216.2	0.149277	0.194524	0.158585	0.174531	0.142504	0.159876	0.106041	0.122957	0.0810532	0.0935648	0.0521833	0.0600272	0.0273473	0.040848
216.4	0.14931	0.193391	0.159043	0.173734	0.142723	0.157994	0.106307	0.121747	0.0813239	0.0928211	0.0528805	0.0594831	0.0280617	0.0404809
216.6	0.149722	0.193623	0.159272	0.172951	0.143606	0.157621	0.10616	0.121405	0.0815954	0.0920423	0.0524673	0.0584842	0.028181	0.0390971
216.8	0.149903	0.194839	0.15867	0.170699	0.142819	0.157704	0.106216	0.121223	0.0813502	0.0917247	0.0517104	0.0582514	0.0276289	0.0385586
217	0.149529	0.195167	0.159103	0.170257	0.141912	0.156481	0.106699	0.120726	0.0812511	0.0906361	0.0514735	0.0569826	0.0277857	0.0380988
217.2	0.150405	0.194503	0.161148	0.170872	0.143163	0.156332	0.107135	0.120118	0.0820543	0.0904552	0.0522888	0.0565403	0.0286486	0.0375608
217.4	0.149944	0.195401	0.160124	0.169998	0.142709	0.156928	0.106189	0.120457	0.0825936	0.0912289	0.0503057	0.0549544	0.028716	0.0375532
217.6	0.15019	0.196232	0.159201	0.169286	0.141172	0.156311	0.106336	0.120405	0.0816341	0.0905196	0.0503335	0.0538983	0.0288435	0.0371977
217.8	0.151019	0.195475	0.159628	0.170587	0.141395	0.15569	0.106706	0.120195	0.0803889	0.0891997	0.051167	0.0542085	0.0281844	0.0370593
218	0.152091	0.196339	0.160928	0.17191	0.142892	0.157304	0.108263	0.121588	0.0819806	0.0906181	0.0519427	0.0549016	0.0297004	0.0382797
218.2	0.151676	0.196407	0.160769	0.17094	0.142214	0.157129	0.107726	0.121426	0.0827914	0.0913669	0.0522018	0.0546089	0.0308856	0.0386776
218.4	0.151757	0.196985	0.160995	0.17188	0.141147	0.156451	0.107531	0.121779	0.0819321	0.0902336	0.053919	0.0560144	0.0300199	0.0384696
218.6	0.152676	0.196793	0.162666	0.173883	0.142887	0.157752	0.108316	0.123476	0.0816555	0.0904018	0.0552141	0.0579095	0.0299523	0.0388257
218.8	0.152169	0.196235	0.160307	0.172052	0.142614	0.157575	0.107291	0.123323	0.0808664	0.0907131	0.0539157	0.0576368	0.0298624	0.0386643
219	0.152194	0.196112	0.160236	0.171289	0.141637	0.156879	0.106577	0.121978	0.0808353	0.0911333	0.0549958	0.0577461	0.029628	0.0383885
219.2	0.152536	0.198308	0.161175	0.173326	0.141528	0.158399	0.107017	0.123859	0.0805334	0.0920662	0.055304	0.0599521	0.0286475	0.0393606
219.4	0.151168	0.197171	0.160473	0.173544	0.140625	0.158275	0.105912	0.123342	0.0795211	0.0913473	0.0541289	0.0595673	0.0284243	0.0404148
219.6	0.151181	0.19676	0.160392	0.173139	0.140454	0.157979	0.10538	0.122033	0.0790333	0.0909735	0.0534919	0.0589684	0.0286888	0.0406459
219.8	0.151461	0.197112	0.160547	0.172674	0.140252	0.158077	0.105644	0.121832	0.0789776	0.0906283	0.053492	0.0589066	0.0294849	0.0401714
220	0.151285	0.197117	0.16018	0.172511	0.140068	0.157614	0.105767	0.120843	0.077907	0.0903865	0.0538006	0.0587052	0.0290217	0.0404619
220.2	0.151326	0.195216	0.160123	0.172848	0.140384	0.157161	0.105692	0.119701	0.0775283	0.0893124	0.0531248	0.0582915	0.0291698	0.0390598
220.4	0.152341	0.196301	0.161003	0.172514	0.140709	0.158415	0.107068	0.120935	0.0796205	0.0903394	0.0536543	0.0592106	0.0301174	0.0389798
220.6	0.151947	0.197398	0.160384	0.171637	0.140448	0.159112	0.107511	0.121744	0.0789936	0.090381	0.0527249	0.0590022	0.0293139	0.0379563
220.8	0.151554	0.195897	0.160908	0.172077	0.139364	0.158229	0.10766	0.121641	0.0786166	0.0897862	0.0522735	0.0582132	0.0292571	0.0375599
221	0.151703	0.195385	0.162545	0.173654	0.139473	0.158261	0.107625	0.121951	0.0797266	0.0905608	0.0516838	0.0571239	0.0296544	0.0374042
221.2	0.151727	0.196107	0.162419	0.173917	0.138869	0.159438	0.107568	0.123218	0.0799422	0.0912198	0.0510651	0.056631	0.0294133	0.03724
221.4	0.151473	0.196356	0.161982	0.174144	0.137473	0.159032	0.107962	0.123842	0.0799517	0.0909031	0.0511166	0.0560232	0.0288077	0.0371336
221.6	0.151952	0.196403	0.162587	0.175151	0.137853	0.159243	0.108662	0.124467	0.0790281	0.0902909	0.0514472	0.0563867	0.0284954	0.0371476
221.8	0.15038	0.195082	0.160768	0.174455	0.136068	0.157919	0.107519	0.12437	0.0787305	0.0903765	0.0497799	0.0549962	0.0275579	0.0367699
222	0.149397	0.194379	0.16002	0.17266	0.13538	0.157427	0.107116	0.124306	0.0792089	0.0897053	0.0489672	0.0537922	0.0281133	0.0365548
222.2	0.148983	0.194201	0.160472	0.17365	0.135621	0.157148	0.106789	0.124634	0.0792156	0.0899485	0.0489465	0.0542654	0.0271677	0.0356245
222.4	0.147678	0.193458	0.159554	0.174463	0.135052	0.15753	0.106206	0.124752	0.0783228	0.0897944	0.0487519	0.0551775	0.0261056	0.0353015
222.6	0.146937	0.192254	0.158262	0.173323	0.134648	0.157648	0.105283	0.124174	0.0781036	0.0900645	0.0480662	0.0552874	0.0259819	0.0358341
222.8	0.146739	0.192813	0.156987	0.17131	0.134895	0.157787	0.104498	0.123767	0.0787822	0.0904183	0.0482241	0.0555524	0.0256116	0.0355379
223	0.146321	0.19356	0.157162	0.170879	0.134523	0.157474	0.104705	0.122867	0.0786702	0.0897469	0.0481714	0.0556396	0.0245882	0.0351498
223.2	0.145996	0.192669	0.157143	0.171172	0.134979	0.157358	0.105067	0.123168	0.0793014	0.0895296	0.0478129	0.0557781	0.0244462	0.0350116
223.4	0.146199	0.192248	0.157461	0.170274	0.136015	0.15721	0.104897	0.121545	0.0798606	0.0889102	0.0476664	0.0547789	0.0253647	0.03457
223.6	0.146362	0.192907	0.157261	0.16895	0.136352	0.157489	0.105746	0.121999	0.0799288	0.0890998	0.0479151	0.0553858	0.0258128	0.0347022
223.8	0.146025	0.191462	0.157175	0.168649	0.13666	0.15607	0.106212	0.12137	0.0798004	0.0874627	0.0486979	0.0549854	0.0255918	0.0336042
224	0.147442	0.191618	0.157606	0.169729	0.137997	0.156252	0.10567	0.120084	0.0803429	0.0880258	0.0497795	0.055497	0.0262935	0.0334601
224.2	0.148293	0.193231	0.157685	0.169902	0.138187	0.157922	0.106488	0.121622	0.0807038	0.0890589	0.0491399	0.056333	0.0267994	0.0336199
224.4	0.148937	0.195242	0.158185	0.169692	0.139233	0.158611	0.10754	0.123061	0.0811938	0.0893083	0.0494632	0.0566701	0.0271431	0.0336022
224.6	0.149386	0.194488	0.159082	0.172066	0.140051	0.159028	0.107197	0.122859	0.0808342	0.0889279	0.0502066	0.0571114	0.0276881	0.0343481
224.8	0.149242	0.194089	0.15971	0.173818	0.139952	0.159459	0.106944	0.123947	0.0799535	0.0890915	0.0498305	0.05755	0.0281411	0.0350758
225	0.149736	0.195059	0.159515	0.173443	0.14028	0.159627	0.107615	0.124528	0.0803236	0.0898413	0.049853	0.0570982	0.0279108	0.0355336
225.2	0.150928	0.195441	0.159731	0.17438	0.140681	0.158953	0.108047	0.124902	0.0800324	0.0895417	0.0505016	0.0576058	0.0276889	0.0352316
225.4	0.150802	0.195042	0.159123	0.175387	0.140413	0.158741	0.10762	0.125497	0.0786291	0.0896114	0.0500669	0.0581159	0.0276763	0.0358334
225.6	0.150717	0.194684	0.158775	0.17447	0.139466	0.157923	0.107424	0.124722	0.0784435	0.0894579	0.0496759	0.0563693	0.0286237	0.035863
225.8	0.150409	0.194675	0.158753	0.174288	0.13823	0.1566	0.10728	0.12405	0.0793828	0.0902733	0.0494726	0.0555625	0.0285917	0.0356761
226	0.151004	0.195033	0.15988	0.174963	0.139294	0.157397	0.108042	0.12443	0.0791278	0.0902245	0.0498684	0.0564706	0.0289007	0.0362884
226.2	0.150418	0.193725	0.159445	0.174785	0.138613	0.156646	0.107693	0.123229	0.0790973	0.0896406	0.0500798	0.0554265	0.0283361	0.0353037
226.4	0.150313	0.192736	0.159808	0.174242	0.13791	0.156467	0.107251	0.121912	0.0796168	0.0901579	0.0503458	0.0552868	0.0278489	0.0349501
226.6	0.150931	0.193863	0.160241	0.173302	0.138326	0.157076	0.108236	0.122827	0.0797843	0.0903417	0.0503308	0.0560961	0.0275521	0.0352609
226.8	0.150111	0.192979	0.158877	0.171747	0.137511	0.156282	0.107734	0.121856	0.0785775	0.0890889	0.0496024	0.0554478	0.026402	0.0344968
227	0.150809	0.191792	0.159909	0.172022	0.13715	0.155457	0.107621	0.120796	0.078918	0.0883101	0.0493251	0.0542771	0.0263825	0.0335087
227.2	0.150988	0.19187	0.160464	0.171384	0.137222	0.155275	0.107845	0.12113	0.0797241	0.0887263	0.0486683	0.0535989	0.0266402	0.0334223
227.4	0.150781	0.192155	0.160485	0.16973	0.137496	0.155634	0.107893	0.120919	0.0799158	0.0879494	0.048343	0.0530444	0.0264029	0.0332846
227.6	0.150572	0.19032	0.160798	0.169937	0.137335	0.154401	0.107816	0.12041	0.0797986	0.0859683	0.0487173	0.0525017	0.0269935	0.0327526
227.8	0.151329	0.18987	0.161344	0.170954	0.13795	0.154752	0.107465	0.120037	0.0806254	0.085531	0.0490959	0.0525721	0.0277813	0.0326483
228	0.151822	0.191644	0.161257	0.1709	0.137717	0.155733	0.107203	0.121201	0.0804628	0.0866383	0.0481742	0.0531327	0.0282855	0.0331855
228.2	0.152424	0.193395	0.161882	0.170121	0.13821	0.156379	0.108331	0.122579	0.0796428	0.0860498	0.0476608	0.0528698	0.0284925	0.0340362
228.4	0.153561	0.193988	0.162867	0.172869	0.140081	0.157456	0.108213	0.123168	0.0804509	0.0862199	0.0496382	0.0541464	0.0291866	0.0349659
228.6	0.152657	0.193865	0.161469	0.17333	0.139082	0.158639	0.107342	0.124201	0.0798386	0.0872723	0.049203	0.0549873	0.0291672	0.036298
228.8	0.152774	0.194892	0.161779	0.172148	0.139309	0.158144	0.107944	0.124818	0.0792845	0.0873917	0.049423	0.054823	0.0296984	0.0365699
229	0.153087	0.196129	0.161032	0.173103	0.139483	0.15831	0.107785	0.125318	0.0790803	0.0885224	0.0490726	0.0555989	0.0293527	0.0375208
229.2	0.153128	0.196418	0.160431	0.174136	0.139083	0.15881	0.107673	0.126639	0.0787718	0.0890398	0.0488051	0.0557471	0.0299083	0.0383133
229.4	0.152876	0.195873	0.160565	0.173816	0.138191	0.159219	0.108073	0.127107	0.0790871	0.0897268	0.0495018	0.0560488	0.0306484	0.0392667
229.6	0.153644	0.198191	0.161854	0.174113	0.138532	0.159923	0.108476	0.127292	0.0802208	0.0910327	0.0507655	0.0565843	0.0312345	0.040575
229.8	0.153473	0.199223	0.161609	0.17426	0.138842	0.160438	0.108388	0.127122	0.0803773	0.0919468	0.0505381	0.0578819	0.0311705	0.0413805
230	0.153586	0.198373	0.161044	0.174542	0.139451	0.160235	0.107898	0.126946	0.0800519	0.0920839	0.0509028	0.0572727	0.0308196	0.0417777
230.2	0.153673	0.199185	0.16125	0.174569	0.139857	0.160655	0.108084	0.126585	0.0815591	0.0932665	0.0514455	0.0571496	0.030779	0.041543
230.4	0.153287	0.20079	0.161553	0.174275	0.1407	0.161934	0.108507	0.126944	0.0815595	0.09478	0.051345	0.0581149	0.0299862	0.0418456
230.6	0.152656	0.200502	0.160286	0.173092	0.140636	0.160854	0.107667	0.125966	0.0805631	0.092871	0.0514968	0.057304	0.0295129	0.0412598
230.8	0.153054	0.199699	0.160729	0.174447	0.140122	0.161117	0.107145	0.124884	0.0801997	0.0924937	0.0511944	0.0569448	0.0296559	0.0410753
231	0.153498	0.200919	0.162329	0.17462	0.141595	0.162414	0.107721	0.125258	0.081799	0.0938789	0.050534	0.0571241	0.0304176	0.0418145
231.2	0.152787	0.201339	0.16181	0.173594	0.142006	0.161501	0.10797	0.124757	0.0817297	0.0937923	0.0502565	0.0568429	0.0301353	0.0416947
231.4	0.153326	0.200504	0.16351	0.17534	0.14369	0.162495	0.108232	0.125008	0.0824713	0.0926123	0.0523632	0.0584558	0.0303374	0.041212
231.6	0.152583	0.199083	0.164105	0.176451	0.143903	0.162237	0.108135	0.124135	0.0823723	0.0923603	0.0526038	0.0588683	0.0302538	0.0408372
231.8	0.152764	0.198751	0.163959	0.174922	0.143642	0.161652	0.108372	0.123762	0.0823842	0.0925501	0.0521576	0.058131	0.0302098	0.0394971
232	0.153739	0.198699	0.164538	0.174948	0.1442	0.160462	0.108798	0.123787	0.0823293	0.0920536	0.0530238	0.0579277	0.0307563	0.0389666
232.2	0.154592	0.19788	0.164707	0.176448	0.144673	0.160588	0.108901	0.123416	0.0820751	0.0908622	0.0542555	0.0581975	0.0305843	0.0385568
232.4	0.154302	0.197213	0.164229	0.175754	0.144308	0.160462	0.108307	0.123082	0.0826984	0.0912098	0.0552781	0.0582675	0.0301093	0.0377185
232.6	0.154833	0.197377	0.164305	0.173745	0.14418	0.159525	0.109049	0.123086	0.0831398	0.0913363	0.0548778	0.057657	0.0303754	0.0369279
232.8	0.155321	0.198181	0.164547	0.175015	0.143792	0.159712	0.10863	0.123379	0.0822559	0.090766	0.0552258	0.0582808	0.0299375	0.0369183
233	0.155368	0.196321	0.164038	0.174948	0.142744	0.158909	0.108214	0.123958	0.0827077	0.0904433	0.0555535	0.0581223	0.0294058	0.0365856
233.2	0.156488	0.195048	0.164918	0.174411	0.142632	0.157987	0.109298	0.123601	0.0844238	0.0903098	0.0565429	0.0570879	0.0300752	0.0358643
233.4	0.155988	0.195457	0.16483	0.174324	0.141443	0.157426	0.109205	0.123734	0.0835057	0.0904404	0.0558368	0.0577372	0.0287975	0.036165
233.6	0.155482	0.196516	0.163372	0.173581	0.140425	0.156906	0.108177	0.123689	0.0828132	0.0902049	0.0552091	0.056746	0.0282673	0.0363168
233.8	0.155336	0.195363	0.16315	0.173831	0.139094	0.155253	0.108417	0.12245	0.0832046	0.0897162	0.0552068	0.0563857	0.028425	0.0350939
234	0.155485	0.195635	0.16348	0.173505	0.139332	0.155535	0.109168	0.122565	0.08353	0.09067	0.0542248	0.0553023	0.028129	0.0347495
234.2	0.153256	0.196421	0.161768	0.171066	0.137397	0.155266	0.108708	0.122185	0.0819481	0.0897389	0.0523133	0.0545883	0.0276705	0.0339868
234.4	0.152919	0.195198	0.161619	0.170436	0.136248	0.15413	0.107895	0.120715	0.0809966	0.087824	0.0525923	0.0537366	0.027089	0.0330805
234.6	0.151962	0.195004	0.160855	0.171508	0.135654	0.154967	0.107466	0.121208	0.080279	0.0880284	0.051405	0.0540962	0.0275294	0.0335909
234.8	0.151356	0.1959	0.161231	0.171306	0.136242	0.156216	0.109109	0.121967	0.0804831	0.0893649	0.0500174	0.0541661	0.028047	0.0346222
235	0.150037	0.195604	0.161354	0.170167	0.136584	0.155925	0.109539	0.122005	0.0803865	0.0896674	0.049621	0.0541742	0.0277817	0.0351243
235.2	0.15029	0.195397	0.161321	0.171969	0.137088	0.156836	0.10938	0.122604	0.079888	0.0895072	0.0496603	0.0547777	0.028064	0.0352206
235.4	0.149124	0.193428	0.161823	0.172257	0.137149	0.158075	0.109497	0.122766	0.0796035	0.0891786	0.0488596	0.0539499	0.0277658	0.0348611
235.6	0.147924	0.192859	0.160764	0.170433	0.136719	0.157488	0.108924	0.122075	0.0794639	0.0896793	0.0475195	0.0534827	0.0266779	0.0342725
235.8	0.149569	0.194112	0.161836	0.171691	0.13799	0.158697	0.108893	0.122509	0.0794631	0.0893449	0.0474926	0.0541255	0.027991	0.03405
236	0.149668	0.194371	0.161072	0.173053	0.137408	0.158944	0.108498	0.123069	0.0789725	0.0892514	0.0476291	0.0547086	0.0279103	0.0349664
236.2	0.149604	0.193604	0.161308	0.172766	0.137764	0.158975	0.107747	0.122864	0.0787321	0.0889652	0.0475737	0.0542419	0.0274679	0.0349723
236.4	0.150495	0.196079	0.161107	0.171914	0.138457	0.159808	0.107674	0.12348	0.0788643	0.0899883	0.0468651	0.0544755	0.0272844	0.0364789
236.6	0.151544	0.197324	0.160342	0.173349	0.139079	0.160657	0.107157	0.124185	0.0790168	0.0907628	0.0473001	0.055635	0.0280191	0.0376905
236.8	0.152267	0.197022	0.160277	0.174714	0.138462	0.160432	0.105915	0.12415	0.0789226	0.0902886	0.0481208	0.0552048	0.0274033	0.0383615
237	0.154587	0.196366	0.162029	0.174115	0.139845	0.160119	0.106781	0.123927	0.0816456	0.0908126	0.0496172	0.0547551	0.0282276	0.0383577
237.2	0.155188	0.19905	0.16064	0.174059	0.140416	0.161167	0.106672	0.124274	0.0816625	0.0922584	0.0490073	0.0546235	0.0280471	0.0392718
237.4	0.155044	0.199587	0.158761	0.173542	0.138755	0.160215	0.105365	0.12447	0.0798215	0.0911344	0.0483264	0.0544548	0.0268885	0.0395686
237.6	0.156803	0.199355	0.159174	0.174151	0.13853	0.159994	0.105113	0.123309	0.0808353	0.0911873	0.0500149	0.0539852	0.0270928	0.039176
237.8	0.157013	0.200687	0.159473	0.174262	0.138788	0.160502	0.105579	0.12432	0.0816071	0.0927744	0.0494618	0.0543722	0.0268416	0.0394979
238	0.156728	0.201762	0.15809	0.172549	0.138599	0.160462	0.10643	0.125262	0.08071	0.0928751	0.0483985	0.0535957	0.0273955	0.0402434
238.2	0.156268	0.201604	0.157648	0.173851	0.137706	0.160497	0.106017	0.125857	0.0806812	0.0925332	0.0492546	0.0540896	0.0273111	0.0403021
238.4	0.156321	0.201717	0.158768	0.176184	0.138724	0.162216	0.106062	0.12622	0.0812013	0.0937573	0.0503838	0.0553497	0.0264955	0.0405471
238.6	0.155318	0.201848	0.158535	0.17515	0.140199	0.162666	0.106744	0.127021	0.0815169	0.0945733	0.0498369	0.05521	0.0270652	0.0406742
238.8	0.155594	0.201024	0.159983	0.175286	0.141111	0.161736	0.106802	0.125448	0.0817663	0.0940989	0.0507397	0.0548836	0.0269377	0.0401904
239	0.155354	0.200002	0.160701	0.176755	0.141222	0.162552	0.106405	0.125834	0.0813355	0.093965	0.0509875	0.0559608	0.0263263	0.0400547
239.2	0.153818	0.19847	0.159573	0.176487	0.140817	0.16293	0.106446	0.125735	0.0804794	0.0939176	0.0499953	0.0550726	0.0263696	0.0395643
239.4	0.153268	0.197774	0.160271	0.17606	0.14108	0.162772	0.106837	0.1251	0.0807308	0.0944605	0.0504638	0.0548396	0.0263039	0.0389472
239.6	0.153311	0.198356	0.160349	0.176005	0.141578	0.163077	0.106252	0.125462	0.0805718	0.0946542	0.0511253	0.0562222	0.0256008	0.0385981
239.8	0.153067	0.197217	0.160764	0.17675	0.141096	0.16209	0.106129	0.124438	0.0790081	0.0928357	0.0506245	0.0556048	0.0265854	0.0385379
240	0.152323	0.195786	0.160625	0.175513	0.140034	0.160789	0.105864	0.123351	0.078723	0.0922806	0.0497844	0.0545706	0.0262652	0.0373296
240.2	0.152569	0.196885	0.161367	0.175199	0.14054	0.161375	0.105213	0.123567	0.0791101	0.0923123	0.0500535	0.0554756	0.0268786	0.0375329
240.4	0.151882	0.19739	0.159843	0.174796	0.139326	0.161218	0.104613	0.123611	0.0792157	0.0918017	0.0496892	0.0557616	0.0262927	0.0376708
240.6	0.151946	0.195573	0.160361	0.174951	0.139199	0.159905	0.10411	0.122404	0.0791337	0.0909845	0.0509163	0.0558309	0.0264423	0.0365807
240.8	0.153038	0.196645	0.162083	0.174727	0.140057	0.160418	0.105194	0.123172	0.0807228	0.0916685	0.0513416	0.0561838	0.0259895	0.0363989
241	0.153512	0.197546	0.161933	0.173367	0.14019	0.160877	0.105801	0.123611	0.081535	0.0921066	0.0514496	0.0566982	0.0266112	0.036192
241.2	0.153125	0.197515	0.160623	0.173178	0.139338	0.160906	0.104958	0.123604	0.0810098	0.0912427	0.0511628	0.0569397	0.0262789	0.0360147
241.4	0.154015	0.198119	0.161975	0.174503	0.139061	0.161001	0.105331	0.123934	0.0808794	0.0909342	0.0512062	0.0576714	0.026529	0.0358758
241.6	0.154252	0.199714	0.162704	0.174552	0.139449	0.162157	0.106538	0.124725	0.0817622	0.092675	0.0515503	0.0584526	0.0269149	0.0367082
241.8	0.153569	0.201246	0.161272	0.17382	0.138831	0.162429	0.106301	0.126033	0.0812866	0.0927276	0.0505687	0.0587298	0.0273151	0.0372671
242	0.153733	0.201995	0.161825	0.176074	0.138625	0.163539	0.106991	0.126601	0.0810519	0.0928324	0.0511757	0.0601049	0.0281281	0.0379496
242.2	0.153772	0.202543	0.162704	0.177652	0.139593	0.164979	0.10763	0.127475	0.0819609	0.0938754	0.0515734	0.0605523	0.0284742	0.0388642
242.4	0.152742	0.202875	0.162648	0.177353	0.140437	0.165106	0.107454	0.127126	0.0819137	0.0941615	0.0509361	0.0608862	0.0277973	0.0384469
242.6	0.153663	0.202794	0.162823	0.177957	0.141637	0.164363	0.107679	0.12738	0.0827478	0.093621	0.0520631	0.0613076	0.029121	0.0384229
242.8	0.153105	0.202545	0.162905	0.179399	0.141751	0.165035	0.108188	0.127681	0.08195	0.0936914	0.0525992	0.0625888	0.0287012	0.0390119
243	0.152626	0.201976	0.162328	0.179075	0.142808	0.165168	0.108774	0.128052	0.0826912	0.0940576	0.0521564	0.0619936	0.0290996	0.039482
243.2	0.152014	0.201796	0.160644	0.178397	0.142319	0.165043	0.109125	0.127987	0.0822385	0.0944322	0.0516679	0.061454	0.0300028	0.0392871
243.4	0.152986	0.202387	0.160523	0.178946	0.142902	0.165322	0.109209	0.127923	0.0824763	0.0944309	0.0521256	0.0616221	0.0306453	0.0390139
243.6	0.15209	0.20037	0.160132	0.178541	0.14263	0.163634	0.108606	0.126609	0.081414	0.0927345	0.0517589	0.0606778	0.0296924	0.0377179
243.8	0.152069	0.20011	0.160895	0.178458	0.143207	0.163179	0.109027	0.125932	0.0817196	0.0927339	0.0508381	0.0593626	0.0309431	0.0383491
244	0.152838	0.201874	0.159696	0.177962	0.142856	0.164185	0.108175	0.127026	0.0820802	0.0939218	0.0505685	0.0595697	0.0305537	0.0383133
244.2	0.152638	0.201093	0.159347	0.177384	0.141925	0.163109	0.107009	0.126028	0.081809	0.0927488	0.0502637	0.0585397	0.029935	0.0383164
244.4	0.152846	0.198888	0.159991	0.176492	0.142714	0.161539	0.10719	0.124661	0.0820901	0.0918046	0.0501862	0.056773	0.0302111	0.0373265
244.6	0.154019	0.199752	0.161236	0.17662	0.143774	0.162254	0.107995	0.125407	0.082432	0.093355	0.0503669	0.0573786	0.0312791	0.0380662
244.8	0.155031	0.200633	0.161486	0.175057	0.14371	0.162167	0.108212	0.125098	0.0831656	0.092821	0.0505619	0.0569469	0.031295	0.0387877
245	0.15647	0.199997	0.163041	0.176348	0.144233	0.161795	0.108782	0.124621	0.0839224	0.0921668	0.0517548	0.0577126	0.0317131	0.0395667
245.2	0.157084	0.200456	0.163848	0.177908	0.145536	0.162708	0.108754	0.125266	0.0840815	0.0928771	0.0519065	0.0583637	0.0317072	0.0401864
245.4	0.157436	0.202242	0.164147	0.177738	0.14517	0.163115	0.109077	0.125984	0.083634	0.0943514	0.0519184	0.0592047	0.0318048	0.0413503
245.6	0.157957	0.202264	0.164126	0.178431	0.144445	0.163267	0.108731	0.125913	0.0835566	0.0940987	0.0533442	0.0599211	0.0314904	0.0419325
245.8	0.158405	0.202806	0.163726	0.180101	0.144208	0.164928	0.108373	0.126743	0.082826	0.0948204	0.0534802	0.0612945	0.0310905	0.0434138
246	0.158152	0.203009	0.164923	0.180331	0.144601	0.165542	0.109771	0.127654	0.0832021	0.0956189	0.0535725	0.0612961	0.031234	0.0444677
246.2	0.158686	0.203168	0.164637	0.180272	0.144956	0.165829	0.110904	0.128753	0.0839494	0.0962734	0.0539915	0.0617606	0.0315153	0.0450971
246.4	0.158335	0.203119	0.163421	0.180981	0.144045	0.166102	0.110175	0.129188	0.08325	0.0960186	0.0536979	0.0628185	0.0297658	0.0444418
246.6	0.157803	0.20186	0.163248	0.181608	0.143591	0.165859	0.109803	0.129124	0.0818606	0.0950089	0.0543061	0.0627176	0.0294086	0.0443313
246.8	0.15739	0.201785	0.163742	0.181195	0.143793	0.16588	0.109919	0.128716	0.082107	0.0961173	0.0540254	0.0629344	0.0294643	0.0440099
247	0.158069	0.202873	0.163287	0.181343	0.143522	0.166422	0.109126	0.1289	0.0833081	0.0977566	0.0533305	0.0637112	0.0294386	0.0437897
247.2	0.156118	0.20212	0.161445	0.180484	0.141305	0.165704	0.108746	0.128304	0.0821301	0.0971993	0.0523518	0.0634785	0.0284622	0.0428792
247.4	0.155349	0.200285	0.161011	0.179959	0.141049	0.164384	0.107894	0.126395	0.0816438	0.095891	0.0521651	0.0621579	0.0270731	0.0413419
247.6	0.154722	0.200744	0.161329	0.18039	0.140784	0.164936	0.107246	0.126132	0.0816107	0.0971455	0.0513695	0.0621664	0.026158	0.0409317
247.8	0.153928	0.201964	0.160913	0.178829	0.140163	0.165354	0.107014	0.12668	0.0817946	0.0977621	0.0499849	0.0605679	0.0271507	0.0416307
248	0.153932	0.201747	0.160897	0.179085	0.139117	0.1649	0.106296	0.126304	0.0813896	0.0968194	0.0497004	0.0593919	0.0264556	0.0407738
248.2	0.154073	0.200846	0.163471	0.179507	0.140422	0.164458	0.106832	0.125088	0.0817854	0.0965161	0.0496156	0.0580535	0.0276584	0.0399069
248.4	0.1535	0.201122	0.163779	0.177776	0.141392	0.164362	0.107714	0.125469	0.0824321	0.0972825	0.049747	0.0567461	0.0294171	0.0396453
248.6	0.153582	0.201905	0.163196	0.177279	0.141312	0.164728	0.107898	0.125701	0.0829892	0.0972614	0.0502227	0.0564844	0.0294431	0.0403365
248.8	0.154731	0.201402	0.164327	0.178158	0.142269	0.163916	0.108353	0.124735	0.0830482	0.0954429	0.0510055	0.0562018	0.0296594	0.0406446
249	0.154694	0.202664	0.164457	0.179418	0.14385	0.165535	0.109259	0.127028	0.0839311	0.0969857	0.0509273	0.0577855	0.0296193	0.0419729
249.2	0.154755	0.203957	0.163426	0.178892	0.144388	0.166113	0.10922	0.128344	0.0839953	0.0977538	0.0506696	0.0573399	0.030124	0.0427428
249.4	0.154827	0.20418	0.162304	0.178573	0.143645	0.165783	0.109706	0.128489	0.0835143	0.0967139	0.0509626	0.0577825	0.0301089	0.0432833
249.6	0.155147	0.203155	0.162371	0.179132	0.144988	0.165911	0.110286	0.128675	0.0829817	0.095663	0.0520739	0.0580618	0.0303584	0.0435515
249.8	0.155291	0.203197	0.161996	0.178009	0.145906	0.16636	0.111025	0.129032	0.0825541	0.0953904	0.0518573	0.0579865	0.0308125	0.0442153
250	0.155323	0.203671	0.161401	0.177563	0.145115	0.165509	0.110643	0.129141	0.0823382	0.0948576	0.0510393	0.0575187	0.0315508	0.0443907
250.2	0.155626	0.203304	0.160272	0.17825	0.144985	0.165165	0.110303	0.12907	0.0812599	0.0938146	0.0503186	0.0578785	0.0308564	0.0438848
250.4	0.155208	0.201945	0.160084	0.177828	0.145513	0.164383	0.110351	0.128185	0.0805411	0.0919545	0.0502515	0.0577098	0.0304263	0.0429711
250.6	0.155434	0.201284	0.160894	0.178637	0.146281	0.164463	0.109714	0.127073	0.0808866	0.0921676	0.0511568	0.0583678	0.0309915	0.0425739
250.8	0.156149	0.202832	0.161064	0.179143	0.145917	0.16535	0.109738	0.127316	0.0825185	0.0942883	0.0514164	0.0600696	0.0315033	0.0433315
251	0.155866	0.201755	0.161222	0.179316	0.144979	0.164196	0.109718	0.12661	0.0825947	0.0931289	0.0518526	0.0603473	0.0311862	0.0431684
251.2	0.155504	0.200091	0.162001	0.180606	0.145141	0.162985	0.109397	0.124902	0.0825498	0.0920973	0.0523158	0.0592725	0.0315716	0.0424284
251.4	0.156038	0.200319	0.16299	0.18197	0.145061	0.163566	0.108997	0.124476	0.0835211	0.092996	0.0527459	0.0593668	0.0321512	0.0415809
251.6	0.155406	0.201117	0.163514	0.181644	0.143329	0.163684	0.108973	0.124367	0.0837767	0.093398	0.0524257	0.0591964	0.0316953	0.0417502
251.8	0.155293	0.200128	0.164591	0.18171	0.142785	0.162574	0.108426	0.123475	0.0840787	0.0916731	0.0529465	0.0585159	0.0319547	0.0410874
252	0.155862	0.200078	0.166431	0.184747	0.143338	0.163947	0.108334	0.124115	0.0849437	0.0929803	0.0528612	0.0590215	0.032189	0.0411498
252.2	0.155528	0.200418	0.16657	0.183611	0.142691	0.163748	0.108323	0.124308	0.0859236	0.0944406	0.0523226	0.0584676	0.0327823	0.0406161
252.4	0.156038	0.200271	0.167228	0.183793	0.142535	0.163869	0.108849	0.124378	0.0873761	0.0943971	0.0536123	0.0583719	0.0332459	0.0405565
252.6	0.156728	0.200286	0.168077	0.185775	0.143391	0.165332	0.1091	0.125396	0.087494	0.0939746	0.0540009	0.0592868	0.0322759	0.0411005
252.8	0.156764	0.200387	0.169404	0.18635	0.144215	0.166595	0.109344	0.126144	0.0880222	0.0952325	0.0538403	0.0598931	0.0330858	0.0417295
253	0.156179	0.200967	0.168332	0.184971	0.144155	0.167492	0.109084	0.127121	0.08897	0.0964968	0.0534317	0.0594774	0.0328245	0.0423002
253.2	0.155757	0.201668	0.16809	0.185431	0.14446	0.168812	0.108921	0.127791	0.0880454	0.0971502	0.0536347	0.0599821	0.0323707	0.0429718
253.4	0.154748	0.200279	0.166664	0.184317	0.144176	0.167625	0.108621	0.126926	0.0861343	0.0963456	0.0531831	0.0594718	0.0310733	0.0422486
253.6	0.154488	0.199769	0.167227	0.183879	0.144188	0.167399	0.107875	0.126176	0.0851273	0.0966852	0.0527414	0.0588274	0.0307388	0.0420096
253.8	0.154478	0.202237	0.166492	0.183984	0.143402	0.169218	0.106959	0.126438	0.0840126	0.0974485	0.0511272	0.0591281	0.0307634	0.0433265
254	0.153592	0.202594	0.164791	0.183146	0.14318	0.168964	0.106241	0.126396	0.0813233	0.0972332	0.0492588	0.0590156	0.0297037	0.0438095
254.2	0.152925	0.201421	0.164475	0.182606	0.143646	0.168302	0.1063	0.125413	0.0797067	0.0961257	0.0487558	0.0585348	0.0286525	0.0434949
254.4	0.153127	0.202089	0.164605	0.181812	0.144392	0.169402	0.106752	0.125137	0.0802408	0.0974688	0.0495289	0.0590071	0.0290907	0.0435607
254.6	0.152936	0.203587	0.163575	0.180532	0.143678	0.170162	0.106809	0.125359	0.079681	0.0993991	0.0495379	0.0590279	0.0284377	0.0445992
254.8	0.153963	0.203546	0.164032	0.179877	0.143321	0.16885	0.107148	0.124276	0.0791202	0.0984635	0.0497488	0.058541	0.028362	0.0451038
255	0.153893	0.203025	0.164635	0.181536	0.143593	0.16837	0.107154	0.124449	0.0787707	0.0986387	0.0503569	0.0596385	0.0292553	0.0461653
255.2	0.153918	0.204846	0.163785	0.181059	0.143028	0.168758	0.106758	0.124659	0.0791717	0.0997348	0.0502117	0.059463	0.0295663	0.0463878
255.4	0.15382	0.205403	0.163526	0.180097	0.14163	0.168592	0.107099	0.124571	0.0799046	0.0996738	0.050751	0.0594371	0.0292807	0.0468475
255.6	0.153914	0.20473	0.164043	0.18065	0.141578	0.168114	0.107574	0.124531	0.0800791	0.0985082	0.05104	0.0600816	0.0288408	0.0470103
255.8	0.153667	0.204829	0.163831	0.181414	0.141457	0.168253	0.107167	0.125661	0.0803972	0.098473	0.0509184	0.0613211	0.0291889	0.0468044
256	0.154299	0.205231	0.165146	0.181231	0.141746	0.168401	0.108242	0.126316	0.0820698	0.0996348	0.0516083	0.0611308	0.0306418	0.0468736
256.2	0.155463	0.206055	0.166058	0.181978	0.142432	0.16797	0.109055	0.126774	0.0835067	0.0999095	0.0532337	0.06226	0.0309556	0.0466133
256.4	0.155779	0.206336	0.167254	0.184246	0.143488	0.169092	0.109147	0.127831	0.0844499	0.0997446	0.0554985	0.0637833	0.0320517	0.0474438
256.6	0.155356	0.204959	0.167814	0.184676	0.14382	0.168237	0.109251	0.127425	0.0849113	0.0996099	0.0552058	0.0627689	0.032752	0.0470945
256.8	0.155721	0.205281	0.169007	0.185284	0.144381	0.168778	0.110209	0.127313	0.0867641	0.100689	0.0569485	0.0638517	0.0338228	0.0471241
257	0.15516	0.204809	0.168999	0.185522	0.145126	0.168461	0.110911	0.127128	0.0870557	0.0998243	0.0579265	0.0641554	0.0329329	0.046661
257.2	0.154665	0.204018	0.16922	0.186349	0.145885	0.168568	0.111342	0.126858	0.0864844	0.098871	0.0584495	0.0651792	0.0326573	0.04639
257.4	0.155011	0.202504	0.168975	0.186487	0.145718	0.167003	0.110816	0.124812	0.0865745	0.0976876	0.0581952	0.0639308	0.0330355	0.0451184
257.6	0.154912	0.203858	0.168992	0.186732	0.145529	0.167946	0.111546	0.125168	0.0863824	0.0976689	0.0575272	0.0641161	0.0336432	0.0453028
257.8	0.153824	0.202014	0.167885	0.185658	0.145971	0.167289	0.111364	0.123867	0.0854231	0.0961887	0.0571808	0.0633468	0.0336692	0.0443894
258	0.153766	0.199934	0.167782	0.185432	0.146344	0.165893	0.11115	0.121875	0.0844529	0.094658	0.0566569	0.0622582	0.0333343	0.0427899
258.2	0.153101	0.200427	0.167258	0.185394	0.145348	0.165659	0.110952	0.121616	0.0849844	0.0949825	0.05576	0.0610861	0.033022	0.0420281
258.4	0.153326	0.201223	0.167206	0.183141	0.145083	0.165453	0.111717	0.121366	0.0854134	0.0949499	0.0562644	0.0604645	0.0332136	0.0413187
258.6	0.154138	0.201121	0.167806	0.184061	0.145644	0.165463	0.112018	0.121351	0.0860094	0.094702	0.0565155	0.0610219	0.0323747	0.0414416
258.8	0.15448	0.200679	0.167032	0.184836	0.144963	0.165427	0.111488	0.121635	0.0854787	0.0944771	0.0553011	0.0615958	0.0322395	0.0418708
259	0.154245	0.201847	0.165999	0.18401	0.143535	0.166215	0.112365	0.123691	0.0861943	0.0957343	0.0547392	0.0620327	0.0324234	0.0428707
259.2	0.155758	0.203122	0.166541	0.183092	0.143772	0.166118	0.11379	0.124665	0.0866611	0.0948783	0.0553798	0.0614893	0.032749	0.0428204
259.4	0.156737	0.203156	0.168259	0.184681	0.144197	0.166721	0.114918	0.125863	0.0873481	0.0948402	0.0558088	0.0619483	0.0327842	0.0434938
259.6	0.15615	0.202891	0.167458	0.184812	0.143978	0.166994	0.114769	0.127306	0.0870338	0.0952088	0.054815	0.0621336	0.032802	0.0437657
259.8	0.15638	0.204018	0.167798	0.183749	0.143429	0.166816	0.113813	0.128358	0.0870983	0.0969284	0.0544752	0.0620775	0.0325609	0.0444232
260	0.157065	0.204028	0.168739	0.183993	0.144314	0.167013	0.114039	0.128888	0.0868852	0.0974978	0.0554346	0.0619291	0.032868	0.0446333
260.2	0.156126	0.203417	0.168468	0.185424	0.143925	0.167021	0.112766	0.129323	0.086222	0.0981165	0.0555165	0.0624205	0.032323	0.0452352
260.4	0.156025	0.202584	0.169648	0.185406	0.14329	0.166427	0.11197	0.128881	0.0864837	0.098317	0.0556898	0.0613619	0.0334077	0.0456768
260.6	0.156032	0.202573	0.170427	0.185582	0.144106	0.166042	0.112618	0.128351	0.0867086	0.0989833	0.0555032	0.0610263	0.0326594	0.0447316
260.8	0.154947	0.202778	0.17037	0.185182	0.144674	0.167047	0.112473	0.129478	0.085651	0.0989589	0.0565483	0.062125	0.0310418	0.0442767
261	0.154866	0.200928	0.171149	0.185284	0.146048	0.166171	0.112732	0.129536	0.0862138	0.0977868	0.0568534	0.0612508	0.031126	0.0440018
261.2	0.155223	0.201105	0.170255	0.184939	0.145605	0.166133	0.111998	0.12939	0.0873706	0.0988719	0.0559544	0.060628	0.0314205	0.0436584
261.4	0.15461	0.201637	0.169379	0.183393	0.145652	0.166836	0.111635	0.128978	0.0869462	0.098872	0.0552557	0.0601015	0.0314461	0.0434614
261.6	0.153889	0.201169	0.168836	0.182805	0.145666	0.166206	0.111448	0.128041	0.0862057	0.0979013	0.0548409	0.0593655	0.0307154	0.0426716
261.8	0.154458	0.199987	0.169541	0.184069	0.146031	0.166035	0.110645	0.126841	0.0865362	0.0981297	0.0551276	0.0591003	0.0315892	0.0420027
262	0.154319	0.202649	0.169104	0.184749	0.145352	0.167554	0.110647	0.127819	0.0859933	0.0994626	0.0538321	0.0591765	0.0316712	0.0428968
262.2	0.153593	0.20394	0.168347	0.184173	0.144795	0.166724	0.110829	0.127776	0.0848987	0.0985337	0.0531426	0.0589916	0.0305143	0.0424718
262.4	0.154544	0.204111	0.168204	0.184828	0.145049	0.167163	0.110594	0.127322	0.0842314	0.0980777	0.0534602	0.0598609	0.0295012	0.041969
262.6	0.154674	0.203953	0.168027	0.186171	0.145233	0.167879	0.110317	0.127889	0.0848229	0.0991027	0.0527232	0.0602748	0.0298372	0.0425097
262.8	0.154703	0.204961	0.166757	0.183539	0.143689	0.166601	0.110477	0.127965	0.0840285	0.0991453	0.0522198	0.0594695	0.0299476	0.0428763
263	0.155859	0.205676	0.167092	0.183398	0.143847	0.166334	0.111135	0.128536	0.0838324	0.0982433	0.0531512	0.059962	0.02969	0.0431404
263.2	0.157079	0.206034	0.168429	0.185068	0.1452	0.166471	0.111871	0.129205	0.0838743	0.0982293	0.0536064	0.0606336	0.0307175	0.0439649
263.4	0.157511	0.205862	0.168235	0.184765	0.144715	0.165807	0.111639	0.129068	0.0847618	0.0984196	0.0535142	0.0603129	0.0307385	0.0443815
263.6	0.158618	0.206744	0.167803	0.184571	0.144991	0.165945	0.111504	0.129452	0.0846819	0.0991482	0.0542444	0.0607212	0.0314898	0.0449083
263.8	0.157944	0.206658	0.168319	0.184681	0.14537	0.16562	0.111187	0.130057	0.0835073	0.0994869	0.0542698	0.0607876	0.0304955	0.0446991
264	0.157118	0.204576	0.167895	0.184509	0.14599	0.164785	0.110928	0.129093	0.0830807	0.098673	0.0552201	0.0599876	0.0309104	0.0438634
264.2	0.157645	0.203321	0.168823	0.184434	0.146276	0.164248	0.110362	0.127586	0.0840207	0.0987649	0.056211	0.0591591	0.0320944	0.0432391
264.4	0.157476	0.204162	0.16844	0.183715	0.146507	0.165039	0.110371	0.128266	0.0831382	0.0988625	0.0561685	0.0597166	0.0318497	0.04246
264.6	0.15614	0.203366	0.167386	0.182341	0.147121	0.165181	0.110136	0.128329	0.0823463	0.0976748	0.0561475	0.0593212	0.0307262	0.0412856
264.8	0.156348	0.201339	0.166654	0.181725	0.147405	0.16456	0.108831	0.12749	0.0825725	0.0966223	0.0558652	0.0575919	0.0303046	0.0404299
265	0.15636	0.202379	0.166399	0.18165	0.146757	0.164771	0.109334	0.128415	0.0837257	0.0969803	0.0550949	0.0575051	0.0302335	0.0412527
265.2	0.154858	0.203678	0.16461	0.180489	0.145747	0.165896	0.10884	0.127994	0.0827515	0.0969452	0.0538872	0.0575133	0.0286097	0.0411069
265.4	0.154854	0.203571	0.165205	0.180849	0.145927	0.165906	0.108644	0.12699	0.0819569	0.0953843	0.0541272	0.0577652	0.0289031	0.0415337
265.6	0.154304	0.203521	0.165003	0.182164	0.145306	0.166217	0.10811	0.126915	0.0819586	0.0957922	0.0541016	0.0579557	0.0291558	0.041559
265.8	0.153869	0.204381	0.164834	0.181876	0.143896	0.16704	0.108597	0.127591	0.0811606	0.0963843	0.0530226	0.0578627	0.0288627	0.0418948
266	0.153898	0.205456	0.165125	0.182223	0.143801	0.167122	0.109561	0.127694	0.0808273	0.0958364	0.0526284	0.0576658	0.0288603	0.0427162
266.2	0.153988	0.205324	0.16558	0.184471	0.144814	0.168139	0.109547	0.127856	0.0805922	0.0950545	0.0523854	0.0583738	0.0284624	0.0431729
266.4	0.154193	0.205193	0.164597	0.184267	0.143773	0.168853	0.108812	0.127831	0.0816389	0.096239	0.051823	0.0580665	0.0280247	0.0440461
266.6	0.154291	0.205504	0.165871	0.183588	0.143569	0.168494	0.10952	0.128114	0.0824327	0.0960254	0.0523507	0.0575917	0.0287726	0.0451115
266.8	0.155483	0.207368	0.166981	0.184853	0.143929	0.168726	0.109823	0.128289	0.0831872	0.0972949	0.0528068	0.0586558	0.0282224	0.0457302
267	0.155487	0.206554	0.166722	0.18554	0.144279	0.169317	0.110235	0.129067	0.0836333	0.0971937	0.053038	0.0593662	0.0289178	0.0467581
267.2	0.157222	0.206765	0.167877	0.186041	0.144232	0.169196	0.111419	0.129483	0.0859804	0.0983082	0.0534343	0.0593475	0.0300673	0.0472929
267.4	0.158143	0.208602	0.167827	0.18646	0.144408	0.169745	0.111663	0.129837	0.0865712	0.0991334	0.0533929	0.0605614	0.0297197	0.0474314
267.6	0.158298	0.209837	0.168725	0.187359	0.144805	0.170727	0.112468	0.131205	0.0859946	0.099644	0.0528909	0.060936	0.0301683	0.0480667
267.8	0.157786	0.20872	0.168211	0.186945	0.144295	0.169181	0.111758	0.130938	0.0859111	0.0991174	0.0521841	0.0600849	0.0299002	0.0474602
268	0.158416	0.208433	0.168042	0.186858	0.144715	0.168766	0.111584	0.130102	0.086356	0.100045	0.0523158	0.0600977	0.0308214	0.0473718
268.2	0.159255	0.209607	0.16818	0.185783	0.145261	0.169579	0.112061	0.130613	0.0861574	0.0995347	0.0522634	0.0601261	0.0307333	0.0470132
268.4	0.158408	0.209272	0.167661	0.185484	0.145001	0.168808	0.111107	0.131396	0.0849236	0.0984822	0.0516907	0.0601001	0.0297355	0.0462403
268.6	0.158383	0.208121	0.166772	0.185936	0.144672	0.168411	0.110157	0.130581	0.0851719	0.0977029	0.0509922	0.0593011	0.0292295	0.0457705
268.8	0.158089	0.209051	0.166143	0.185348	0.144323	0.169198	0.109742	0.130797	0.0844669	0.097904	0.0502648	0.0592139	0.0282138	0.046351
269	0.156608	0.210144	0.166982	0.184516	0.143396	0.168774	0.11006	0.131358	0.0836118	0.0968324	0.0503623	0.0600437	0.0275866	0.0460155
269.2	0.15651	0.209317	0.167603	0.186267	0.143989	0.16898	0.110194	0.130596	0.0839075	0.0968048	0.0510106	0.0604271	0.0276984	0.0455567
269.4	0.156265	0.208952	0.167545	0.186444	0.143348	0.168485	0.110142	0.130664	0.0830449	0.0968475	0.0513497	0.0615218	0.0279524	0.0455094
269.6	0.155031	0.208679	0.167004	0.185262	0.143419	0.168927	0.109745	0.130702	0.081655	0.0970557	0.0509858	0.0611136	0.0268243	0.0445835
269.8	0.155904	0.209182	0.168161	0.186436	0.144326	0.169353	0.110459	0.131029	0.0803945	0.0963686	0.0508772	0.0615425	0.0266266	0.0444647
270	0.156134	0.209579	0.168456	0.188246	0.145349	0.170715	0.110963	0.13287	0.0806153	0.0970513	0.0512449	0.0630477	0.0276082	0.0456016
270.2	0.154817	0.207178	0.166936	0.186873	0.145181	0.170469	0.110377	0.13201	0.0796772	0.0967273	0.0508094	0.0617813	0.0261916	0.0444823
270.4	0.155356	0.206767	0.166682	0.185735	0.145211	0.1702	0.110156	0.130898	0.0801624	0.0970056	0.0514625	0.062027	0.0255904	0.0432821
270.6	0.155365	0.207064	0.167094	0.186337	0.14584	0.17127	0.110249	0.131756	0.0805132	0.0976512	0.0519071	0.0626041	0.0255699	0.0426203
270.8	0.155087	0.20581	0.166641	0.186197	0.145532	0.171333	0.110375	0.131484	0.0825146	0.099501	0.0522767	0.0621604	0.0261957	0.0427371
271	0.155736	0.204098	0.166255	0.184295	0.145783	0.170318	0.111033	0.130677	0.0833807	0.0983927	0.0529877	0.0612323	0.0268413	0.0415973
271.2	0.156274	0.205114	0.166714	0.184481	0.145557	0.170844	0.111407	0.13105	0.083822	0.0994863	0.0529736	0.0612791	0.0269873	0.0415682
271.4	0.155749	0.204946	0.166152	0.183531	0.145258	0.170202	0.111482	0.131225	0.083188	0.0993648	0.0527252	0.0610604	0.0275795	0.0417324
271.6	0.15563	0.203794	0.165558	0.184033	0.144131	0.170037	0.111116	0.131744	0.0835178	0.0991542	0.0523789	0.060302	0.0283414	0.0422881
271.8	0.155353	0.202462	0.16423	0.182313	0.143453	0.168759	0.110565	0.130686	0.0831243	0.0985095	0.0521795	0.0594621	0.0277908	0.0405588
272	0.155598	0.202086	0.164092	0.180612	0.14399	0.16832	0.110741	0.129812	0.0837557	0.0989881	0.052108	0.0589002	0.0278627	0.0401007
272.2	0.156959	0.201218	0.165393	0.179952	0.144663	0.167293	0.110841	0.129567	0.0847693	0.0976711	0.0535456	0.0584784	0.0291995	0.0403505
272.4	0.157017	0.200877	0.165185	0.181194	0.14411	0.167028	0.111128	0.130279	0.0849154	0.098574	0.0535716	0.0588716	0.0292395	0.0404196
272.6	0.156829	0.201676	0.164539	0.179426	0.143342	0.167087	0.111515	0.130242	0.08502	0.0989525	0.0529886	0.0591257	0.0292965	0.0415489
272.8	0.157144	0.202247	0.165889	0.17896	0.143823	0.167189	0.111465	0.130346	0.0855948	0.0984895	0.0536471	0.0597121	0.0300393	0.0422683
273	0.156396	0.201787	0.166109	0.180623	0.142644	0.166616	0.111669	0.13064	0.0862414	0.099151	0.0530965	0.0604229	0.0296584	0.0419843
273.2	0.155815	0.2018	0.16449	0.180831	0.142015	0.166821	0.111693	0.131537	0.0850635	0.0994079	0.0515265	0.0612179	0.0284828	0.0425951
273.4	0.156069	0.203695	0.164425	0.179906	0.14248	0.167051	0.111155	0.131502	0.0837792	0.0984435	0.0514805	0.0626853	0.0281361	0.0432122
273.6	0.155405	0.204827	0.163609	0.180424	0.142218	0.167435	0.109302	0.131887	0.0823738	0.0986212	0.049579	0.0624313	0.0266842	0.042703
273.8	0.156252	0.206074	0.164227	0.181981	0.142249	0.168478	0.11038	0.133127	0.082442	0.0992844	0.0488739	0.0631993	0.0269313	0.0435961
274	0.156472	0.205925	0.163233	0.181699	0.14165	0.168058	0.110235	0.133561	0.0827231	0.0999663	0.0480895	0.0624724	0.0259191	0.0442407
274.2	0.157378	0.207141	0.163493	0.181997	0.142376	0.168921	0.110191	0.132486	0.0833064	0.100808	0.0483138	0.0628625	0.0254705	0.0440472
274.4	0.15803	0.208309	0.1637	0.182073	0.143374	0.170267	0.110736	0.133182	0.084358	0.101003	0.0482765	0.0639185	0.0254412	0.0446382
274.6	0.158788	0.20825	0.16468	0.181919	0.143355	0.169915	0.111656	0.133226	0.0853291	0.100731	0.0486367	0.063159	0.0254942	0.0452622
274.8	0.158436	0.207941	0.165268	0.182274	0.143562	0.169514	0.112387	0.132238	0.0852543	0.100128	0.0484887	0.0622501	0.0258355	0.0457951
275	0.158279	0.209576	0.166055	0.182291	0.144063	0.169603	0.11234	0.132184	0.0845375	0.0994629	0.0482112	0.0621032	0.0257433	0.0457097
275.2	0.158592	0.21026	0.166131	0.183296	0.144227	0.170074	0.111813	0.13238	0.0847742	0.0990204	0.0489938	0.0620656	0.0264362	0.0466135
275.4	0.158103	0.208995	0.166476	0.18468	0.143874	0.169703	0.112089	0.1319	0.0843863	0.0982569	0.0497017	0.0621495	0.0258074	0.046926
275.6	0.158003	0.209056	0.16691	0.184917	0.144575	0.170147	0.112637	0.131561	0.0844526	0.0973841	0.0497135	0.0622956	0.0256359	0.0466648
275.8	0.158283	0.208428	0.168028	0.18366	0.145749	0.169493	0.113082	0.130149	0.0844272	0.0964888	0.0514229	0.0614149	0.0263802	0.0456564
276	0.159189	0.207242	0.168813	0.184664	0.145613	0.168441	0.112953	0.128782	0.0860414	0.096225	0.0518019	0.0604369	0.0275189	0.0458262
276.2	0.159319	0.207056	0.168951	0.185087	0.14576	0.168298	0.113492	0.129895	0.0856525	0.0962879	0.0526399	0.0608288	0.0284454	0.046441
276.4	0.158724	0.207129	0.168506	0.184224	0.145345	0.167812	0.114527	0.130121	0.0852838	0.0966014	0.0527307	0.0604816	0.0287631	0.0458764
276.6	0.15891	0.207296	0.169262	0.184751	0.145466	0.168333	0.11344	0.129378	0.0857101	0.0967698	0.0532007	0.0608736	0.0302167	0.0465961
276.8	0.15761	0.206391	0.168263	0.185839	0.144228	0.169416	0.112706	0.130278	0.0860356	0.0977838	0.0525734	0.0609921	0.0301729	0.0471338
277	0.155923	0.204932	0.166549	0.184092	0.143087	0.168804	0.112381	0.129823	0.0848717	0.0968897	0.0510622	0.0599473	0.0290208	0.0463795
277.2	0.155571	0.205001	0.166481	0.183336	0.143842	0.168664	0.11152	0.129212	0.0843569	0.0962707	0.0508173	0.0604358	0.0290572	0.0456671
277.4	0.155645	0.206625	0.166816	0.184797	0.144829	0.170618	0.111387	0.129923	0.0847717	0.0980218	0.0514555	0.0612671	0.0305427	0.0467177
277.6	0.155459	0.205598	0.166084	0.183754	0.144221	0.170243	0.111073	0.129936	0.084206	0.09915	0.0503207	0.0599054	0.0300389	0.0461559
277.8	0.157012	0.205471	0.167761	0.183576	0.14629	0.170394	0.112624	0.129571	0.0855059	0.0999745	0.0510321	0.0595699	0.0309346	0.0462704
278	0.157117	0.206886	0.166713	0.184099	0.146549	0.171272	0.111919	0.12979	0.0845809	0.100815	0.0508902	0.0609568	0.0302545	0.0471766
278.2	0.156409	0.206375	0.166767	0.182835	0.146956	0.171788	0.111382	0.129069	0.0843948	0.100827	0.0506372	0.0612006	0.0296778	0.0466572
278.4	0.156321	0.204049	0.16692	0.181766	0.146543	0.169733	0.111452	0.128175	0.0834586	0.0996962	0.0503637	0.0603405	0.0291352	0.0462183
278.6	0.154802	0.20366	0.167217	0.182246	0.146699	0.16945	0.110431	0.127901	0.081957	0.100168	0.0493713	0.0606046	0.0279537	0.044553
278.8	0.153345	0.204571	0.166942	0.182096	0.146299	0.169427	0.109032	0.127723	0.0811706	0.100066	0.0487812	0.0604761	0.0274986	0.0442018
279	0.153292	0.203937	0.16672	0.181759	0.145813	0.16851	0.1085	0.126953	0.0826078	0.0998959	0.049	0.0606452	0.026449	0.0430596
279.2	0.15508	0.204168	0.166576	0.183272	0.147202	0.169139	0.109342	0.127705	0.0832669	0.100045	0.0504445	0.0621222	0.0259856	0.0432235
279.4	0.154642	0.204061	0.167181	0.183152	0.147079	0.168552	0.111317	0.128487	0.0824046	0.0995471	0.0506476	0.0628536	0.0257262	0.0428908
279.6	0.156464	0.205236	0.168451	0.182354	0.148834	0.168701	0.112642	0.129139	0.0840835	0.099436	0.0524546	0.0638993	0.0279773	0.0427287
279.8	0.15671	0.205193	0.167954	0.183931	0.147798	0.169354	0.112886	0.129859	0.0842694	0.0997744	0.0528891	0.064015	0.0286148	0.0429277
280	0.156805	0.205097	0.167291	0.182578	0.147004	0.168138	0.114378	0.130744	0.0843224	0.0983953	0.0530004	0.0640049	0.0286388	0.0422844
280.2	0.158234	0.207213	0.167301	0.182343	0.147787	0.168107	0.11543	0.13168	0.0846164	0.0983841	0.0549589	0.0657477	0.0301114	0.0428401
280.4	0.158749	0.208629	0.167702	0.184065	0.147909	0.16957	0.116207	0.132441	0.0853609	0.0988582	0.0559085	0.0670752	0.0316544	0.0436317
280.6	0.158385	0.209485	0.167293	0.185086	0.147593	0.171263	0.117019	0.133734	0.0865315	0.0999531	0.0559547	0.0668775	0.0318454	0.0449189
280.8	0.157761	0.208997	0.166085	0.183518	0.14746	0.17045	0.117691	0.133495	0.0862758	0.0986642	0.0561741	0.066007	0.0312209	0.0441874
281	0.158521	0.210466	0.167303	0.184266	0.148822	0.171574	0.118115	0.133326	0.0870014	0.0983893	0.057493	0.0668861	0.0324072	0.0443806
281.2	0.157847	0.211094	0.167444	0.185028	0.148619	0.172016	0.118844	0.133169	0.0879329	0.0990698	0.0574817	0.0674428	0.0331473	0.0441983
281.4	0.158808	0.21077	0.16777	0.184943	0.149102	0.171764	0.12011	0.133494	0.0886107	0.0991056	0.058166	0.0669715	0.033786	0.0453954
281.6	0.159884	0.21015	0.168096	0.183452	0.149847	0.17017	0.120337	0.13241	0.0883104	0.0980073	0.0582691	0.0662699	0.0338753	0.0444888
281.8	0.159204	0.211725	0.167911	0.18382	0.150191	0.170894	0.118786	0.132677	0.0879967	0.0984762	0.0583204	0.0674944	0.0335134	0.0448437
282	0.159085	0.211539	0.167918	0.184373	0.149166	0.170978	0.117473	0.13219	0.0878695	0.0983796	0.0584252	0.0672076	0.0324221	0.0449422
282.2	0.15884	0.208956	0.168862	0.184392	0.148927	0.169322	0.115731	0.130764	0.0876029	0.0975682	0.0572058	0.0654717	0.0314085	0.0439197
282.4	0.157715	0.208564	0.168695	0.184144	0.14803	0.168813	0.114181	0.131072	0.086218	0.0974738	0.055947	0.0651633	0.0298825	0.0427373
282.6	0.156874	0.209004	0.168635	0.183328	0.148107	0.169652	0.112854	0.131068	0.085867	0.09846	0.0554767	0.0650053	0.0290175	0.0417769
282.8	0.158279	0.208403	0.169747	0.184175	0.147916	0.170201	0.11285	0.131348	0.0867494	0.0992175	0.0560813	0.0652211	0.0293253	0.042966
283	0.158176	0.206601	0.168973	0.184142	0.148305	0.169907	0.113295	0.131446	0.0869506	0.0997236	0.0546631	0.0646237	0.0285978	0.0425151
283.2	0.158791	0.207135	0.169894	0.183598	0.149519	0.17025	0.113743	0.132559	0.0851553	0.100136	0.054819	0.0645134	0.029033	0.0428615
283.4	0.158504	0.206657	0.170955	0.183885	0.149962	0.170603	0.1136	0.132409	0.0851421	0.0996701	0.0538894	0.0637913	0.0301902	0.0421438
283.6	0.158937	0.206022	0.17159	0.184197	0.150753	0.171872	0.114176	0.132641	0.0864101	0.100812	0.0535728	0.0635068	0.031406	0.0431943
283.8	0.1592	0.205023	0.171063	0.183482	0.15039	0.17096	0.115298	0.132769	0.0855603	0.10002	0.0531876	0.0628745	0.0313732	0.043584
284	0.160267	0.206348	0.171251	0.183126	0.151693	0.171392	0.116057	0.13298	0.0863711	0.100388	0.0542775	0.063543	0.0325679	0.0441778
284.2	0.161196	0.208219	0.171543	0.18573	0.15302	0.173703	0.115585	0.133171	0.0874953	0.102562	0.0545136	0.06407	0.0344394	0.0460578
284.4	0.160923	0.207868	0.172317	0.185954	0.153161	0.174262	0.117041	0.133859	0.0880083	0.103288	0.0545247	0.0633518	0.0349524	0.0463818
284.6	0.160787	0.207627	0.17239	0.185867	0.153892	0.173416	0.118412	0.133561	0.0885902	0.103163	0.0552966	0.0629812	0.0348102	0.0462232
284.8	0.161593	0.209159	0.173104	0.186215	0.154416	0.173926	0.117993	0.132787	0.0887393	0.102936	0.0561609	0.0640418	0.0358278	0.045951
285	0.16161	0.209784	0.174036	0.186602	0.154369	0.174438	0.11866	0.13326	0.0901964	0.104077	0.0567341	0.0647915	0.0372255	0.0471037
285.2	0.161052	0.20818	0.172822	0.186255	0.154114	0.172404	0.119195	0.132515	0.0905095	0.102894	0.0557556	0.0640584	0.0364051	0.0461999
285.4	0.162686	0.209607	0.173484	0.188054	0.15566	0.173503	0.119601	0.133035	0.09066	0.103555	0.0566914	0.0654961	0.0371736	0.0467957
285.6	0.16232	0.210244	0.172827	0.186659	0.15527	0.172688	0.11823	0.132897	0.0901877	0.102659	0.0573014	0.0657833	0.0368598	0.0454391
285.8	0.163244	0.211512	0.173026	0.188385	0.154544	0.173068	0.116923	0.133179	0.0910326	0.103061	0.0582476	0.0666001	0.0368455	0.0460327
286	0.163562	0.210997	0.173065	0.190281	0.154395	0.17292	0.116608	0.133417	0.0905609	0.103096	0.0586971	0.0670057	0.0360646	0.0453254
286.2	0.162256	0.211124	0.171684	0.189358	0.153258	0.171859	0.114322	0.133453	0.0891991	0.10246	0.0577889	0.0674002	0.0343504	0.0445805
286.4	0.161373	0.212017	0.170797	0.188781	0.152013	0.172064	0.11287	0.133848	0.0888042	0.103253	0.058124	0.0679604	0.0332196	0.0443596
286.6	0.161328	0.211584	0.170201	0.19094	0.151172	0.172447	0.112138	0.133543	0.08837	0.104196	0.0576593	0.068432	0.0328525	0.0451986
286.8	0.160266	0.209663	0.169105	0.19088	0.150645	0.172302	0.11191	0.1343	0.0876287	0.104296	0.0567109	0.0680378	0.0317082	0.0447656
287	0.159332	0.208737	0.168166	0.189622	0.149894	0.170972	0.11125	0.134195	0.0871686	0.102909	0.0557984	0.0670549	0.0307684	0.0431392
287.2	0.159246	0.209104	0.168581	0.189966	0.149027	0.171457	0.110898	0.134046	0.087193	0.10336	0.0557709	0.0674058	0.0307376	0.0427186
287.4	0.158005	0.208034	0.167185	0.19005	0.14876	0.17275	0.111268	0.134786	0.0877823	0.104134	0.0551804	0.0676111	0.0306505	0.0432146
287.6	0.157322	0.206026	0.166164	0.188669	0.147864	0.170896	0.112197	0.134334	0.087303	0.103047	0.0543507	0.066347	0.0297602	0.0426902
287.8	0.157943	0.206226	0.166113	0.188189	0.148268	0.170263	0.112727	0.13373	0.0872889	0.102556	0.0549943	0.0659718	0.0301635	0.0423948
288	0.15705	0.208195	0.166058	0.188776	0.148436	0.172525	0.11306	0.13486	0.0872131	0.104705	0.0547916	0.0663822	0.0306078	0.0439832
288.2	0.157153	0.20696	0.167349	0.187895	0.148954	0.171646	0.113647	0.134005	0.0874034	0.104274	0.0546192	0.0646803	0.0311229	0.0439
288.4	0.157254	0.205987	0.167794	0.187235	0.148672	0.169836	0.114736	0.13327	0.0872435	0.103303	0.0553529	0.0644735	0.0301477	0.042131
288.6	0.157442	0.207724	0.168421	0.187363	0.149867	0.171361	0.115867	0.134073	0.0871354	0.103441	0.0559636	0.0654746	0.0304152	0.0424017
288.8	0.157919	0.207255	0.170414	0.185464	0.150662	0.170915	0.117156	0.133285	0.0878702	0.102914	0.0560428	0.0637185	0.0316383	0.0426959
289	0.15873	0.206561	0.171614	0.187054	0.153061	0.171406	0.119343	0.133836	0.0890305	0.102512	0.0569394	0.0638431	0.0325096	0.043805
289.2	0.158261	0.207408	0.171367	0.188118	0.153157	0.171991	0.119378	0.134123	0.0879327	0.102026	0.0569838	0.0646079	0.0324648	0.0440409
289.4	0.158597	0.208052	0.171934	0.18717	0.152998	0.172701	0.118811	0.133224	0.0876857	0.102231	0.0574397	0.0642251	0.032755	0.0440449
289.6	0.15999	0.208178	0.172369	0.187708	0.153288	0.172243	0.119236	0.133524	0.0880035	0.100994	0.0582152	0.0635826	0.0323321	0.0445991
289.8	0.161275	0.208977	0.17217	0.189502	0.153379	0.173165	0.119373	0.133935	0.0874253	0.101349	0.0586304	0.0642087	0.0329247	0.0455603
290	0.161288	0.209968	0.172144	0.189322	0.152629	0.172795	0.11824	0.133995	0.0861559	0.100829	0.0590809	0.0646901	0.0324599	0.0450734
290.2	0.160491	0.21011	0.172365	0.189574	0.151914	0.172422	0.116621	0.133309	0.085755	0.0998381	0.0588546	0.0640289	0.031417	0.0445958
290.4	0.161514	0.210808	0.172979	0.192203	0.152378	0.173981	0.117256	0.133484	0.0860927	0.100585	0.0583832	0.0650207	0.0318225	0.0457266
290.6	0.16091	0.208546	0.171278	0.191091	0.1512	0.172942	0.116835	0.132776	0.0845013	0.0986451	0.0565426	0.0636897	0.0307801	0.0448055
290.8	0.161549	0.208947	0.171051	0.190382	0.150453	0.172406	0.116884	0.133277	0.084266	0.0979211	0.0569128	0.0635966	0.0302047	0.0434983
291	0.161924	0.210264	0.171691	0.190893	0.150034	0.173284	0.117474	0.134359	0.0839636	0.0979886	0.0558809	0.064588	0.0293738	0.0431692
291.2	0.162209	0.209416	0.171788	0.191149	0.149593	0.172836	0.117978	0.134309	0.0836101	0.0980087	0.055548	0.0639863	0.0293368	0.043113
291.4	0.162107	0.207791	0.170907	0.190135	0.149367	0.171529	0.117792	0.133924	0.0828104	0.097013	0.0550486	0.0625413	0.0286155	0.0416549
291.6	0.162963	0.208123	0.171436	0.190129	0.149168	0.1708	0.117645	0.132884	0.0829049	0.0959786	0.055002	0.0620797	0.0282961	0.0407478
291.8	0.163473	0.209253	0.171632	0.189333	0.150327	0.171839	0.117503	0.132769	0.0837966	0.096994	0.0557351	0.0621863	0.0288518	0.0413986
292	0.163789	0.20896	0.172175	0.188644	0.150222	0.171203	0.117263	0.132421	0.0838593	0.0972178	0.0559401	0.0616482	0.0289254	0.0416712
292.2	0.164392	0.20798	0.172733	0.188254	0.15087	0.170811	0.117053	0.131462	0.085227	0.0968889	0.0562126	0.0606524	0.0295753	0.0403079
292.4	0.163414	0.20933	0.172256	0.187143	0.150882	0.171356	0.117165	0.132014	0.085558	0.0977605	0.0570977	0.0612621	0.0285531	0.0402528
292.6	0.164149	0.209885	0.173948	0.187585	0.152676	0.171696	0.118392	0.133079	0.0868588	0.0989692	0.0576645	0.0618404	0.0295524	0.041264
292.8	0.163936	0.208168	0.175508	0.188577	0.153728	0.171216	0.119267	0.132292	0.0887823	0.0992098	0.0585859	0.0615367	0.0311357	0.0415856
293	0.162902	0.20908	0.174175	0.189539	0.154222	0.172321	0.118589	0.133593	0.0890284	0.100079	0.0592258	0.063164	0.0310661	0.042246
293.2	0.16123	0.208788	0.173199	0.188122	0.152845	0.171926	0.117161	0.13336	0.0881967	0.100063	0.0593757	0.0629453	0.0309398	0.0422781
293.4	0.16126	0.208665	0.173187	0.189871	0.15368	0.172959	0.116744	0.134307	0.0894531	0.101401	0.0582509	0.0628998	0.0311395	0.0437281
293.6	0.161712	0.209332	0.172849	0.1913	0.15382	0.173672	0.117174	0.135578	0.0897655	0.101078	0.0578494	0.0633495	0.0322793	0.0449177
293.8	0.161132	0.209284	0.172736	0.190057	0.152427	0.172379	0.116435	0.135197	0.0892235	0.101024	0.0581945	0.0635464	0.0322809	0.0443795
294	0.160765	0.209985	0.173435	0.191842	0.151673	0.172398	0.115566	0.135524	0.0892474	0.10132	0.057339	0.0639394	0.0326139	0.0445236
294.2	0.158871	0.208785	0.172919	0.192288	0.15166	0.172113	0.115613	0.135963	0.0894414	0.102112	0.0554385	0.0638785	0.0322208	0.0451731
294.4	0.15902	0.207716	0.172664	0.191282	0.151481	0.170769	0.116093	0.135014	0.090078	0.101378	0.0547467	0.063115	0.0331238	0.0452657
294.6	0.158474	0.206313	0.171214	0.189996	0.149986	0.169482	0.115241	0.133831	0.0883909	0.0999335	0.0533262	0.0625366	0.0322261	0.0444462
294.8	0.15867	0.207574	0.172678	0.191611	0.151058	0.170038	0.116091	0.134218	0.0894174	0.101213	0.0531351	0.0629587	0.0325997	0.0452077
295	0.158642	0.205916	0.172905	0.190563	0.151173	0.168688	0.116585	0.133444	0.08902	0.100148	0.0514968	0.0614867	0.0320404	0.0449746
295.2	0.160749	0.204935	0.172431	0.190289	0.150389	0.166737	0.116438	0.132082	0.0892615	0.0984789	0.0530385	0.060906	0.0325552	0.0435117
295.4	0.161006	0.205603	0.172624	0.190012	0.149767	0.167378	0.116526	0.131524	0.089251	0.0983588	0.0537609	0.0613226	0.0321817	0.0430472
295.6	0.161625	0.20589	0.173292	0.189199	0.150216	0.167897	0.116435	0.130672	0.0893498	0.0977948	0.054124	0.0620099	0.032481	0.0437464
295.8	0.161289	0.204241	0.17305	0.188756	0.150754	0.167085	0.116338	0.129733	0.0890744	0.0968381	0.0538852	0.0608347	0.0322641	0.0432544
296	0.160909	0.203943	0.173576	0.188743	0.149392	0.166727	0.116407	0.129262	0.0881557	0.0955105	0.0544388	0.0607452	0.0313314	0.0414113
296.2	0.16025	0.204485	0.174029	0.188027	0.149692	0.167666	0.117149	0.129782	0.0880506	0.0950915	0.0559325	0.0614883	0.0307934	0.0405073
296.4	0.160568	0.204723	0.174495	0.18888	0.150194	0.167696	0.117158	0.129095	0.0874141	0.0947098	0.0568613	0.0617171	0.0295266	0.0403497
296.6	0.161078	0.20477	0.174674	0.190754	0.151181	0.168028	0.117435	0.13004	0.0871806	0.0950719	0.0569654	0.0624207	0.0302012	0.0400667
296.8	0.160431	0.204771	0.174259	0.190325	0.151139	0.168392	0.117176	0.129975	0.0859276	0.0938143	0.0574282	0.0617746	0.0293144	0.0385906
297	0.159576	0.205661	0.173262	0.189791	0.150965	0.169033	0.116359	0.13046	0.0848631	0.0942776	0.0567407	0.0615104	0.0279227	0.0379455
297.2	0.158983	0.205254	0.173359	0.191096	0.151196	0.169816	0.115576	0.131158	0.0850168	0.0947384	0.0562365	0.0613942	0.0280902	0.0381375
297.4	0.159155	0.205342	0.173213	0.191578	0.15119	0.169933	0.1151	0.132082	0.0861871	0.0953042	0.0559534	0.0612794	0.0288798	0.038094
297.6	0.159529	0.206079	0.173826	0.190329	0.150521	0.169339	0.114997	0.13204	0.0862079	0.0950688	0.0561529	0.0611445	0.0295703	0.0382759
297.8	0.160297	0.20763	0.174677	0.190075	0.151282	0.169857	0.115417	0.133178	0.087063	0.0969854	0.0574849	0.0623489	0.0292135	0.0383115
298	0.160591	0.2088	0.174613	0.190824	0.151809	0.171118	0.115566	0.134737	0.0880555	0.0990554	0.0574346	0.063256	0.0298703	0.0390644
298.2	0.160869	0.209026	0.174739	0.189626	0.152234	0.170683	0.116093	0.135462	0.0891592	0.100243	0.0577825	0.0633544	0.0303358	0.0397849
298.4	0.161871	0.209418	0.175171	0.189523	0.15255	0.170683	0.116249	0.13517	0.0899473	0.100552	0.0584745	0.0632848	0.0311065	0.0397602
298.6	0.162617	0.209941	0.175066	0.18994	0.152819	0.171323	0.116643	0.135805	0.090261	0.101806	0.0578976	0.0640988	0.0311805	0.0402391
298.8	0.162859	0.209862	0.175552	0.189597	0.152997	0.170576	0.117037	0.135797	0.0913007	0.102477	0.0577875	0.0634119	0.0315635	0.0404651
299	0.163538	0.208863	0.174981	0.189015	0.151321	0.168933	0.116668	0.135167	0.0908989	0.101525	0.0572307	0.0627793	0.0312413	0.0395766
299.2	0.164366	0.209382	0.174925	0.189443	0.150275	0.168992	0.116956	0.135463	0.090951	0.101827	0.0576361	0.0635744	0.0317847	0.0392431
299.4	0.163408	0.208154	0.175511	0.189399	0.149269	0.168706	0.116952	0.134847	0.0905343	0.101906	0.0563899	0.0631526	0.031835	0.0396195
299.6	0.163357	0.206429	0.175565	0.189393	0.148608	0.167276	0.116572	0.133859	0.0900229	0.100635	0.0547643	0.0621556	0.0319964	0.0392342
299.8	0.1626	0.204959	0.175305	0.190142	0.147348	0.166184	0.116712	0.133383	0.0892393	0.099668	0.0539347	0.0612921	0.0316568	0.0385231
300	0.1626	0.204959	0.175305	0.190142	0.147348	0.166184	0.116712	0.133383	0.0892393	0.099668	0.0539347	0.0612921	0.0316568	0.0385231
300.2	0.159897	0.199711	0.172688	0.187224	0.145999	0.164059	0.115744	0.13245	0.0888128	0.099035	0.0516173	0.05881	0.0313659	0.0386896
300.4	0.157323	0.19359	0.171184	0.18438	0.14487	0.162118	0.114658	0.131575	0.0881348	0.0976092	0.0502975	0.0573741	0.0309352	0.0392437
300.6	0.153936	0.188757	0.168406	0.180982	0.143394	0.160797	0.11317	0.131003	0.0871932	0.0966815	0.0494403	0.056447	0.0303036	0.0391235
300.8	0.150568	0.183462	0.165127	0.176688	0.142341	0.158953	0.112657	0.130127	0.0868836	0.0957296	0.0486342	0.0552178	0.0297606	0.0393777
301	0.14767	0.179208	0.163125	0.173535	0.141356	0.157895	0.111914	0.130088	0.0867691	0.095635	0.0480422	0.0545028	0.0294989	0.0397915
301.2	0.143505	0.173493	0.160043	0.169974	0.139545	0.155729	0.110471	0.12962	0.0872464	0.0951383	0.0474693	0.0541828	0.0284064	0.0391333
301.4	0.139988	0.16904	0.156247	0.166336	0.137904	0.153968	0.10918	0.128264	0.0874958	0.0947953	0.0479235	0.0546893	0.0283347	0.0393252
301.6	0.137649	0.165757	0.15361	0.163362	0.137045	0.152691	0.108483	0.127742	0.0875166	0.09441	0.0478472	0.0550683	0.0283884	0.0394995
301.8	0.132914	0.160481	0.150426	0.160118	0.135461	0.150933	0.107226	0.126248	0.0877267	0.0933445	0.0474349	0.0545865	0.0274747	0.0381778
302	0.128113	0.156482	0.147114	0.157535	0.134147	0.149457	0.106215	0.124644	0.08726	0.0924739	0.047565	0.0545389	0.0268845	0.0372914
302.2	0.126694	0.155167	0.14542	0.156053	0.1333	0.148091	0.105607	0.122866	0.0873173	0.0923141	0.0488829	0.0553733	0.0274191	0.0369821
302.4	0.125872	0.153896	0.143997	0.153609	0.132362	0.146415	0.104675	0.121608	0.0865246	0.0914538	0.0481628	0.0546795	0.0277848	0.0361796
302.6	0.123106	0.151265	0.141936	0.151763	0.131353	0.145593	0.103495	0.120261	0.0853504	0.0905319	0.0474588	0.0533013	0.0269037	0.0356165
302.8	0.121394	0.149373	0.140163	0.150187	0.130965	0.14489	0.103466	0.11898	0.0855134	0.0906963	0.04691	0.0530086	0.0273958	0.0359485
303	0.121303	0.148815	0.13982	0.148678	0.130903	0.144265	0.103141	0.118323	0.0859805	0.090821	0.0480408	0.0534373	0.0275737	0.0352756
303.2	0.120413	0.148551	0.138273	0.147033	0.130382	0.143212	0.103446	0.117816	0.0852775	0.0897196	0.048582	0.0532965	0.0281241	0.0357585
303.4	0.118028	0.145635	0.137413	0.145846	0.129052	0.142498	0.104329	0.117534	0.0844626	0.0893283	0.0488119	0.0523246	0.0287563	0.0361266
303.6	0.116832	0.14425	0.137238	0.145503	0.128036	0.141913	0.103871	0.117736	0.0841724	0.089039	0.0490991	0.0513716	0.0287891	0.0363043
303.8	0.116174	0.144871	0.137095	0.145237	0.12805	0.141903	0.103987	0.117651	0.0849699	0.0895545	0.0493374	0.0515905	0.0298062	0.0372563
304	0.114529	0.14375	0.136447	0.144718	0.127178	0.141303	0.104912	0.117678	0.085187	0.0902027	0.0486128	0.0506103	0.0306767	0.038198
304.2	0.112235	0.140914	0.136388	0.144561	0.126445	0.140969	0.104121	0.117252	0.0834712	0.089481	0.0477162	0.0499995	0.0303376	0.0387998
304.4	0.110964	0.140532	0.136231	0.144416	0.125063	0.141037	0.103668	0.11747	0.0831409	0.0897111	0.0489113	0.0515826	0.0301223	0.0400739
304.6	0.110619	0.14216	0.134553	0.144059	0.123855	0.141013	0.103285	0.118099	0.0823058	0.0902803	0.0488271	0.052371	0.0297147	0.0406113
304.8	0.109917	0.141764	0.13443	0.144525	0.124133	0.141466	0.103557	0.119515	0.0821461	0.0910752	0.0490138	0.0528673	0.0295106	0.0421336
305	0.107995	0.140461	0.134453	0.145459	0.123389	0.141627	0.102551	0.120012	0.0822445	0.0918348	0.0496532	0.0542435	0.0288342	0.0423452
305.2	0.108296	0.14011	0.133314	0.145153	0.122181	0.140148	0.101466	0.119802	0.0821722	0.0910355	0.0500205	0.0554673	0.0283771	0.0414957
305.4	0.108039	0.139611	0.132535	0.14489	0.122225	0.14029	0.100984	0.11992	0.0823373	0.0911964	0.0499855	0.0558123	0.0277471	0.0418647
305.6	0.105711	0.137283	0.132256	0.14485	0.122477	0.140245	0.100448	0.119571	0.0824493	0.0912976	0.0488687	0.0551373	0.0274024	0.0414715
305.8	0.102137	0.133252	0.130338	0.14324	0.121425	0.138748	0.0989878	0.117677	0.081648	0.0893999	0.0486911	0.0543214	0.0261578	0.0396885
306	0.103047	0.132736	0.129626	0.142566	0.120618	0.137406	0.0977389	0.116637	0.0807415	0.0888147	0.0483398	0.0538816	0.0248901	0.0385264
306.2	0.103878	0.13229	0.129302	0.141509	0.120808	0.136345	0.0973498	0.11573	0.0811604	0.0885966	0.0488402	0.0538119	0.0252422	0.0379835
306.4	0.101179	0.128827	0.127569	0.139092	0.11996	0.134472	0.0967432	0.11467	0.0803125	0.0876939	0.0468133	0.0515904	0.0245237	0.0366833
306.6	0.101402	0.127735	0.126778	0.138455	0.119305	0.133434	0.0956563	0.113553	0.0794515	0.0865637	0.0461611	0.0501755	0.024228	0.0362835
306.8	0.101871	0.129201	0.12673	0.138313	0.118678	0.133131	0.0953821	0.11324	0.0797889	0.0869794	0.0468436	0.0515914	0.0238037	0.0362357
307	0.100377	0.127687	0.124686	0.136362	0.117345	0.130874	0.0951595	0.112181	0.0794246	0.0867913	0.045637	0.0500007	0.0245256	0.0349296
307.2	0.0990723	0.125774	0.123407	0.134641	0.11636	0.128804	0.0947282	0.110524	0.0779773	0.0840847	0.044882	0.0475317	0.0244217	0.0341373
307.4	0.0999133	0.126712	0.124216	0.134432	0.115094	0.12807	0.094579	0.110464	0.0779836	0.0837387	0.0447754	0.0472456	0.0234587	0.0330779
307.6	0.099773	0.127237	0.123175	0.133997	0.114299	0.127833	0.0943823	0.109789	0.0788522	0.0838442	0.0444484	0.0470078	0.0232676	0.033341
307.8	0.0986823	0.127134	0.122797	0.13354	0.114292	0.127434	0.0952597	0.109501	0.0785119	0.0832708	0.0433333	0.0461119	0.0231682	0.0332718
308	0.0979166	0.1262	0.123405	0.133298	0.114073	0.127955	0.0946413	0.108628	0.0781393	0.0830899	0.0428907	0.0454929	0.0228622	0.0332064
308.2	0.0975897	0.126922	0.122877	0.132809	0.113459	0.127944	0.0939566	0.107989	0.0781031	0.083557	0.0435475	0.0463097	0.02277	0.0329701
308.4	0.0994959	0.128746	0.122726	0.132491	0.113698	0.127526	0.0947693	0.10805	0.0788314	0.0839053	0.0441406	0.0466239	0.0236192	0.0340939
308.6	0.0992427	0.127557	0.121678	0.131226	0.113654	0.127358	0.0941513	0.107407	0.0776942	0.082031	0.0427476	0.0453186	0.0232379	0.0337022
308.8	0.0973393	0.125336	0.120772	0.13046	0.114139	0.128084	0.0938981	0.107585	0.0776511	0.0820201	0.0435363	0.0458144	0.0236985	0.0343603
309	0.0989879	0.125711	0.121474	0.130365	0.114654	0.128082	0.0940944	0.107323	0.0778294	0.0819871	0.0450939	0.0469127	0.0242811	0.0341871
309.2	0.100142	0.126805	0.121832	0.129823	0.114645	0.128923	0.0941794	0.108204	0.0774329	0.0812858	0.0444605	0.0471223	0.0244617	0.034102
309.4	0.0963767	0.124118	0.121163	0.129367	0.115208	0.129936	0.094537	0.108812	0.0781235	0.0818191	0.0442746	0.04679	0.0245268	0.035318
309.6	0.0967786	0.123072	0.121444	0.129049	0.115236	0.129885	0.0943636	0.107716	0.0782203	0.082061	0.0451773	0.0475854	0.0260796	0.0358579
309.8	0.09842	0.12416	0.121308	0.128967	0.114281	0.129656	0.094262	0.10852	0.0783436	0.0820962	0.0458677	0.0485696	0.0256738	0.0358227
310	0.0988872	0.124218	0.120821	0.128855	0.113844	0.129251	0.0943212	0.108699	0.078649	0.0827441	0.0449568	0.0483588	0.0261124	0.0363583
310.2	0.0973872	0.122465	0.120987	0.128103	0.113881	0.129357	0.0950498	0.108797	0.0784835	0.0829911	0.0444583	0.0485686	0.0273206	0.0370709
310.4	0.0973425	0.121505	0.120904	0.127356	0.113238	0.129721	0.0944261	0.107992	0.0780955	0.0833701	0.0433507	0.0486924	0.0269641	0.0376859
310.6	0.0978557	0.123315	0.120566	0.127264	0.112422	0.13068	0.0947658	0.10814	0.0785519	0.0840551	0.0434176	0.0498949	0.0276042	0.0385621
310.8	0.0955222	0.123327	0.120162	0.127205	0.112142	0.130215	0.0948923	0.10765	0.0789644	0.0854093	0.0425767	0.0503182	0.0283832	0.0390706
311	0.0947112	0.120725	0.119761	0.12652	0.11097	0.128402	0.0941541	0.106981	0.0784308	0.0841453	0.0409725	0.0486131	0.0282821	0.0383885
311.2	0.0950228	0.121539	0.119064	0.126943	0.110142	0.127799	0.0939055	0.106327	0.0774594	0.0838787	0.0413311	0.049652	0.0272316	0.0379211
311.4	0.0956112	0.123393	0.119393	0.127535	0.109851	0.127294	0.0950597	0.106463	0.0781422	0.0854812	0.0411434	0.0504159	0.0272102	0.0376755
311.6	0.0934721	0.121196	0.118232	0.126955	0.109178	0.126509	0.0936136	0.104978	0.0775984	0.0846052	0.0399239	0.0486562	0.0265426	0.0373497
311.8	0.0920421	0.119668	0.11773	0.126437	0.109354	0.12575	0.0930471	0.104104	0.0767994	0.0839751	0.0399127	0.0475002	0.0253922	0.0355172
312	0.0918319	0.118664	0.117322	0.125713	0.109027	0.12514	0.0927576	0.102151	0.0765677	0.084119	0.040836	0.0476612	0.025944	0.0347429
312.2	0.0924663	0.11834	0.117033	0.125135	0.109361	0.124336	0.0928745	0.102116	0.0767998	0.0836431	0.0405464	0.0469483	0.0261595	0.034021
312.4	0.0909044	0.116206	0.116433	0.124731	0.110552	0.124366	0.0930579	0.102353	0.0767784	0.082859	0.0398927	0.0465612	0.0252026	0.0337562
312.6	0.0890194	0.113142	0.114119	0.123289	0.109307	0.123502	0.0917423	0.100871	0.074865	0.0807005	0.0396875	0.0454808	0.0242242	0.0322057
312.8	0.0920703	0.114971	0.115201	0.124698	0.110819	0.124084	0.0925565	0.102613	0.0751709	0.0821256	0.0418269	0.0476306	0.0249126	0.0330993
313	0.0929437	0.116689	0.116287	0.125274	0.111372	0.124162	0.0930067	0.10399	0.0747816	0.0825373	0.0425028	0.0485419	0.0251073	0.0329998
313.2	0.0904616	0.114742	0.114456	0.123828	0.109681	0.123071	0.0923876	0.103586	0.0738735	0.0807894	0.0418974	0.047581	0.0240234	0.0320936
313.4	0.0921393	0.114692	0.11456	0.124178	0.109493	0.122362	0.0919636	0.10343	0.0740005	0.081047	0.0434042	0.0484494	0.0242578	0.0325388
313.6	0.0950821	0.116888	0.11533	0.124684	0.110109	0.122609	0.0925675	0.103909	0.074507	0.0822783	0.0449006	0.0500184	0.0250531	0.0334731
313.8	0.0938539	0.117609	0.114334	0.124762	0.109285	0.122448	0.0933214	0.105244	0.0746663	0.0825551	0.0444175	0.0499944	0.0257099	0.0345059
314	0.0940149	0.116952	0.115335	0.124822	0.10982	0.122807	0.0935708	0.105344	0.0736489	0.0811041	0.0446305	0.0499127	0.0273057	0.0355962
314.2	0.0943749	0.118221	0.115941	0.125023	0.109672	0.12411	0.0928321	0.10592	0.0737561	0.0817748	0.0455175	0.051418	0.0261395	0.0362675
314.4	0.0947118	0.120292	0.115367	0.125086	0.110327	0.124601	0.092762	0.106975	0.0744264	0.0829904	0.0458373	0.0521055	0.0268215	0.0383039
314.6	0.09388	0.121017	0.115254	0.125061	0.110053	0.124264	0.0928555	0.108017	0.0747905	0.0824095	0.0450481	0.0512659	0.0273202	0.038723
314.8	0.0924521	0.119722	0.116144	0.12537	0.110142	0.123552	0.0922282	0.107918	0.0743889	0.0818674	0.0447318	0.0506028	0.0267196	0.0391548
315	0.0939239	0.119784	0.115003	0.12508	0.109306	0.122682	0.091728	0.107944	0.0746741	0.08225	0.0452145	0.0511719	0.0270635	0.0394464
315.2	0.0942957	0.121258	0.114568	0.124675	0.109385	0.121911	0.0922818	0.108154	0.0751796	0.0832367	0.0455187	0.0516983	0.0278927	0.0397096
315.4	0.0911546	0.119434	0.114497	0.123217	0.108313	0.12133	0.0906779	0.107705	0.0743236	0.0821152	0.0436276	0.0492481	0.0263244	0.0388357
315.6	0.0891568	0.115909	0.112602	0.121649	0.107035	0.12022	0.0890563	0.106366	0.0740988	0.081203	0.0438608	0.048766	0.0255032	0.0380923
315.8	0.0902775	0.115833	0.112935	0.120957	0.106415	0.119516	0.0892253	0.106343	0.0742523	0.081272	0.0442597	0.0488669	0.0254081	0.0373768
316	0.0892546	0.115232	0.112713	0.12055	0.105382	0.119448	0.0891117	0.105781	0.0753111	0.0814698	0.0429831	0.0480298	0.02538	0.0375691
316.2	0.0863019	0.113493	0.110922	0.11997	0.104193	0.119296	0.08749	0.105988	0.0761649	0.0814098	0.0409236	0.0470674	0.024471	0.0370772
316.4	0.0860386	0.112075	0.110769	0.120011	0.103971	0.119236	0.0872555	0.105071	0.0762795	0.0815793	0.0411234	0.0471418	0.0239893	0.0365292
316.6	0.088027	0.112778	0.111242	0.119523	0.103627	0.118996	0.0871771	0.104174	0.0762123	0.08182	0.0421546	0.047307	0.0237425	0.0351091
316.8	0.0873504	0.113595	0.111069	0.119363	0.103556	0.119213	0.0871175	0.104638	0.0771522	0.0834779	0.0411268	0.0477921	0.0244111	0.0352082
317	0.0843324	0.111267	0.109709	0.117511	0.102333	0.118615	0.0865553	0.102947	0.0764642	0.0832217	0.0407628	0.0467731	0.0241264	0.0343641
317.2	0.0857549	0.110224	0.109891	0.117355	0.102085	0.11818	0.085862	0.100347	0.0762576	0.0827789	0.041702	0.0468453	0.0234133	0.0334335
317.4	0.0862827	0.11132	0.109611	0.11789	0.102689	0.119297	0.0861832	0.100027	0.0764083	0.0841431	0.0414372	0.0479467	0.0236936	0.0334133
317.6	0.0845426	0.111893	0.109313	0.118133	0.103639	0.119715	0.0872321	0.0998268	0.076303	0.0850854	0.0406058	0.0476188	0.0253977	0.0339419
317.8	0.0846911	0.111346	0.10967	0.118771	0.103014	0.119272	0.0866622	0.0995134	0.0751133	0.0834963	0.0388116	0.0467001	0.0253667	0.0327275
318	0.0865343	0.112532	0.110377	0.120629	0.104517	0.120218	0.0869001	0.0995658	0.074606	0.0836442	0.0394821	0.0471191	0.0251991	0.0323234
318.2	0.0860102	0.114204	0.110091	0.121987	0.104945	0.120448	0.0868168	0.100185	0.0755167	0.0856245	0.0390434	0.0484253	0.0255041	0.0335944
318.4	0.0857995	0.114065	0.111217	0.123145	0.105166	0.119497	0.0871413	0.101571	0.0746729	0.085077	0.0380506	0.0477992	0.0268563	0.0350477
318.6	0.0856951	0.112675	0.112336	0.123724	0.105176	0.120206	0.0870675	0.100821	0.0744997	0.0841652	0.038582	0.0479518	0.0267324	0.0344433
318.8	0.086831	0.112911	0.112871	0.123797	0.105734	0.120532	0.0888147	0.100926	0.0742337	0.0843465	0.0399822	0.0491393	0.0280032	0.0355869
319	0.0882378	0.114524	0.113868	0.124351	0.105955	0.120444	0.088342	0.101625	0.0741637	0.0841004	0.0394686	0.0491798	0.0290412	0.0363752
319.2	0.0855679	0.113545	0.114806	0.124346	0.10512	0.120653	0.0879574	0.102615	0.0737246	0.0830922	0.0386953	0.0490321	0.0274664	0.036011
319.4	0.0845185	0.111886	0.114218	0.123989	0.103843	0.120233	0.0872448	0.102322	0.0722869	0.0818044	0.038494	0.0492399	0.0261247	0.0366255
319.6	0.0875077	0.112129	0.114705	0.124352	0.10424	0.12015	0.0874111	0.102225	0.0725989	0.0817734	0.0390998	0.0496337	0.026773	0.0376795
319.8	0.0870247	0.112784	0.115281	0.12419	0.103981	0.120043	0.0875712	0.103762	0.0738488	0.0814484	0.0379976	0.0493421	0.0265457	0.0380644
320	0.0844257	0.111214	0.11318	0.122656	0.102583	0.119774	0.0865448	0.103138	0.0738506	0.0804481	0.0371531	0.0482424	0.026011	0.038385
320.2	0.086299	0.111219	0.112856	0.122716	0.103222	0.120134	0.0862145	0.1034	0.0739604	0.0808484	0.0378892	0.0490305	0.0266254	0.0397162
320.4	0.0876734	0.112327	0.11454	0.122517	0.104541	0.120783	0.0875632	0.10401	0.0743929	0.0809101	0.0395905	0.0496303	0.0268808	0.0393371
320.6	0.0847888	0.112374	0.112978	0.1209	0.104125	0.120376	0.0870637	0.104273	0.0744909	0.0813237	0.0396191	0.0495555	0.0266206	0.0388827
320.8	0.0837557	0.112021	0.112001	0.120413	0.103288	0.119891	0.0863046	0.104133	0.0738179	0.0814696	0.0387393	0.0487678	0.0266526	0.0400435
321	0.0847533	0.111049	0.112376	0.119373	0.103938	0.11967	0.0859847	0.102714	0.073358	0.0806469	0.039976	0.048203	0.0262598	0.0394978
321.2	0.0853742	0.112605	0.111135	0.119109	0.104443	0.119333	0.0861776	0.10255	0.0739052	0.0817892	0.0398902	0.0487017	0.0267124	0.0387163
321.4	0.0837204	0.112747	0.109865	0.118524	0.10436	0.118609	0.0856404	0.103001	0.0731502	0.0806754	0.0383432	0.0474188	0.0264396	0.0382284
321.6	0.083583	0.111495	0.109683	0.11839	0.104183	0.117859	0.0848042	0.102049	0.072675	0.0801951	0.0383259	0.0463499	0.0261167	0.0374739
321.8	0.0849559	0.111395	0.109505	0.119345	0.105105	0.118173	0.0855098	0.101928	0.0734232	0.0808953	0.0388816	0.0468261	0.0265953	0.0376218
322	0.0846665	0.111429	0.108945	0.118849	0.105574	0.117627	0.0860966	0.101458	0.0744482	0.0813316	0.0391584	0.0458445	0.0282377	0.0376077
322.2	0.0833629	0.110861	0.109074	0.118959	0.105185	0.117214	0.0854175	0.101392	0.0744897	0.080623	0.0388067	0.045972	0.0287188	0.0382002
322.4	0.0837099	0.109209	0.108443	0.118493	0.104443	0.116809	0.0857127	0.100436	0.0744565	0.0791619	0.0404672	0.04563	0.0283691	0.0384715
322.6	0.0843287	0.107814	0.108338	0.117973	0.104335	0.117265	0.0859402	0.0980652	0.0744452	0.0791439	0.0409793	0.0453093	0.0286788	0.0375353
322.8	0.0830118	0.108468	0.108826	0.117817	0.103725	0.117147	0.085882	0.0983783	0.0744124	0.0786408	0.0409532	0.0459408	0.0289969	0.0378712
323	0.0807988	0.106981	0.108109	0.11748	0.1029	0.117329	0.0845087	0.0972298	0.0740096	0.0777054	0.0395914	0.0448971	0.0277223	0.0375278
323.2	0.0814275	0.10486	0.107342	0.117107	0.102152	0.117154	0.0842823	0.0952363	0.0741182	0.0780162	0.0397516	0.0451524	0.0275998	0.0379234
323.4	0.0829727	0.104089	0.108605	0.117883	0.103322	0.117241	0.0841373	0.0935002	0.0740138	0.0773958	0.0398476	0.0451017	0.0285565	0.0382976
323.6	0.0807816	0.103597	0.108343	0.117835	0.102934	0.117437	0.0829008	0.0924471	0.0746891	0.0770072	0.0386035	0.0433002	0.0273941	0.0367619
323.8	0.0786293	0.101872	0.107306	0.117064	0.102096	0.11694	0.0828286	0.0928319	0.0745438	0.0765747	0.0382611	0.0429464	0.0272416	0.0361077
324	0.0803507	0.1016	0.108405	0.11719	0.101969	0.117148	0.0825043	0.0925901	0.0728284	0.0753488	0.0390632	0.042954	0.0266458	0.0361623
324.2	0.0804384	0.101854	0.108873	0.117534	0.102589	0.117463	0.0835489	0.0931217	0.073514	0.0768762	0.0393962	0.0438591	0.0274696	0.0360376
324.4	0.0773091	0.102497	0.108207	0.117466	0.101987	0.116899	0.0837569	0.0942689	0.0731276	0.0766344	0.0388918	0.0437689	0.0270751	0.0343508
324.6	0.0778357	0.102777	0.107633	0.117085	0.100406	0.115426	0.0827179	0.0945933	0.0714322	0.0754617	0.0381644	0.0436781	0.0256607	0.0336841
324.8	0.0791164	0.102704	0.107994	0.118027	0.100408	0.115341	0.0838907	0.0955282	0.0719528	0.076424	0.0384633	0.0439371	0.0253077	0.0336338
325	0.077929	0.101458	0.10749	0.117353	0.100713	0.114565	0.0845704	0.0950814	0.0717497	0.0770154	0.0377847	0.0434443	0.0257196	0.031881
325.2	0.0779569	0.103366	0.107862	0.117473	0.100649	0.114612	0.0844583	0.0968696	0.071279	0.0771729	0.0370161	0.0439599	0.0250635	0.0310984
325.4	0.0778047	0.10241	0.107589	0.117581	0.100393	0.114795	0.0842393	0.0973363	0.0703261	0.0760966	0.0367655	0.0436579	0.0233775	0.0309546
325.6	0.0778852	0.101573	0.106499	0.116976	0.100414	0.114545	0.0849879	0.0968593	0.0711995	0.077992	0.0369685	0.0434526	0.0241536	0.0312523
325.8	0.0774758	0.1023	0.106699	0.11681	0.101248	0.114108	0.0845953	0.0977809	0.0717936	0.0791633	0.0361803	0.0434397	0.0251825	0.0316057
326	0.0770127	0.102961	0.105868	0.114855	0.100184	0.113136	0.0834832	0.0978788	0.0712585	0.0779295	0.0351569	0.0422077	0.0245648	0.0305829
326.2	0.0774284	0.10276	0.104399	0.114495	0.100022	0.112991	0.0829449	0.0970618	0.070846	0.0783002	0.0354016	0.0431709	0.023656	0.0318353
326.4	0.0782466	0.101534	0.104506	0.114077	0.0998276	0.112629	0.0830759	0.096181	0.0721885	0.0789268	0.0353607	0.0427657	0.0244639	0.0337054
326.6	0.0764907	0.10215	0.104602	0.113566	0.0988905	0.113052	0.0820022	0.096171	0.0721551	0.0800035	0.0342265	0.0429846	0.024838	0.0347361
326.8	0.0760751	0.104152	0.103699	0.112878	0.0985271	0.113406	0.0818523	0.097478	0.072163	0.0803758	0.0344925	0.0442204	0.0252872	0.0365307
327	0.0781272	0.103819	0.10338	0.11232	0.0987115	0.113213	0.0821285	0.0955967	0.0724209	0.0800471	0.0341607	0.0430804	0.0253626	0.0378041
327.2	0.0783174	0.102854	0.103685	0.112361	0.0986445	0.112439	0.0808869	0.0936275	0.0730328	0.0796967	0.0334969	0.0423638	0.0256564	0.037814
327.4	0.0753858	0.102628	0.102358	0.111911	0.0978304	0.111877	0.0803743	0.0936658	0.0722105	0.0786234	0.0327364	0.041552	0.0250504	0.0370614
327.6	0.0753154	0.103116	0.101261	0.111921	0.0967109	0.111271	0.0794677	0.0936213	0.0714014	0.076955	0.0329061	0.041664	0.0238504	0.0372788
327.8	0.0764985	0.10198	0.101419	0.112711	0.0971026	0.111911	0.0800761	0.0945127	0.0707474	0.0767664	0.0336274	0.0424028	0.0242602	0.0382024
328	0.0756712	0.101586	0.1013	0.112869	0.0970625	0.111578	0.0803182	0.0942195	0.07073	0.0762983	0.0340225	0.0430022	0.0246543	0.0383386
328.2	0.0742574	0.10089	0.0998765	0.112318	0.0967706	0.110782	0.0804727	0.0947283	0.0703125	0.0754292	0.0330175	0.0424152	0.0243543	0.0369624
328.4	0.075079	0.101901	0.0993342	0.113222	0.0961508	0.110817	0.0803201	0.0959692	0.0691294	0.0743306	0.0330082	0.0425559	0.0223027	0.0362297
328.6	0.0756274	0.100272	0.0990725	0.112982	0.0958904	0.110538	0.0809098	0.0951665	0.0692354	0.0738045	0.0340643	0.0431626	0.0220433	0.0356282
328.8	0.0747602	0.0984577	0.0995361	0.113464	0.0966581	0.110206	0.0818796	0.0950934	0.0703622	0.0747451	0.0352841	0.0434519	0.0232527	0.0353291
329	0.0744544	0.0982603	0.100272	0.112838	0.0965377	0.110485	0.081009	0.0956503	0.0683778	0.0733948	0.0352528	0.0437362	0.0226431	0.0344597
329.2	0.0747962	0.0994855	0.0998668	0.113619	0.0969573	0.111601	0.0804934	0.0965102	0.0685708	0.0733023	0.0364204	0.0452473	0.0226465	0.0352174
329.4	0.074654	0.0969155	0.0997059	0.112961	0.0974767	0.111267	0.0813745	0.0955292	0.0688131	0.0730559	0.0372052	0.0447003	0.0239845	0.0354848
329.6	0.073094	0.0956567	0.100389	0.112648	0.0972914	0.110106	0.0793533	0.0946818	0.0682275	0.0726858	0.0366217	0.0441296	0.0240702	0.034203
329.8	0.0723246	0.0963522	0.100737	0.112239	0.0969758	0.110486	0.0779207	0.0949601	0.067302	0.0719781	0.0371257	0.0442567	0.0233433	0.033401
330	0.0742804	0.097032	0.101179	0.112155	0.0973961	0.111385	0.0781575	0.0942653	0.0676675	0.0722406	0.0374488	0.0444791	0.0239909	0.0342392
330.2	0.0735618	0.0949213	0.101946	0.111568	0.0975659	0.111169	0.0771021	0.0930177	0.067965	0.0721456	0.0376164	0.0439244	0.0246634	0.0343498
330.4	0.0715653	0.0945754	0.102124	0.111629	0.0970997	0.11166	0.0774994	0.0939586	0.0688421	0.0727855	0.037146	0.0432711	0.0251742	0.0349184
330.6	0.0720061	0.0972962	0.10163	0.111733	0.0957617	0.11199	0.0775878	0.094422	0.0681253	0.0727043	0.0379821	0.0441749	0.0254532	0.0352481
330.8	0.0728896	0.0973538	0.102688	0.111681	0.0965211	0.111678	0.0773649	0.0940411	0.0675806	0.0720355	0.0380339	0.0435762	0.0254933	0.035569
331	0.070081	0.0959694	0.10095	0.110615	0.0949046	0.111072	0.0766808	0.091829	0.0675705	0.0714687	0.0366675	0.0420355	0.0243362	0.0344731
331.2	0.0690014	0.0962316	0.0993635	0.110163	0.0935316	0.110582	0.0761079	0.092588	0.0667734	0.0706133	0.0357369	0.0418586	0.0235843	0.0330143
331.4	0.070575	0.0980907	0.0991046	0.109828	0.0935327	0.110012	0.0768998	0.0934464	0.0660021	0.0696928	0.036319	0.0420755	0.0223628	0.0333782
331.6	0.0709382	0.0975961	0.0989731	0.109868	0.0944468	0.110549	0.0774411	0.09348	0.0670867	0.0699174	0.0362775	0.0422	0.0225717	0.0343547
331.8	0.0691136	0.0971857	0.0979654	0.109667	0.0949549	0.110919	0.0780758	0.0945222	0.0678766	0.0706232	0.0352662	0.0415039	0.0230798	0.0341304
332	0.0701328	0.0988302	0.0975347	0.108249	0.0942601	0.109769	0.0778914	0.0950424	0.0670271	0.0696337	0.0344414	0.0410961	0.0222933	0.0334681
332.2	0.0714117	0.0993011	0.0969349	0.108035	0.0944963	0.109853	0.0786508	0.0958217	0.0671754	0.0694247	0.0338938	0.0408283	0.0210961	0.0329535
332.4	0.0703117	0.0984487	0.0963028	0.108194	0.0943159	0.11005	0.0794149	0.0955965	0.0684774	0.0710048	0.0338456	0.0412329	0.0216815	0.0339525
332.6	0.0695783	0.0972098	0.0958968	0.106541	0.0943511	0.108773	0.0792274	0.0948206	0.0676113	0.0699941	0.0334512	0.0402906	0.0217765	0.0334904
332.8	0.0710886	0.0992895	0.0963623	0.106201	0.0948204	0.108694	0.0797335	0.0964823	0.0677277	0.0703987	0.0345774	0.0414504	0.0215348	0.034401
333	0.0712378	0.0997597	0.0960154	0.105306	0.095236	0.109874	0.0810667	0.0968959	0.0682261	0.0710913	0.0350611	0.0417194	0.0223981	0.0353532
333.2	0.0706173	0.0988704	0.0956147	0.105948	0.0951735	0.109817	0.080587	0.095233	0.0687291	0.0719451	0.0343507	0.0416687	0.0234782	0.0360374
333.4	0.0706334	0.097746	0.0964359	0.104273	0.0943796	0.10905	0.0805309	0.0941481	0.068395	0.0710908	0.0341917	0.0411974	0.0225517	0.0342372
333.6	0.0708074	0.0994272	0.0955179	0.10459	0.0946533	0.109907	0.0792642	0.0936433	0.0678755	0.071808	0.0340205	0.0417731	0.0217486	0.0334598
333.8	0.0731194	0.100066	0.0970186	0.105032	0.0963464	0.111637	0.0806226	0.0932876	0.0691944	0.0731164	0.0348949	0.0418749	0.0238427	0.0352299
334	0.0721801	0.0981431	0.0977011	0.105583	0.097097	0.111614	0.079942	0.0920498	0.069896	0.0739004	0.0342449	0.0413572	0.0233818	0.0341587
334.2	0.070721	0.0975202	0.0967943	0.105544	0.0963029	0.111429	0.0795478	0.0914895	0.0696139	0.0746013	0.0346048	0.0413184	0.0228777	0.0333303
334.4	0.0722789	0.0989758	0.0974004	0.106992	0.0968723	0.111849	0.0808926	0.0920636	0.0699767	0.0754626	0.0346949	0.0414429	0.0224616	0.0332572
334.6	0.0728304	0.0980442	0.0980273	0.107297	0.0969952	0.110984	0.0803756	0.0909368	0.070131	0.0742681	0.034861	0.0407171	0.0219744	0.0325283
334.8	0.0702545	0.095429	0.0978907	0.106944	0.0970468	0.110727	0.079927	0.0904378	0.0708284	0.0749851	0.0345943	0.0404918	0.0217164	0.032336
335	0.0708861	0.096052	0.0962936	0.106488	0.0956244	0.10955	0.0798093	0.0907349	0.0699405	0.0746634	0.0342358	0.040397	0.0200628	0.0310912
335.2	0.0739474	0.0970318	0.0979072	0.107509	0.0963093	0.10915	0.080097	0.0924685	0.069762	0.0745954	0.0345645	0.0409342	0.0195347	0.0314151
335.4	0.0727815	0.0950682	0.0975935	0.107208	0.0967276	0.108481	0.0798745	0.0914117	0.070764	0.074817	0.0340318	0.0400145	0.0191109	0.0316188
335.6	0.0729043	0.0937529	0.0980612	0.107587	0.0971688	0.108333	0.0803226	0.0920204	0.071095	0.0751716	0.0337097	0.0394933	0.02055	0.0320296
335.8	0.0748147	0.0949254	0.0985571	0.108076	0.0965173	0.108128	0.0798938	0.0934922	0.0700384	0.0736843	0.0338318	0.0406426	0.0201125	0.031477
336	0.0760116	0.0948016	0.0987798	0.109023	0.0963962	0.108326	0.0803266	0.0937973	0.0705057	0.0742571	0.0343512	0.0417808	0.0204482	0.0319231
336.2	0.0751774	0.0923918	0.099002	0.108986	0.0966826	0.10797	0.0807483	0.0934201	0.0709723	0.0743339	0.0342617	0.0408487	0.0215653	0.0317708
336.4	0.0744923	0.0917408	0.0990318	0.108595	0.0962356	0.107299	0.0796762	0.0935173	0.0700215	0.0740051	0.0339243	0.0409294	0.0206359	0.0312735
336.6	0.075523	0.093627	0.098703	0.107744	0.0959164	0.107506	0.0799681	0.0940176	0.0683031	0.0727553	0.0343309	0.0415298	0.0197187	0.0311618
336.8	0.0769153	0.0950098	0.0994366	0.108324	0.0959096	0.107757	0.0814529	0.0949599	0.0696894	0.0738164	0.0353909	0.0423859	0.0215127	0.0319427
337	0.0763368	0.0934292	0.0997761	0.108042	0.0953582	0.108255	0.0805894	0.0936196	0.0692264	0.0735146	0.0342503	0.0411667	0.0219668	0.0319361
337.2	0.075903	0.0947228	0.0993075	0.108284	0.0946417	0.108352	0.0793684	0.0932342	0.0684722	0.0732001	0.0346975	0.0415804	0.0217192	0.0315551
337.4	0.0764739	0.0970203	0.0985812	0.107441	0.0939493	0.108039	0.0799675	0.0935225	0.0684432	0.0731497	0.035236	0.0415169	0.0220164	0.0313538
337.6	0.0766581	0.0980953	0.0998969	0.109074	0.0953387	0.109362	0.0799784	0.0941243	0.0694691	0.0741456	0.0354217	0.0411885	0.0235682	0.032716
337.8	0.0743137	0.0965091	0.100198	0.109141	0.0949378	0.109764	0.0799003	0.0935838	0.0701097	0.0744771	0.0346733	0.0398015	0.0236386	0.0332343
338	0.072704	0.0974755	0.0988075	0.108903	0.0941931	0.109326	0.0793225	0.0931962	0.0692324	0.0740422	0.0349962	0.0394223	0.0216917	0.0316307
338.2	0.0738599	0.0998225	0.0990861	0.109029	0.0946307	0.10956	0.0794951	0.0938133	0.0693392	0.0744208	0.0357292	0.0394186	0.0214312	0.0319914
338.4	0.0713238	0.0979539	0.0994068	0.108888	0.0955075	0.10956	0.079453	0.0940504	0.0698819	0.0737951	0.0351719	0.0384027	0.0211289	0.0318089
338.6	0.0685739	0.0957217	0.0974532	0.107081	0.0949461	0.10791	0.0792824	0.0928889	0.0703383	0.0733421	0.0339038	0.0365992	0.0208445	0.0316491
338.8	0.0688527	0.0969136	0.097679	0.107272	0.0953329	0.107667	0.0787943	0.0929869	0.0698327	0.0738588	0.0333904	0.0372311	0.020177	0.0319675
339	0.0689812	0.0977576	0.0975995	0.107606	0.0961647	0.108373	0.0782803	0.0935492	0.0698859	0.0739249	0.0331288	0.0377782	0.0193729	0.032455
339.2	0.0668568	0.0964068	0.0963429	0.106934	0.096308	0.108591	0.0777356	0.0925189	0.0703792	0.0742677	0.0320798	0.0371387	0.0194184	0.0328713
339.4	0.0677816	0.0950795	0.0961888	0.106709	0.0967978	0.108162	0.0777846	0.0911597	0.0703703	0.0736616	0.031419	0.0368112	0.0196162	0.0320976
339.6	0.0707051	0.0968823	0.0976095	0.106973	0.0985327	0.109527	0.0787605	0.0923789	0.0699466	0.0733056	0.0328327	0.03841	0.0204495	0.0329088
339.8	0.0702762	0.0968282	0.0962433	0.106802	0.0985492	0.110396	0.0785927	0.0921277	0.0700006	0.0736195	0.0327963	0.0399674	0.0214511	0.0333479
340	0.0705693	0.0952594	0.0966765	0.106683	0.0996822	0.109892	0.0785574	0.0912298	0.0699797	0.0737973	0.0325069	0.0392003	0.0224414	0.0339044
340.2	0.0708926	0.0949569	0.0967011	0.105044	0.0992242	0.10852	0.0780906	0.0904663	0.0684478	0.0721132	0.0319278	0.0388664	0.0216975	0.0328715
340.4	0.0712202	0.0974886	0.094893	0.104968	0.0993318	0.108796	0.078426	0.0905684	0.068212	0.0730888	0.0325015	0.0410565	0.0219707	0.0335873
340.6	0.0723195	0.0978417	0.0950855	0.104744	0.0991552	0.108651	0.0790029	0.0906973	0.0679233	0.073073	0.0323291	0.0416373	0.0237275	0.0346446
340.8	0.0725364	0.0963195	0.0951309	0.10416	0.0986861	0.107688	0.0790498	0.0902315	0.0672274	0.0724059	0.0314297	0.0403656	0.0228343	0.0336272
341	0.0732511	0.0973375	0.0944539	0.103719	0.0983565	0.107537	0.0789057	0.0899503	0.0666425	0.072874	0.0317375	0.0405204	0.0223041	0.033241
341.2	0.0749807	0.099494	0.0960032	0.104428	0.0988541	0.106936	0.0801451	0.0906275	0.0674323	0.0730296	0.0335156	0.041205	0.0243566	0.0331489
341.4	0.0737614	0.0986873	0.0960781	0.104259	0.0980266	0.106447	0.0792899	0.0907286	0.067392	0.0730855	0.0326732	0.0405194	0.0240196	0.0336505
341.6	0.0728163	0.0970053	0.0960942	0.104282	0.0974351	0.107097	0.0797664	0.0911736	0.0682146	0.0736914	0.0338987	0.0407831	0.0232477	0.0332648
341.8	0.0733204	0.0974807	0.0959545	0.103744	0.0970998	0.106176	0.0802841	0.0908167	0.06769	0.0724841	0.0349412	0.0409945	0.0230606	0.0324208
342	0.0738543	0.0980611	0.0967415	0.1044	0.0976065	0.106746	0.0807437	0.0921276	0.0678279	0.0719633	0.0366246	0.0420892	0.0228858	0.0326006
342.2	0.0712383	0.0950616	0.0960165	0.103292	0.0964163	0.106276	0.0799516	0.0917061	0.0680946	0.0716259	0.0360057	0.0408125	0.0219068	0.0314976
342.4	0.0700891	0.0928762	0.0958656	0.102849	0.0958105	0.105641	0.0797022	0.0913329	0.0683667	0.0712057	0.0354158	0.0404984	0.0214308	0.0308224
342.6	0.0727196	0.0940119	0.0960504	0.102353	0.0962226	0.104994	0.0795654	0.0911266	0.068644	0.0702595	0.0350703	0.039718	0.020651	0.0294806
342.8	0.0722466	0.094147	0.0968714	0.103349	0.0964997	0.105991	0.0789923	0.0913155	0.0690433	0.0704021	0.0357635	0.0412005	0.0207432	0.0304766
343	0.0718781	0.0922463	0.096477	0.102851	0.0957429	0.105565	0.0786852	0.0910533	0.0701501	0.0706356	0.0355588	0.0408172	0.021796	0.0305584
343.2	0.0731285	0.0917351	0.0966449	0.102531	0.096069	0.104616	0.0784737	0.0907692	0.0696124	0.0696396	0.0349714	0.0400486	0.0211271	0.0297166
343.4	0.0741334	0.0928045	0.0964057	0.102923	0.0963213	0.105852	0.0790276	0.0912506	0.0696057	0.0693393	0.0356444	0.0415639	0.0219143	0.0298978
343.6	0.0728727	0.0916032	0.0962354	0.10252	0.0968738	0.106639	0.07917	0.0912002	0.0701568	0.0697283	0.0360041	0.041407	0.02322	0.0305484
343.8	0.0723453	0.0891892	0.0951375	0.101191	0.0956983	0.105222	0.078125	0.0896067	0.0692765	0.0686913	0.0344315	0.0400426	0.0232647	0.0298701
344	0.0727693	0.0907057	0.0953482	0.100904	0.095964	0.104722	0.0786431	0.0902247	0.0687997	0.0681985	0.0344189	0.0397552	0.0230537	0.0300891
344.2	0.0718542	0.0924224	0.0941287	0.101246	0.0955549	0.104907	0.0787857	0.0902314	0.0691377	0.0685906	0.034545	0.0411168	0.0242562	0.030584
344.4	0.0722637	0.0929159	0.0939113	0.101447	0.0961204	0.10513	0.0782979	0.090062	0.0701664	0.0691518	0.0343283	0.0408526	0.025624	0.03152
344.6	0.0729498	0.0919559	0.0943161	0.100925	0.0961496	0.104024	0.0781863	0.0896624	0.0705395	0.069234	0.0339875	0.0399155	0.0251766	0.0308804
344.8	0.073454	0.0942937	0.0942997	0.101915	0.0966205	0.104339	0.0793284	0.0900081	0.0704796	0.0699405	0.034594	0.0403938	0.025122	0.03136
345	0.0742691	0.0966418	0.0953315	0.102131	0.0975205	0.104204	0.0790743	0.0903222	0.0707783	0.0709422	0.0350859	0.04019	0.0260837	0.0322335
345.2	0.0730886	0.0955451	0.0950877	0.102033	0.097369	0.103623	0.0785305	0.0898467	0.0707173	0.0705261	0.0347823	0.0397609	0.0254049	0.0317728
345.4	0.0711256	0.0954729	0.0928028	0.10144	0.0966529	0.104093	0.0784356	0.090033	0.069295	0.0707226	0.0340559	0.0395311	0.0240787	0.0324186
345.6	0.0733844	0.0973326	0.0935427	0.101281	0.0973047	0.10384	0.0799207	0.0909314	0.0689452	0.0694447	0.0358796	0.0401087	0.02425	0.032048
345.8	0.0731314	0.0979237	0.0936053	0.102084	0.0979106	0.104965	0.0793976	0.0912605	0.0691329	0.0693432	0.0360384	0.0408099	0.0236489	0.0326188
346	0.0713829	0.0955794	0.0915203	0.101399	0.0963681	0.10562	0.078901	0.0913171	0.0687062	0.0695697	0.0345215	0.0398174	0.0229272	0.0331464
346.2	0.0712394	0.0949833	0.0907467	0.100026	0.0944611	0.104402	0.0777239	0.0898828	0.0660588	0.0679325	0.0325633	0.0387189	0.0204218	0.0313079
346.4	0.0723136	0.0968898	0.0916117	0.100006	0.0946223	0.104015	0.0773155	0.0896437	0.065613	0.0672154	0.033111	0.0397364	0.0201452	0.031872
346.6	0.0707941	0.0964133	0.0898967	0.0997557	0.0933837	0.104426	0.0764127	0.0895503	0.0647599	0.067596	0.0319847	0.0395766	0.0193173	0.0328863
346.8	0.0704947	0.0938505	0.0902802	0.0999079	0.0920209	0.103847	0.0754508	0.0881102	0.0638601	0.0671126	0.0309058	0.0391804	0.0188479	0.0334472
347	0.0716631	0.0947071	0.0906777	0.100309	0.0917761	0.103785	0.0755138	0.088601	0.0641176	0.0677177	0.0300132	0.0398295	0.0177859	0.0326813
347.2	0.0696652	0.0956638	0.0906511	0.101607	0.0926968	0.105512	0.0752179	0.0893827	0.065274	0.0692044	0.0302109	0.0413335	0.0178462	0.0332174
347.4	0.0687887	0.0937539	0.0907602	0.101652	0.0918794	0.105898	0.0752434	0.0884993	0.0655407	0.0692223	0.0302287	0.0412974	0.0182411	0.0335738
347.6	0.0686462	0.0907059	0.0907226	0.10074	0.0918263	0.10498	0.075513	0.0870498	0.0651462	0.0688848	0.0292451	0.0399955	0.0175629	0.0327856
347.8	0.0693607	0.0924378	0.0902203	0.101319	0.0920423	0.105921	0.0766442	0.0881746	0.0650002	0.0693882	0.0300552	0.041557	0.0182589	0.0327117
348	0.0692134	0.0938212	0.0909133	0.102698	0.0930331	0.106231	0.0763839	0.088659	0.0659552	0.0703365	0.030821	0.0417031	0.0198176	0.0335129
348.2	0.0687343	0.0914396	0.0910171	0.102813	0.0931744	0.105872	0.0753132	0.0875143	0.0667097	0.0703402	0.0301191	0.0403429	0.0193062	0.0328765
348.4	0.0690939	0.0910486	0.0912839	0.102779	0.0939545	0.105222	0.0754139	0.0866	0.0674579	0.0706471	0.0303184	0.0397655	0.0193451	0.031833
348.6	0.0702672	0.0941255	0.0916655	0.10362	0.0943409	0.104865	0.0755054	0.0870429	0.0665428	0.0714208	0.0311721	0.0416254	0.0197664	0.0313116
348.8	0.0690446	0.0955364	0.0926077	0.105486	0.0941432	0.10479	0.0750167	0.0881273	0.0664341	0.0711123	0.0310373	0.0423036	0.0194803	0.0316259
349	0.0680146	0.0932474	0.0917749	0.10354	0.0942679	0.103912	0.0752599	0.0871215	0.0659384	0.0698516	0.0310498	0.0407341	0.0181655	0.0297182
349.2	0.0688492	0.0938974	0.0916403	0.103704	0.094414	0.103629	0.0769521	0.0874827	0.0654492	0.0690982	0.0316038	0.0414187	0.0181606	0.0285201
349.4	0.0705555	0.0965319	0.0931329	0.10441	0.0958447	0.104476	0.0779461	0.0888627	0.0654465	0.0685755	0.0325571	0.0419342	0.0191707	0.0288474
349.6	0.0701233	0.0952808	0.0933321	0.103705	0.0959476	0.103998	0.0781078	0.0887399	0.0662205	0.0678419	0.0330263	0.0413358	0.0191697	0.0282837
349.8	0.0691825	0.0926582	0.0923796	0.103459	0.0947994	0.103995	0.0780997	0.0885096	0.0656341	0.0681598	0.0323901	0.0403979	0.0189886	0.0278454
350	0.0703608	0.0931337	0.0929283	0.102615	0.0938136	0.10204	0.0791956	0.0888349	0.0644915	0.0663768	0.0318632	0.0397772	0.0193702	0.0269893
350.2	0.0687822	0.0943757	0.0936843	0.102441	0.0934264	0.102207	0.0794341	0.0893745	0.063838	0.0662256	0.0322241	0.0406981	0.0193366	0.0272892
350.4	0.0685339	0.0933076	0.0931467	0.101298	0.0923855	0.101412	0.0788766	0.089195	0.0650235	0.0671011	0.0325902	0.039587	0.0211518	0.0289263
350.6	0.0692099	0.0913385	0.0936103	0.100881	0.0922037	0.101784	0.078861	0.0890438	0.0649016	0.0668862	0.0310147	0.0380783	0.0208651	0.0290016
350.8	0.0707109	0.0922423	0.0953924	0.100765	0.0935245	0.101922	0.0791529	0.0880975	0.0663206	0.0664269	0.0318474	0.0384783	0.0221739	0.0279162
351	0.0701565	0.0943933	0.0957889	0.101041	0.0941491	0.102457	0.0795466	0.0892321	0.068124	0.067695	0.0324225	0.0388875	0.0237215	0.0288362
351.2	0.0704676	0.0936323	0.0966157	0.101422	0.0941939	0.102267	0.0785616	0.0892539	0.0682892	0.0678506	0.0321964	0.0379208	0.0243159	0.0296008
351.4	0.0714804	0.0919077	0.0958817	0.100617	0.0942943	0.102422	0.0792096	0.0881691	0.0676558	0.0668918	0.0321272	0.0371814	0.0235982	0.0293137
351.6	0.0721565	0.0941986	0.0951616	0.100787	0.0950284	0.103093	0.0787593	0.0882243	0.0676924	0.0677562	0.0331313	0.0380174	0.025463	0.0302882
351.8	0.0732789	0.0960634	0.0959622	0.102402	0.0960674	0.104635	0.0779082	0.0893375	0.0680086	0.068501	0.0339693	0.0389276	0.0268248	0.0311199
352	0.0731033	0.0943325	0.0957997	0.1017	0.0954851	0.103599	0.0754499	0.0879948	0.0674682	0.0676334	0.0326455	0.0368415	0.0254414	0.0308932
352.2	0.0722746	0.0941394	0.0946767	0.101446	0.094615	0.103262	0.0755496	0.0871117	0.0668955	0.0678939	0.0319319	0.0365612	0.0245165	0.0302346
352.4	0.0723744	0.0975922	0.0951124	0.102609	0.0941311	0.102904	0.0740366	0.0874102	0.0659323	0.0680677	0.0315191	0.0384615	0.0243275	0.0297514
352.6	0.0715299	0.0982487	0.0952823	0.103657	0.0935113	0.103596	0.0728262	0.0879611	0.0652694	0.0681923	0.0310026	0.0398235	0.023489	0.0303669
352.8	0.0695845	0.0957782	0.0940076	0.103754	0.0925651	0.103943	0.0731431	0.0876215	0.0650882	0.0679649	0.0310209	0.0392577	0.0216845	0.0300781
353	0.0706297	0.0951241	0.0942545	0.10322	0.0932824	0.103839	0.07397	0.0865152	0.063899	0.066879	0.0319103	0.0391356	0.0213202	0.0295074
353.2	0.0702747	0.097872	0.0953774	0.10522	0.0936226	0.105448	0.0735891	0.0883521	0.063703	0.0680448	0.0322394	0.0416883	0.0216614	0.0315086
353.4	0.0685392	0.0966378	0.0945089	0.105763	0.093148	0.105585	0.0733901	0.0886572	0.0645481	0.0688593	0.0325911	0.0413604	0.0214982	0.0324263
353.6	0.0674904	0.0930457	0.094086	0.104934	0.092059	0.104372	0.0735472	0.0877598	0.0640348	0.069025	0.0308183	0.0403778	0.0203152	0.0321112
353.8	0.0672894	0.0938438	0.0953408	0.105708	0.0924634	0.104557	0.0744592	0.0892104	0.0641503	0.0698288	0.0311739	0.0413751	0.0204041	0.0324553
354	0.0651258	0.0944691	0.0944695	0.105209	0.0914653	0.104488	0.074158	0.0894541	0.0650883	0.0707465	0.0303547	0.0418092	0.0206544	0.0330133
354.2	0.0643913	0.0924091	0.0941673	0.104884	0.0908953	0.10437	0.0736989	0.0895228	0.0657842	0.0721882	0.0295422	0.0405954	0.0210993	0.0341446
354.4	0.0655289	0.0910974	0.0935231	0.103686	0.0914294	0.104319	0.0743657	0.0893048	0.0663023	0.0721515	0.0293456	0.0386514	0.0214021	0.0346323
354.6	0.0650431	0.0918618	0.0929927	0.102732	0.0920854	0.104261	0.0748708	0.0879697	0.066694	0.0711713	0.0293543	0.0385551	0.022361	0.0341795
354.8	0.0655112	0.0932892	0.0928498	0.102085	0.0921684	0.103584	0.0749645	0.087576	0.0673408	0.071345	0.0302186	0.0383499	0.023808	0.0340008
355	0.0659895	0.0914763	0.0925066	0.101464	0.092189	0.103472	0.0748265	0.0878729	0.0669118	0.0706052	0.0297122	0.0370325	0.0225541	0.0340136
355.2	0.0674943	0.0913039	0.0920511	0.100725	0.0927248	0.10317	0.0760055	0.087141	0.0674538	0.070354	0.0304138	0.0371317	0.0219611	0.0330211
355.4	0.0686155	0.0930143	0.0914926	0.10005	0.0926518	0.103034	0.0755947	0.0862734	0.0677775	0.0700798	0.0313461	0.036986	0.0238658	0.0330914
355.6	0.0703065	0.0934731	0.0923183	0.100487	0.0924173	0.102762	0.0745124	0.0865657	0.0676427	0.0697314	0.031411	0.0366672	0.0253577	0.0337914
355.8	0.0698847	0.0914072	0.0914572	0.100002	0.0916554	0.102354	0.0749822	0.0857861	0.0664857	0.0682524	0.0305766	0.0356843	0.0240796	0.0332507
356	0.0706885	0.0914818	0.0913889	0.0989048	0.0916431	0.101159	0.0764708	0.0852116	0.0660616	0.0678931	0.0307135	0.0351958	0.0240756	0.031411
356.2	0.070561	0.0925447	0.0913669	0.0989816	0.0916175	0.100556	0.075836	0.0848304	0.0657101	0.0674335	0.0307354	0.0361405	0.0241689	0.0309619
356.4	0.0694497	0.0913702	0.0912732	0.0994039	0.0915207	0.101269	0.0754634	0.0857456	0.0651556	0.0670585	0.0302728	0.0368209	0.0236416	0.0317436
356.6	0.0683032	0.0888289	0.0906573	0.0993427	0.0912107	0.101738	0.076438	0.085401	0.0649777	0.0665809	0.030776	0.0368425	0.0234551	0.0317906
356.8	0.0686266	0.088625	0.0914347	0.0996748	0.0912188	0.101179	0.0762349	0.0849009	0.0641761	0.0652441	0.0315074	0.0362649	0.0227598	0.0304316
357	0.0678847	0.0898451	0.092595	0.100478	0.0920078	0.102195	0.0759407	0.0857889	0.0650187	0.0659017	0.0323337	0.0383405	0.0230631	0.0313299
357.2	0.0671091	0.0886092	0.0926832	0.101268	0.091956	0.102485	0.0760659	0.086764	0.065791	0.0668679	0.0323637	0.0388299	0.0233279	0.0319157
[truncated: 1,213 more rows]
