# Supplementary material for: Eukaryotic-like gephyrin and cognate membrane receptor coordinate corynebacterial cell division and polar elongation
Source: Nat Microbiol. 2023 Sep 7;8(10):1896–910. doi: 10.1038/s41564-023-01473-0 (PMC10522489; doi:10.1038/s41564-023-01473-0)
Supplement: Supplementary file 8 — Statistical source data. [file 41564_2023_1473_MOESM8_ESM.xlsx]

## Sheet: ED_2i length p
		p-value
Dglp	Dglp+mNeonGlp	t = 71.042, df = 4784.8, p-value = 0
Dglp	Dglp+mNeonGlpDloop	t = 3.2417, df = 5635, p-value = 0.001195106
Dglp	WT	t = 70.429, df = 4827.9, p-value = 0
Dglp+mNeonGlp	Dglp+mNeonGlpDloop	t = -57.017, df = 3695.3, p-value = 0
Dglp+mNeonGlp	WT	t = -0.066515, df = 7834.4, p-value = 0.9469692
Dglp+mNeonGlpDloop	WT	t = 56.643, df = 3747.4, p-value = 0

## Sheet: ED_2i length cohen d
	SHAPE.length						n1	n2	m1	m2	m1-m2	SD1	SD2	Pooled SD	Cohen's d	| Cohen's d |			effect size	d
Dglp	3.98±1.25				Dglp	Dglp+mNeonGlp	3251	4764	3.98	2.24	1.74	1.25	0.74	0.979405	1.77659	1.77659			very small	0.01
Dglp+mNeonGlp	2.24±0.74				Dglp	Dglp+mNeonGlpDloop	3251	2773	3.98	3.86	0.12	1.25	1.39	1.31629	0.091165	0.091165			small	0.2
Dglp+mNeonGlpDloop	3.86±1.39				Dglp	WT	3251	3414	3.98	2.24	1.74	1.25	0.65	0.98922	1.75896	1.75896			medium	0.5
WT	2.24±0.65				Dglp+mNeonGlp	Dglp+mNeonGlpDloop	4764	2773	2.24	3.86	-1.62	0.74	1.39	1.02807	-1.57576	1.57576			large	0.8
					Dglp+mNeonGlp	WT	4764	3414	2.24	2.24	0	0.74	0.65	0.703831	0	0			very large	1.2
					Dglp+mNeonGlpDloop	WT	2773	3414	3.86	2.24	1.62	1.39	0.65	1.04837	1.54526	1.54526			huge	2
	SHAPE.length
WT 1	2.20±0.68
WT 2	2.27±0.65
WT 3	2.22±0.63
Dglp 1	3.96±1.30
Dglp 2	3.91±1.20
Dglp 3	4.12±1.30
Dglp+mNeonGlpDloop 1	3.99±1.41
Dglp+mNeonGlpDloop 2	3.93±1.42
Dglp+mNeonGlpDloop 3	3.68±1.32
Dglp+mNeonGlp 1	2.22±0.72
Dglp+mNeonGlp 2	2.27±0.72
Dglp+mNeonGlp 3	2.23±0.77

## Sheet: ED_2i septa p
		p-value
Dglp	Dglp+mNeonGlp	t = 65.327, df = 5735.3, p-value = 0
Dglp	Dglp+mNeonGlpDloop	t = 10.738, df = 5848.3, p-value = 1.192396e-26
Dglp	WT	t = 64.965, df = 6022.7, p-value = 0
Dglp+mNeonGlp	Dglp+mNeonGlpDloop	t = -48.531, df = 4620, p-value = 0
Dglp+mNeonGlp	WT	t = 3.396, df = 7414.9, p-value = 0.0006873
Dglp+mNeonGlpDloop	WT	t = 49.049, df = 4992.7, p-value = 0

## Sheet: ED_2i septa cohen d
Values of septa count for each strain (triplicates together)
		0	1	2	3	4	5	7	total cells	total considered			mean	SD
WT	5	2200	701	487	19	2	0	0	3414	3409		0.510414	0.51	0.76
Dglp	0	141	1066	1136	699	178	30	1	3251	3251		1.9391	1.94	1.01
DglpR	3	1638	1527	57	6	0	0	0	3231	3228		0.513941	0.51	0.54
Dglp+Glp	4	2379	2459	82	11	0	0	0	4940	4936		0.538088	0.54	0.54
Dglp+mNeonGlp	11	2837	1172	705	35	4	0	0	4764	4753		0.568693	0.57	0.77
Dglp+mNeonGlpDloop	3	323	977	923	436	97	14	0	2773	2770		1.65668	1.66	1.02
Dglpr+GlprDCter (gluc)	0	444	1029	386	131	34	5	0	2029	2029		1.16067	1.16	0.91
Calculated values of Cohen's D
ED Fig 2i septa
		n1	n2	m1	m2	m1-m2	SD1	SD2	Pooled SD	Cohen's d	| Cohen's d |		effect size	d
Dglp	Dglp+mNeonGlp	3251	4753	1.9391	0.568693	1.3704	1.01	0.77	0.875447	1.56538	1.56538		very small	0.01
Dglp	Dglp+mNeonGlpDloop	3251	2770	1.9391	1.65668	0.282417	1.01	1.02	1.01461	0.27835	0.27835		small	0.2
Dglp	WT	3251	3409	1.9391	0.510414	1.42868	1.01	0.76	0.890842	1.60374	1.60374		medium	0.5
Dglp+mNeonGlp	Dglp+mNeonGlpDloop	4753	2770	0.568693	1.65668	-1.08799	0.77	1.02	0.870434	-1.24993	1.24993		large	0.8
Dglp+mNeonGlp	WT	4753	3409	0.568693	0.510414	0.0582798	0.77	0.76	0.765839	0.0760993	0.0760993		very large	1.2
Dglp+mNeonGlpDloop	WT	2770	3409	1.65668	0.510414	1.14627	1.02	0.76	0.886037	1.2937	1.2937		huge	2

## Sheet: ED_4b length p
	Dglpr	WT	t = 18.543, df = 6404.5, p-value = 8.21904e-75

## Sheet: ED_4b length cohen d
	SHAPE.length					n1	n2	m1	m2	m1-m2	SD1	SD2	Pooled SD	Cohen's d	| Cohen,s d |			effect size	d
Dglp	3.98±1.25			Dglp	WT	3251	3414	3.98	2.24	1.74	1.25	0.65	0.98922	1.75896	1.75896			very small	0.01
Dglpr	2.56±0.75			Dglpr	WT	3231	3414	2.56	2.24	0.32	0.75	0.65	0.700408	0.456876	0.456876			small	0.2
WT	2.24±0.65			Dglp	Dglpr	3251	3231	3.98	2.56	1.42	1.25	0.75	1.03152	1.3766	1.3766			medium	0.5
																		large	0.8
																		very large	1.2
																		huge	2

## Sheet: ED_4b width p
triplicates together
	Dglpr	WT	t = -1.067, df = 6128.8, p-value = 0.286025

## Sheet: ED_4b width cohen d
	SHAPE.width	SHAPE.length					n1	n2	m1	m2	m1-m2	SD1	SD2	Pooled SD	Cohen's d	| Cohen,s d |			effect size	d
Dglp	1.21±0.15	3.98±1.25			Dglp	WT	3251	3414	1.21	0.93	0.28	1.25	0.65	0.98922	0.283051	0.283051			very small	0.01
Dglpr	0.93±0.13	2.56±0.75			Dglpr	WT	3231	3414	0.93	0.93	0	0.75	0.65	0.700408	0	0			small	0.2
WT	0.93±0.10	2.24±0.65			Dglp	Dglpr	3251	3231	1.21	0.93	0.28	1.25	0.75	1.03152	0.271443	0.271443			medium	0.5
																			large	0.8
																			very large	1.2
																			huge	2

## Sheet: ED_4b septa p
	Dglpr	WT	t = 0.21837, df = 6187.6, p-value = 0.8271459

## Sheet: ED_4b septa cohen d
Values of septa count for each strain (triplicates together)
		0	1	2	3	4	5	7	total cells	total considered			mean	SD
WT	5	2200	701	487	19	2	0	0	3414	3409		0.510414	0.51	0.76
Dglp	0	141	1066	1136	699	178	30	1	3251	3251		1.9391	1.94	1.01
DglpR	3	1638	1527	57	6	0	0	0	3231	3228		0.513941	0.51	0.54
Dglp+Glp	4	2379	2459	82	11	0	0	0	4940	4936		0.538088	0.54	0.54
Dglp+mNeonGlp	11	2837	1172	705	35	4	0	0	4764	4753		0.568693	0.57	0.77
Dglp+mNeonGlpDloop	3	323	977	923	436	97	14	0	2773	2770		1.65668	1.66	1.02
Dglpr+GlprDCter (gluc)	0	444	1029	386	131	34	5	0	2029	2029		1.16067	1.16	0.91
Calculated values of Cohen's D
ED Fig S4b septa
		n1	n2	m1	m2	m1-m2	SD1	SD2	Pooled SD	Cohen's d	| Cohen's d |
Dglpr	WT	3228	3409	0.513941	0.510414	0.00352691	0.54	0.76	0.662194	0.0053261	0.0053261		effect size	d
													very small	0.01
													small	0.2
													medium	0.5
													large	0.8
													very large	1.2
													huge	2
